# Supplementary material for: A comprehensive integrated post-GWAS analysis of Type 1 diabetes reveals enhancer-based immune dysregulation
Source: PLoS One. 2021 Sep 16;16(9):e0257265. doi: 10.1371/journal.pone.0257265 (PMC8445446; doi:10.1371/journal.pone.0257265)
Supplement: S1 Table — (XLSX) [file pone.0257265.s004.xlsx]

## Sheet: Table S1
S1 Table. Pairs of GWAS Catalog SNPs and LDlink SNPs
* Note: This table includes 1,939 gwas SNP-LDlink SNP pairs of 1,817 T1D SNPs.
gwasSNPs	ldSNPs	coord
rs1004446	rs1004446	chr11:2170143
rs1015166	rs1015166	chr6:32798731
rs10509540	rs10509540	chr10:90023033
rs10517086	rs10517086	chr4:26085511
rs10795791	rs10795791	chr10:6108340
rs10822050	rs10822050	chr10:64438771
rs11145763	rs11145763	chr9:139263596
rs11171739	rs11171739	chr12:56470625
rs11203202	rs11203202	chr21:43825357
rs11203203	rs11203203	chr21:43836186
rs9976767	rs11203203	chr21:43836186
rs11580078	rs11580078	chr1:67669634
rs115829748	rs115829748	chr5:71394387
rs117372389	rs117372389	chr16:50668077
rs11741255	rs11741255	chr5:131811182
rs11755527	rs11755527	chr6:90958231
rs11954020	rs11954020	chr5:35883251
rs12251307	rs12251307	chr10:6123495
rs12416116	rs12416116	chr10:90035654
rs12453507	rs12453507	chr17:38053207
rs1250563	rs1250563	chr10:81047383
rs12598357	rs12598357	chr16:28340945
rs1265564	rs1265564	chr12:111708458
rs12708716	rs12708716	chr16:11179873
rs1270942	rs1270942	chr6:31918860
rs61839660	rs12722495	chr10:6097283
rs12722495	rs12722495	chr10:6097283
rs12927355	rs12927355	chr16:11194771
rs1332099	rs1332099	chr10:101298451
rs1456988	rs1456988	chr14:98488007
rs1465788	rs1465788	chr14:69263599
rs151234	rs151234	chr16:28505660
rs1538171	rs1538171	chr6:126752884
rs9388489	rs1538171	chr6:126752884
rs763361	rs1615504	chr18:67526644
rs1615504	rs1615504	chr18:67526644
rs1689510	rs1689510	chr12:56396768
rs705705	rs1701704	chr12:56412487
rs1701704	rs1701704	chr12:56412487
rs17466626	rs17466626	chr12:40760631
rs17696736	rs17696736	chr12:112486818
rs17885785	rs17885785	chr11:2167850
rs1893217	rs1893217	chr18:12809340
rs193778	rs193778	chr16:11351211
rs1980493	rs1980493	chr6:32363215
rs1990760	rs1990760	chr2:163124051
rs2066363	rs2066363	chr1:82237577
rs2111485	rs2111485	chr2:163110536
rs2251396	rs2251396	chr6:31364707
rs2281808	rs2281808	chr20:1610551
rs2290400	rs2290400	chr17:38066240
rs2292239	rs2292239	chr12:56482180
rs229541	rs229533	chr22:37587111
rs229533	rs229533	chr22:37587111
rs229533	rs229541	chr22:37591318
rs229541	rs229541	chr22:37591318
rs2304256	rs2304256	chr19:10475652
rs2358994	rs2358994	chr1:114429461
rs6679677	rs2476601	chr1:114377568
rs2476601	rs2476601	chr1:114377568
rs2523989	rs2523989	chr6:30078275
rs2542151	rs2542151	chr18:12779947
rs2611215	rs2611215	chr4:166574267
rs2647044	rs2647044	chr6:32667910
rs2664170	rs2664170	chrX:153945602
rs2807264	rs2807264	chrX:135665778
rs2857595	rs2857595	chr6:31568469
rs2903692	rs2903692	chr16:11238783
rs3024505	rs3024505	chr1:206939904
rs3087243	rs3087243	chr2:204738919
rs3135002	rs3135002	chr6:32668439
rs3184504	rs3184504	chr12:111884608
rs34536443	rs34536443	chr19:10463118
rs34593439	rs34593439	chr15:79234957
rs35667974	rs35667974	chr2:163124637
rs36001488	rs36001488	chr2:234185267
rs3825932	rs3825932	chr15:79235446
rs4246905	rs4246905	chr9:117553249
rs425105	rs425105	chr19:47208481
rs4505848	rs4505848	chr4:123132492
rs4625	rs4625	chr3:49572140
rs4763879	rs4763879	chr12:9910164
rs478222	rs478222	chr2:25301755
rs4788084	rs4788084	chr16:28539848
rs4820830	rs4820830	chr22:30531091
rs5753037	rs4820830	chr22:30531091
rs4849135	rs4849135	chr2:111615079
rs4900384	rs4900384	chr14:98498951
rs4948088	rs4948088	chr7:51027194
rs4972593	rs4972593	chr2:174462854
rs516246	rs516246	chr19:49206172
rs539514	rs539514	chr13:76326282
rs559047	rs559047	chr1:238753916
rs56994090	rs56994090	chr14:101306447
rs941576	rs56994090	chr14:101306447
rs4820830	rs5753037	chr22:30581722
rs5753037	rs5753037	chr22:30581722
rs6043409	rs6043409	chr20:1616206
rs12722495	rs61839660	chr10:6094697
rs61839660	rs61839660	chr10:6094697
rs62324212	rs62324212	chr4:123560939
rs62447205	rs62447205	chr7:50465830
rs6476839	rs6476839	chr9:4290823
rs653178	rs653178	chr12:112007756
rs657152	rs657152	NA
rs6679677	rs6679677	chr1:114303808
rs2476601	rs6679677	chr1:114303808
rs6691977	rs6691977	chr1:200814959
rs689	rs689	chr11:2182224
rs7020673	rs7020673	chr9:4291747
rs1701704	rs705705	chr12:56435504
rs705705	rs705705	chr12:56435504
rs706778	rs706778	chr10:6098949
rs7100025	rs7100025	chr10:37592538
rs7111341	rs7111341	chr11:2213166
rs7202877	rs7202877	chr16:75247245
rs7221109	rs7221109	chr17:38770286
rs72727394	rs72727394	chr15:38847022
rs72743477	rs72743477	chr15:67464291
rs72853903	rs72853903	chr11:2198665
rs72928038	rs72928038	chr6:90976768
rs7528684	rs7528684	chr1:157670816
rs7533564	rs7533564	chr1:78825912
rs755374	rs755374	chr5:158829294
rs75793288	rs75793288	NA
rs763361	rs763361	chr18:67531642
rs1615504	rs763361	chr18:67531642
rs7660520	rs7660520	chr4:183745321
rs7679475	rs7679475	chr4:122314040
rs77150043	rs77150043	chr16:50304249
rs7725052	rs7725052	chr5:40487270
rs7731626	rs7731626	chr5:55444683
rs7804356	rs7804356	chr7:26891665
rs80028505	rs80028505	chr6:35998388
rs8056814	rs8056814	chr16:75252327
rs886424	rs886424	chr6:30782002
rs924043	rs924043	chr6:170379025
rs9268645	rs9268645	chr6:32408527
rs9272346	rs9272346	chr6:32604372
rs9388489	rs9388489	chr6:126698719
rs1538171	rs9388489	chr6:126698719
rs56994090	rs941576	chr14:101306045
rs941576	rs941576	chr14:101306045
rs947474	rs947474	chr10:6390450
rs9585056	rs9585056	chr13:100081766
rs11203203	rs9976767	chr21:43836390
rs9976767	rs9976767	chr21:43836390
rs10795791	rs10905713	chr10:6112605
rs10795791	rs10905718	chr10:6114856
rs10795791	rs10905719	chr10:6115171
rs10795791	rs11256557	chr10:6105836
rs12251307	rs11256611	chr10:6122382
rs12251307	rs12254050	chr10:6123113
rs10795791	rs12412095	chr10:6113523
rs10795791	rs12722485	chr10:6105136
rs12722495	rs12722496	chr10:6096667
rs61839660	rs12722496	chr10:6096667
rs12251307	rs41295049	chr10:6109676
rs12251307	rs41295061	chr10:6114660
rs12251307	rs41295063	chr10:6115204
rs12251307	rs41295065	chr10:6116975
rs12251307	rs41295071	chr10:6118111
rs12251307	rs41295081	chr10:6119234
rs12251307	rs41295113	chr10:6123329
rs10795791	rs4147359	chr10:6108439
rs12251307	rs61839680	chr10:6123716
rs12251307	rs62626322	chr10:6115639
rs10795791	rs7072793	chr10:6106266
rs12251307	rs76996808	chr10:6124262
rs10795791	rs7907829	chr10:6107007
rs12251307	rs79092647	chr10:6109345
rs3184504	rs10774625	chr12:111910219
rs3184504	rs35350651	chr12:111907431
rs3184504	rs4766578	chr12:111904371
rs3184504	rs7310615	chr12:111865049
rs2304256	rs34725611	chr19:10477067
rs56994090	rs3075324	chr14:101306284
rs941576	rs3075324	chr14:101306284
rs56994090	rs34552516	chr14:101306841
rs539514	rs625755	chr13:76326701
rs539514	rs7997101	chr13:76334818
rs478222	rs1530016	chr2:25305756
rs478222	rs2438679	chr2:25317653
rs478222	rs2917916	chr2:25316336
rs478222	rs2918630	chr2:25314186
rs478222	rs475868	chr2:25318059
rs478222	rs483428	chr2:25305136
rs478222	rs487617	chr2:25309756
rs478222	rs488817	chr2:25332696
rs478222	rs492393	chr2:25315511
rs478222	rs497567	chr2:25335089
rs478222	rs510107	chr2:25319471
rs478222	rs512419	chr2:25310155
rs478222	rs519111	chr2:25333735
rs478222	rs522806	chr2:25316584
rs478222	rs530951	chr2:25307005
rs478222	rs546217	chr2:25311537
rs478222	rs564667	chr2:25310860
rs478222	rs71397467	chr2:25310230
rs478222	rs839652	chr2:25334340
rs924043	rs55916920	chr6:170376383
rs924043	rs66498509	chr6:170378575
rs924043	rs75738781	chr6:170376849
rs924043	rs9460213	chr6:170377812
rs12927355	rs11861236	chr16:11183626
rs12927355	rs12599402	chr16:11189888
rs12708716	rs12708715	chr16:11177824
rs12927355	rs12708717	chr16:11192379
rs12927355	rs12917656	chr16:11187862
rs12927355	rs12917716	chr16:11189148
rs2903692	rs12917893	chr16:11239978
rs12927355	rs12919083	chr16:11188930
rs12927355	rs12922303	chr16:11193465
rs12927355	rs12924729	chr16:11187783
rs12927355	rs12928537	chr16:11191400
rs12927355	rs12928726	chr16:11191572
rs2903692	rs12930373	chr16:11239599
rs2903692	rs17673553	chr16:11241906
rs12927355	rs17805769	chr16:11185873
rs193778	rs193779	chr16:11350965
rs12708716	rs2041670	chr16:11174652
rs2903692	rs34720006	chr16:11243455
rs12927355	rs3862468	chr16:11194018
rs12927355	rs3893660	chr16:11193930
rs12927355	rs3893661	chr16:11193880
rs12927355	rs3974273	chr16:11192959
rs2903692	rs4322688	chr16:11238991
rs193778	rs55870745	chr16:11355102
rs193778	rs56069754	chr16:11362640
rs193778	rs56350515	chr16:11355104
rs2903692	rs62026379	chr16:11241806
rs12708716	rs7184615	chr16:11165542
rs12708716	rs7203793	chr16:11182134
rs12708716	rs7204099	chr16:11181756
rs12708716	rs725613	chr16:11169683
rs193778	rs72771866	chr16:11355222
rs12927355	rs741172	chr16:11200798
rs12927355	rs8061826	chr16:11192787
rs12708716	rs9652582	chr16:11174564
rs12927355	rs9888868	chr16:11183563
rs12708716	rs9929994	chr16:11178245
rs12708716	rs9931397	chr16:11177394
rs3135002	rs1049055	chr6:32634387
rs3135002	rs1049213	chr6:32627773
rs3135002	rs1049225	chr6:32627747
rs3135002	rs1063347	chr6:32627956
rs3135002	rs1130456	chr6:32627379
rs3135002	rs1130457	chr6:32627367
rs1980493	rs150353632	chr6:32346463
rs2647044	rs1613056	chr6:32668946
rs2647044	rs1617322	chr6:32673893
rs2647044	rs1794272	chr6:32672216
rs2647044	rs1794274	chr6:32672043
rs2647044	rs1794277	chr6:32668663
rs2647044	rs1794279	chr6:32667595
rs2647044	rs1794280	chr6:32667171
rs2647044	rs1794282	chr6:32666526
rs2647044	rs1794283	chr6:32666358
rs2647044	rs1794511	chr6:32671207
rs2647044	rs1794519	chr6:32662473
rs2647044	rs1794520	chr6:32662338
rs2647044	rs1794528	chr6:32672439
rs2647044	rs1794530	chr6:32671800
rs1980493	rs200411589	chr6:32347070
rs1980493	rs2227138	chr6:32384500
rs1980493	rs2395151	chr6:32343339
rs1980493	rs2395158	chr6:32374595
rs1980493	rs2395160	chr6:32387432
rs2647044	rs2647004	chr6:32659609
rs2647044	rs2647019	chr6:32663355
rs2647044	rs2854275	chr6:32628428
rs2647044	rs2854277	chr6:32628084
rs2647044	rs2856674	chr6:32659645
rs2647044	rs2856694	chr6:32652281
rs1980493	rs2894251	chr6:32343236
rs1980493	rs2894254	chr6:32345689
rs1980493	rs3117097	chr6:32358689
rs1980493	rs3117103	chr6:32349557
rs2647044	rs3129716	chr6:32657436
rs3135002	rs3129719	chr6:32661779
rs3135002	rs3129720	chr6:32663631
rs3135002	rs3129726	chr6:32678206
rs2647044	rs3129777	chr6:32646184
rs2647044	rs3129779	chr6:32646927
rs1980493	rs3129950	chr6:32358201
rs1980493	rs3129953	chr6:32361821
rs1980493	rs3129956	chr6:32368462
rs1980493	rs3129959	chr6:32375796
rs1980493	rs3129963	chr6:32380208
rs1980493	rs3129965	chr6:32380830
rs1980493	rs3129966	chr6:32381280
rs1270942	rs3131296	chr6:32172993
rs1270942	rs3134942	chr6:32168771
rs3135002	rs3134966	chr6:32674298
rs3135002	rs3134968	chr6:32674059
rs3135002	rs3134969	chr6:32674027
rs3135002	rs3134970	chr6:32654202
rs2647044	rs3134971	chr6:32654149
rs3135002	rs3134975	chr6:32652581
rs3135002	rs3134976	chr6:32652305
rs2647044	rs3134977	chr6:32651641
rs2647044	rs3134978	chr6:32651477
rs3135002	rs3134979	chr6:32650178
rs2647044	rs3134983	chr6:32646838
rs2647044	rs3134984	chr6:32645029
rs2647044	rs3134986	chr6:32644553
rs3135002	rs3134994	chr6:32637680
rs3135002	rs3134995	chr6:32672089
rs3135002	rs3134997	chr6:32672039
rs3135002	rs3135001	chr6:32670136
rs3135002	rs3135006	chr6:32667119
rs3135002	rs371441676	chr6:32630674
rs1980493	rs371707645	chr6:32381852
rs3135002	rs376095454	chr6:32630708
rs3135002	rs3828805	chr6:32636120
rs3135002	rs3830058	chr6:32634010
rs3135002	rs4311549	chr6:32635091
rs9268645	rs4321864	chr6:32399187
rs3135002	rs4377824	chr6:32635491
rs3135002	rs4403294	chr6:32634922
rs3135002	rs4516985	chr6:32635632
rs1980493	rs7773668	chr6:32377824
rs1980493	rs9268510	chr6:32378503
rs9268645	rs9268582	chr6:32396964
rs2647044	rs9273369	chr6:32626484
rs3135002	rs9273423	chr6:32627390
rs3135002	rs9273440	chr6:32627561
rs3135002	rs9273442	chr6:32627582
rs3135002	rs9273713	chr6:32629320
rs3135002	rs9273754	chr6:32629409
rs3135002	rs9274436	chr6:32633131
rs3135002	rs9274464	chr6:32633489
rs3135002	rs9274478	chr6:32633744
rs3135002	rs9274488	chr6:32633852
rs3135002	rs9274528	chr6:32634508
rs3135002	rs9274535	chr6:32634620
rs3135002	rs9274579	chr6:32635312
rs3135002	rs9274626	chr6:32636040
rs3135002	rs9274637	chr6:32636137
rs2647044	rs9275576	chr6:32679326
rs7111341	rs11043047	chr11:2215228
rs7111341	rs111256769	chr11:2213646
rs7111341	rs113607956	chr11:2212723
rs7111341	rs12360967	chr11:2215555
rs17885785	rs151225866	chr11:2168445
rs1004446	rs3741204	chr11:2169908
rs689	rs3842729	chr11:2184336
rs689	rs3842748	chr11:2181395
rs689	rs3842752	chr11:2181073
rs689	rs3842753	chr11:2181060
rs689	rs3842755	chr11:2180796
rs689	rs3842756	chr11:2180772
rs72853903	rs4929966	chr11:2197436
rs7111341	rs67957462	chr11:2212448
rs7111341	rs68037604	chr11:2212487
rs7111341	rs7110836	chr11:2212765
rs7111341	rs7121197	chr11:2213258
rs7111341	rs7129293	chr11:2212858
rs7111341	rs7396447	chr11:2211677
rs7111341	rs76361611	chr11:2212584
rs11755527	rs11752685	chr6:90966415
rs11755527	rs11757155	chr6:90941240
rs11755527	rs138171134	chr6:90951521
rs11755527	rs1604830	chr6:90969221
rs11755527	rs1604831	chr6:90967197
rs11755527	rs17513415	chr6:90947867
rs11755527	rs17513531	chr6:90951239
rs11755527	rs2021716	chr6:90941289
rs11755527	rs2089126	chr6:90970212
rs11755527	rs2134814	chr6:90987512
rs11755527	rs2325291	chr6:90986686
rs11755527	rs2325292	chr6:90986749
rs11755527	rs2875584	chr6:90950628
rs11755527	rs3757247	chr6:90957463
rs11755527	rs45553631	chr6:90981657
rs11755527	rs55771973	chr6:90981319
rs11755527	rs55881869	chr6:90968025
rs11755527	rs56106243	chr6:90975990
rs11755527	rs58453446	chr6:90948093
rs11755527	rs58521088	chr6:90985198
rs11755527	rs62408222	chr6:90948476
rs11755527	rs62408224	chr6:90955995
rs11755527	rs62408225	chr6:90956409
rs11755527	rs62408227	chr6:90965171
rs11755527	rs62408233	chr6:90976609
rs11755527	rs62408235	chr6:90978383
rs11755527	rs62408236	chr6:90980148
rs11755527	rs62408237	chr6:90980345
rs11755527	rs6454805	chr6:90986353
rs11755527	rs6899623	chr6:90986559
rs11755527	rs72925996	chr6:90930513
rs11755527	rs7754251	chr6:90989125
rs11755527	rs77844882	chr6:90946809
rs11755527	rs905670	chr6:90958502
rs11755527	rs905671	chr6:90983850
rs11755527	rs943689	chr6:90984035
rs11755527	rs969577	chr6:90982387
rs947474	rs2387397	chr10:6390192
rs3825932	rs10152587	chr15:79233225
rs3825932	rs10152589	chr15:79233255
rs3825932	rs1036938	chr15:79237247
rs3825932	rs10400877	chr15:79234378
rs3825932	rs10400881	chr15:79234384
rs3825932	rs11072815	chr15:79232319
rs3825932	rs11072817	chr15:79236815
rs3825932	rs11072818	chr15:79236933
rs3825932	rs11855406	chr15:79234864
rs3825932	rs11856301	chr15:79232330
rs34593439	rs12148472	chr15:79231478
rs34593439	rs2289702	chr15:79237293
rs3825932	rs28655102	chr15:79232700
rs3825932	rs2870085	chr15:79234268
rs3825932	rs34263153	chr15:79232879
rs34593439	rs34359724	chr15:79230710
rs34593439	rs34843303	chr15:79234470
rs3825932	rs4254288	chr15:79234123
rs3825932	rs4778716	chr15:79233626
rs34593439	rs60254670	chr15:79229959
rs3825932	rs78898539	chr15:79234557
rs229541	rs229531	chr22:37585736
rs229533	rs229531	chr22:37585736
rs229533	rs229536	chr22:37589869
rs229541	rs229536	chr22:37589869
rs229533	rs229540	chr22:37591290
rs229541	rs229540	chr22:37591290
rs229533	rs229542	chr22:37592106
rs229541	rs229542	chr22:37592106
rs229533	rs229544	chr22:37593080
rs229541	rs229544	chr22:37593080
rs229533	rs229562	chr22:37599065
rs229541	rs229562	chr22:37599065
rs229541	rs2858483	chr22:37586672
rs229533	rs2858484	chr22:37586676
rs229541	rs2858484	chr22:37586676
rs229541	rs5845323	chr22:37583732
rs229533	rs5845323	chr22:37583732
rs229541	rs64547	chr22:37592504
rs2358994	rs11102694	chr1:114426001
rs2358994	rs11552449	chr1:114448389
rs2358994	rs2358995	chr1:114429515
rs2358994	rs7513707	chr1:114445880
rs2358994	rs7547478	chr1:114431463
rs3087243	rs11571297	chr2:204745003
rs3087243	rs11571302	chr2:204742934
rs3087243	rs11571316	chr2:204731089
rs3087243	rs7565213	chr2:204743409
rs3135002	rs1049053	chr6:32634405
rs9268645	rs146453083	chr6:32398790
rs9268645	rs149087081	chr6:32402116
rs9268645	rs1987305	chr6:32401996
rs9268645	rs2157332	chr6:32392661
rs9268645	rs2187818	chr6:32395568
rs1270942	rs3132941	chr6:32131972
rs1270942	rs3134962	chr6:32107851
rs3135002	rs3135461	chr6:32680122
rs9268645	rs370436986	chr6:32400833
rs9268645	rs374397094	chr6:32405692
rs9268645	rs4348358	chr6:32399092
rs9268645	rs4612206	chr6:32404093
rs9268645	rs63625166	chr6:32398948
rs9268645	rs7753264	chr6:32402440
rs9268645	rs7756262	chr6:32398675
rs9268645	rs7773756	chr6:32402464
rs9268645	rs7774047	chr6:32398563
rs9268645	rs9268568	chr6:32390904
rs9268645	rs9268578	chr6:32396057
rs9268645	rs9268579	chr6:32396450
rs9268645	rs9268580	chr6:32396905
rs9268645	rs9268585	chr6:32397403
rs9268645	rs9268588	chr6:32397794
rs9268645	rs9268589	chr6:32398202
rs9268645	rs9268605	chr6:32399833
rs9268645	rs9268606	chr6:32400070
rs9268645	rs9268607	chr6:32400538
rs9268645	rs9268608	chr6:32400865
rs9268645	rs9268609	chr6:32401261
rs9268645	rs9268610	chr6:32401263
rs9268645	rs9268613	chr6:32402692
rs9268645	rs9268634	chr6:32406530
rs9268645	rs9268657	chr6:32409656
rs3135002	rs9274507	chr6:32634152
rs3135002	rs9274526	chr6:32634485
rs9268645	rs960736	chr6:32402225
rs17696736	rs17630235	chr12:112591686
rs1689510	rs10876864	chr12:56401085
rs705705	rs10876866	chr12:56445366
rs1701704	rs10876866	chr12:56445366
rs11171739	rs10876870	chr12:56478002
rs1701704	rs1131017	chr12:56435929
rs705705	rs1131017	chr12:56435929
rs705705	rs1702877	chr12:56427808
rs1701704	rs1702877	chr12:56427808
rs11171739	rs2271194	chr12:56477694
rs1701704	rs2456973	chr12:56416928
rs705705	rs2456973	chr12:56416928
rs705705	rs34415530	chr12:56444632
rs1701704	rs34415530	chr12:56444632
rs1701704	rs34813703	chr12:56422639
rs705705	rs34813703	chr12:56422639
rs11171739	rs3741499	chr12:56474379
rs11171739	rs4759229	chr12:56474480
rs1701704	rs61555617	chr12:56441668
rs705705	rs61555617	chr12:56441668
rs705705	rs705704	chr12:56435412
rs1701704	rs705704	chr12:56435412
rs11171739	rs7297175	chr12:56473808
rs705705	rs772921	chr12:56403577
rs1701704	rs772921	chr12:56403577
rs11171739	rs7955865	chr12:56468706
rs11171739	rs7971751	chr12:56478658
rs2292239	rs877636	chr12:56480583
rs35667974	rs78456138	chr2:163132346
rs4505848	rs11098659	chr4:123396028
rs4505848	rs112481526	chr4:123076007
rs4505848	rs11725823	chr4:123425785
rs4505848	rs12499753	chr4:123333177
rs4505848	rs13147049	chr4:123193870
rs4505848	rs17388568	chr4:123329362
rs4505848	rs1904522	chr4:123336918
rs4505848	rs2069763	chr4:123377482
rs4505848	rs28854492	chr4:123215381
rs4505848	rs3136534	chr4:123369776
rs4505848	rs33976078	chr4:123283163
rs4505848	rs35389566	chr4:123125525
rs4505848	rs35914000	chr4:123355923
rs4505848	rs4145717	chr4:123316076
rs4505848	rs4380538	chr4:123448562
rs4505848	rs4438772	chr4:123420095
rs4505848	rs45485691	chr4:123475979
rs4505848	rs45605540	chr4:123141054
rs4505848	rs55904957	chr4:123116995
rs4505848	rs55969942	chr4:123116862
rs4505848	rs56035021	chr4:123067808
rs4505848	rs56267605	chr4:123363109
rs4505848	rs56360035	chr4:123363029
rs4505848	rs5861560	chr4:123134053
rs4505848	rs58939053	chr4:123386013
rs4505848	rs59867199	chr4:123452231
rs4505848	rs62323898	chr4:123076895
rs4505848	rs716501	chr4:123351925
rs4505848	rs72669154	chr4:123431998
rs4505848	rs72669172	chr4:123472816
rs4505848	rs72687044	chr4:123188501
rs4505848	rs7693745	chr4:123235583
rs2542151	rs142342883	chr18:12775050
rs2542151	rs2014857	chr18:12774326
rs2542151	rs2542147	chr18:12775851
rs2542151	rs2542148	chr18:12777573
rs2542151	rs2542149	chr18:12779018
rs2542151	rs2542150	chr18:12779763
rs2542151	rs2847260	chr18:12775591
rs2542151	rs2847274	chr18:12777603
rs2542151	rs2847278	chr18:12778715
rs2542151	rs2847280	chr18:12779342
rs2542151	rs2847293	chr18:12782448
rs2542151	rs34560559	chr18:12774639
rs2542151	rs34920518	chr18:12783086
rs1893217	rs35153695	chr18:12808466
rs2542151	rs45450798	chr18:12792940
rs1893217	rs45450798	chr18:12792940
rs1893217	rs60474474	chr18:12792736
rs2542151	rs60474474	chr18:12792736
rs2542151	rs60735058	chr18:12795470
rs1893217	rs60735058	chr18:12795470
rs2542151	rs60751993	chr18:12795420
rs1893217	rs60751993	chr18:12795420
rs2542151	rs67518044	chr18:12780861
rs2542151	rs67878610	chr18:12775338
rs1893217	rs71174143	chr18:12795936
rs2542151	rs7237497	chr18:12777325
rs1893217	rs8096138	chr18:12808140
rs2542151	rs888270	chr18:12774894
rs2542151	rs9952749	chr18:12780456
rs2542151	rs9952753	chr18:12780463
rs2542151	rs9952991	chr18:12780464
rs11203202	rs11909930	chr21:43822200
rs11203202	rs11909987	chr21:43822402
rs11203202	rs13048554	chr21:43819991
rs11203202	rs2156309	chr21:43824529
rs11203202	rs2277797	chr21:43823910
rs11203202	rs2277799	chr21:43824123
rs11203202	rs34195322	chr21:43821646
rs9976767	rs34544259	chr21:43834854
rs11203203	rs34544259	chr21:43834854
rs11203202	rs373591717	chr21:43821530
rs11203202	rs3746923	chr21:43826344
rs11203202	rs71190420	chr21:43821907
rs9976767	rs7283281	chr21:43825519
rs11203203	rs80054410	chr21:43836010
rs11203202	rs9325635	chr21:43823289
rs11203202	rs9784208	chr21:43824986
rs11203202	rs9784215	chr21:43823736
rs11203203	rs9976479	chr21:43836083
rs11203202	rs9976888	chr21:43822711
rs9976767	rs9978717	chr21:43827765
rs11203202	rs9981624	chr21:43825722
rs11203202	rs9984108	chr21:43825628
rs3024505	rs3024493	chr1:206943968
rs3024505	rs3024495	chr1:206942413
rs10517086	rs12506688	chr4:26104113
rs10517086	rs16878091	chr4:26088128
rs10517086	rs17630466	chr4:26086569
rs10517086	rs34185821	chr4:26085480
rs10517086	rs35944082	chr4:26095314
rs10517086	rs4473645	chr4:26091198
rs10517086	rs6448432	chr4:26098810
rs10517086	rs932036	chr4:26090862
rs9388489	rs10641703	chr6:126660355
rs9388489	rs11307281	chr6:126707845
rs1538171	rs1337735	chr6:126771024
rs9388489	rs1337735	chr6:126771024
rs9388489	rs1361107	chr6:126767511
rs1538171	rs1361108	chr6:126767600
rs9388489	rs1361108	chr6:126767600
rs1538171	rs1361109	chr6:126771143
rs9388489	rs1361109	chr6:126771143
rs9388489	rs1361262	chr6:126701967
rs9388489	rs139082274	chr6:126666825
rs1538171	rs139082274	chr6:126666825
rs9388489	rs1415671	chr6:126759587
rs1538171	rs1415671	chr6:126759587
rs9388489	rs145608233	chr6:126744993
rs1538171	rs145608233	chr6:126744993
rs9388489	rs1490384	chr6:126851160
rs9388489	rs1538170	chr6:126752874
rs1538171	rs1538170	chr6:126752874
rs1538171	rs1538172	chr6:126748493
rs9388489	rs1538172	chr6:126748493
rs9388489	rs1578060	chr6:126712247
rs1538171	rs1578060	chr6:126712247
rs9388489	rs1591805	chr6:126717064
rs9388489	rs17754780	chr6:126664333
rs1538171	rs17754780	chr6:126664333
rs1538171	rs2027299	chr6:126685827
rs9388489	rs2027299	chr6:126685827
rs9388489	rs2039735	chr6:126745076
rs1538171	rs2039735	chr6:126745076
rs9388489	rs2045258	chr6:126674354
rs1538171	rs2045258	chr6:126674354
rs9388489	rs2152876	chr6:126761228
rs1538171	rs2152876	chr6:126761228
rs1538171	rs2184967	chr6:126773487
rs9388489	rs2184968	chr6:126760994
rs1538171	rs2184968	chr6:126760994
rs9388489	rs2326387	chr6:126680489
rs1538171	rs2326387	chr6:126680489
rs9388489	rs34279746	chr6:126740823
rs1538171	rs34279746	chr6:126740823
rs9388489	rs34452120	chr6:126715359
rs9388489	rs35168838	chr6:126759641
rs9388489	rs35510806	chr6:126678331
rs9388489	rs35634111	chr6:126682068
rs1538171	rs35634111	chr6:126682068
rs9388489	rs35640641	chr6:126727415
rs1538171	rs35640641	chr6:126727415
rs1538171	rs4559102	chr6:126773580
rs1538171	rs4565329	chr6:126752798
rs9388489	rs4565329	chr6:126752798
rs9388489	rs4895807	chr6:126686513
rs9388489	rs4897178	chr6:126727908
rs1538171	rs4897179	chr6:126727930
rs9388489	rs4897179	chr6:126727930
rs9388489	rs4897180	chr6:126727950
rs1538171	rs4897180	chr6:126727950
rs1538171	rs4897181	chr6:126753564
rs9388489	rs4897181	chr6:126753564
rs9388489	rs4897182	chr6:126755642
rs9388489	rs576049	chr6:126730543
rs1538171	rs576049	chr6:126730543
rs9388489	rs59698523	chr6:126733094
rs1538171	rs67126256	chr6:126699050
rs9388489	rs67126256	chr6:126699050
rs1538171	rs6907898	chr6:126666416
rs9388489	rs6907898	chr6:126666416
rs9388489	rs6919397	chr6:126659043
rs9388489	rs72551994	chr6:126676704
rs1538171	rs72551994	chr6:126676704
rs1538171	rs77560239	chr6:126710804
rs1538171	rs9321065	chr6:126744087
rs9388489	rs9321065	chr6:126744087
rs9388489	rs9375435	chr6:126661858
rs1538171	rs9375439	chr6:126758540
rs9388489	rs9375439	chr6:126758540
rs1538171	rs9375441	chr6:126778600
rs9388489	rs9385399	chr6:126759033
rs1538171	rs9385399	chr6:126759033
rs9388489	rs9385400	chr6:126764190
rs1538171	rs9385400	chr6:126764190
rs9388489	rs9388486	chr6:126661154
rs1538171	rs9388490	chr6:126704795
rs9388489	rs9388490	chr6:126704795
rs9388489	rs9398803	chr6:126683594
rs9388489	rs9398805	chr6:126726295
rs1538171	rs9398805	chr6:126726295
rs1538171	rs9398808	chr6:126758791
rs9388489	rs9398808	chr6:126758791
rs1538171	rs9401876	chr6:126669479
rs9388489	rs9401876	chr6:126669479
rs1538171	rs9401881	chr6:126751921
rs9388489	rs9401881	chr6:126751921
rs1538171	rs9401882	chr6:126755055
rs9388489	rs9401882	chr6:126755055
rs1538171	rs9491624	chr6:126679106
rs9388489	rs9491624	chr6:126679106
rs7804356	rs10215738	chr7:26843462
rs7804356	rs10225700	chr7:26869880
rs7804356	rs10225904	chr7:26869888
rs7804356	rs10225924	chr7:26839954
rs7804356	rs10227231	chr7:26888074
rs7804356	rs10227529	chr7:26886309
rs7804356	rs10227673	chr7:26865299
rs7804356	rs10229837	chr7:26840652
rs7804356	rs10236221	chr7:26884671
rs7804356	rs10241234	chr7:26869887
rs7804356	rs10242572	chr7:26895065
rs7804356	rs10244986	chr7:26849558
rs7804356	rs10248500	chr7:26863294
rs7804356	rs10251839	chr7:26886468
rs7804356	rs10256250	chr7:26895080
rs7804356	rs10262414	chr7:26854266
rs7804356	rs10266759	chr7:26855282
rs7804356	rs10270187	chr7:26885885
rs7804356	rs10272190	chr7:26887942
rs7804356	rs10272457	chr7:26888155
rs7804356	rs10272603	chr7:26888277
rs7804356	rs10276471	chr7:26837940
rs7804356	rs10486483	chr7:26892440
rs7804356	rs10486485	chr7:26900356
rs7804356	rs111373218	chr7:26859152
rs7804356	rs112164743	chr7:26859172
rs7804356	rs113003633	chr7:26862983
rs7804356	rs113360640	chr7:26873194
rs7804356	rs114236648	chr7:26874639
rs7804356	rs114978183	chr7:26852740
rs7804356	rs115447617	chr7:26857751
rs7804356	rs115453073	chr7:26852741
rs7804356	rs12333525	chr7:26847762
rs7804356	rs12532199	chr7:26854375
rs7804356	rs12532395	chr7:26841702
rs7804356	rs12532796	chr7:26854828
rs7804356	rs12534899	chr7:26877189
rs7804356	rs12534921	chr7:26877210
rs7804356	rs12535784	chr7:26882067
rs7804356	rs12536145	chr7:26894860
rs7804356	rs12537323	chr7:26854388
rs7804356	rs12539719	chr7:26844852
rs7804356	rs12540045	chr7:26863174
rs7804356	rs12540388	chr7:26905731
rs7804356	rs12540508	chr7:26868635
rs7804356	rs13438513	chr7:26860633
rs7804356	rs13438514	chr7:26860688
rs7804356	rs138144949	chr7:26857828
rs7804356	rs139377078	chr7:26875304
rs7804356	rs141181073	chr7:26857837
rs7804356	rs142151527	chr7:26884112
rs7804356	rs142627936	chr7:26875063
rs7804356	rs144254466	chr7:26858395
rs7804356	rs145615731	chr7:26864186
rs7804356	rs145665108	chr7:26840141
rs7804356	rs145878112	chr7:26876579
rs7804356	rs146833757	chr7:26861667
rs7804356	rs147444868	chr7:26858650
rs7804356	rs147487393	chr7:26860346
rs7804356	rs149647132	chr7:26857898
rs7804356	rs149948351	chr7:26875969
rs7804356	rs150362021	chr7:26860062
rs7804356	rs17315334	chr7:26852860
rs7804356	rs17315775	chr7:26860134
rs7804356	rs17315929	chr7:26864173
rs7804356	rs17323934	chr7:26904330
rs7804356	rs17375272	chr7:26866497
rs7804356	rs17376018	chr7:26889862
rs7804356	rs1967332	chr7:26872988
rs7804356	rs1982995	chr7:26884135
rs7804356	rs2030132	chr7:26891339
rs7804356	rs2030133	chr7:26891104
rs7804356	rs2030134	chr7:26891101
rs7804356	rs2030135	chr7:26891100
rs7804356	rs2030136	chr7:26891016
rs7804356	rs2031811	chr7:26890672
rs7804356	rs28404962	chr7:26860324
rs7804356	rs28550029	chr7:26872581
rs7804356	rs28617235	chr7:26854671
rs7804356	rs28816386	chr7:26862805
rs7804356	rs3213853	chr7:26893524
rs7804356	rs35569646	chr7:26882290
rs7804356	rs3801805	chr7:26897640
rs7804356	rs3801807	chr7:26897439
rs7804356	rs3801808	chr7:26896555
rs7804356	rs3801809	chr7:26895456
rs7804356	rs3801810	chr7:26892531
rs7804356	rs3801812	chr7:26887615
rs7804356	rs3801813	chr7:26887069
rs7804356	rs3801814	chr7:26881302
rs7804356	rs3801815	chr7:26881292
rs7804356	rs3801816	chr7:26881177
rs7804356	rs3801819	chr7:26866698
rs7804356	rs3801820	chr7:26861353
rs7804356	rs3801821	chr7:26861206
rs7804356	rs3801822	chr7:26861201
rs7804356	rs3801823	chr7:26861031
rs7804356	rs3801825	chr7:26856959
rs7804356	rs3801826	chr7:26856720
rs7804356	rs3801827	chr7:26856626
rs7804356	rs3801828	chr7:26855284
rs7804356	rs3801829	chr7:26854996
rs7804356	rs3801830	chr7:26854870
rs7804356	rs3801831	chr7:26853470
rs7804356	rs3801832	chr7:26852280
rs7804356	rs3801833	chr7:26852212
rs7804356	rs3801834	chr7:26852062
rs7804356	rs3801836	chr7:26851400
rs7804356	rs3801837	chr7:26851361
rs7804356	rs3823928	chr7:26893317
rs7804356	rs3823929	chr7:26856600
rs7804356	rs3823930	chr7:26856525
rs7804356	rs3823931	chr7:26854026
rs7804356	rs3823932	chr7:26853980
rs7804356	rs3823933	chr7:26853966
rs7804356	rs3823934	chr7:26853934
rs7804356	rs3823936	chr7:26853830
rs7804356	rs3823938	chr7:26853741
rs7804356	rs3839808	chr7:26895812
rs7804356	rs3839809	chr7:26895467
rs7804356	rs3842174	chr7:26853761
rs7804356	rs3934268	chr7:26890572
rs7804356	rs4719882	chr7:26882252
rs7804356	rs4722641	chr7:26838677
rs7804356	rs4722644	chr7:26845386
rs7804356	rs4722647	chr7:26890446
rs7804356	rs55739485	chr7:26860741
rs7804356	rs57135974	chr7:26850699
rs7804356	rs57548049	chr7:26860727
rs7804356	rs57623217	chr7:26862362
rs7804356	rs58760954	chr7:26850776
rs7804356	rs59254259	chr7:26862464
rs7804356	rs61354389	chr7:26868343
rs7804356	rs6461979	chr7:26888918
rs7804356	rs6461980	chr7:26894123
rs7804356	rs66552416	chr7:26888129
rs7804356	rs67111283	chr7:26882501
rs7804356	rs6948584	chr7:26855732
rs7804356	rs6948657	chr7:26855943
rs7804356	rs71712303	chr7:26854687
rs7804356	rs71823311	chr7:26854726
rs7804356	rs72350381	chr7:26902058
rs7804356	rs73067435	chr7:26850195
rs7804356	rs73067437	chr7:26850313
rs7804356	rs73067443	chr7:26851074
rs7804356	rs73067456	chr7:26852998
rs7804356	rs73067472	chr7:26855959
rs7804356	rs73067475	chr7:26857120
rs7804356	rs73067476	chr7:26857240
rs7804356	rs73069507	chr7:26877536
rs7804356	rs73069510	chr7:26877567
rs7804356	rs73069533	chr7:26892325
rs7804356	rs73069539	chr7:26903661
rs7804356	rs73069540	chr7:26904770
rs7804356	rs73069541	chr7:26904928
rs7804356	rs7785689	chr7:26861609
rs7804356	rs7785711	chr7:26861640
rs7804356	rs7785798	chr7:26861943
rs7804356	rs7785815	chr7:26852728
rs7804356	rs7785832	chr7:26852760
rs7804356	rs7785918	chr7:26861959
rs7804356	rs7791513	chr7:26893357
rs7804356	rs7802715	chr7:26852720
rs7804356	rs7804620	chr7:26891831
rs7804356	rs7805766	chr7:26865610
rs4948088	rs1016431	chr7:51020336
rs4948088	rs1018941	chr7:51028322
rs4948088	rs1018942	chr7:51028400
rs4948088	rs1018979	chr7:51027616
rs4948088	rs1018980	chr7:51027685
rs4948088	rs10277986	chr7:51028987
rs4948088	rs1074570	chr7:51016433
rs4948088	rs1074571	chr7:51016458
rs4948088	rs11765215	chr7:51022160
rs4948088	rs1859477	chr7:51023566
rs4948088	rs1989265	chr7:51023151
rs4948088	rs2329568	chr7:51018103
rs4948088	rs34414436	chr7:51018492
rs4948088	rs4947530	chr7:51026911
rs4948088	rs720068	chr7:51023321
rs4948088	rs7780389	chr7:51015193
rs4948088	rs7800611	chr7:51019662
rs4948088	rs7803628	chr7:51024783
rs4948088	rs917073	chr7:51023664
rs7020673	rs10758593	chr9:4292083
rs6476839	rs10758593	chr9:4292083
rs12416116	rs111709781	chr10:90033612
rs10509540	rs17110523	chr10:90031903
rs10509540	rs286487	chr10:90030119
rs12416116	rs4934390	chr10:90041834
rs12416116	rs7094781	chr10:90036912
rs10509540	rs737391	chr10:90016796
rs10509540	rs9665166	chr10:90022399
rs4763879	rs917911	chr12:9905851
rs1465788	rs11294653	chr14:69272298
rs1465788	rs1595260	chr14:69267695
rs1465788	rs1595261	chr14:69268399
rs1465788	rs1836984	chr14:69270891
rs1465788	rs194748	chr14:69275089
rs1465788	rs194749	chr14:69273905
rs1465788	rs194751	chr14:69270727
rs1465788	rs194778	chr14:69264656
rs1465788	rs34160920	chr14:69264564
rs1465788	rs3742887	chr14:69262441
rs1465788	rs4899258	chr14:69272319
rs1465788	rs4899259	chr14:69277869
rs1465788	rs7149271	chr14:69272643
rs1465788	rs7156516	chr14:69280049
rs1465788	rs8011558	chr14:69263341
rs1456988	rs10134180	chr14:98480125
rs1456988	rs10134419	chr14:98487587
rs1456988	rs10137906	chr14:98490569
rs1456988	rs10138574	chr14:98485515
rs1456988	rs10138885	chr14:98485820
rs1456988	rs10138969	chr14:98485805
rs1456988	rs10142119	chr14:98486545
rs1456988	rs10150955	chr14:98485583
rs1456988	rs11160428	chr14:98480034
rs1456988	rs11160429	chr14:98485440
rs1456988	rs11621653	chr14:98483222
rs1456988	rs11622689	chr14:98496560
rs1456988	rs11628807	chr14:98485111
rs1456988	rs11628876	chr14:98485308
rs1456988	rs12887118	chr14:98480295
rs1456988	rs1350270	chr14:98482140
rs1456988	rs1350271	chr14:98482375
rs1456988	rs1350275	chr14:98489306
rs1456988	rs1350276	chr14:98489408
rs1456988	rs1350277	chr14:98492843
rs1456988	rs1379232	chr14:98479658
rs1456988	rs143023056	chr14:98492598
rs1456988	rs1456989	chr14:98488804
rs1456988	rs1456990	chr14:98488886
rs1456988	rs147955926	chr14:98488604
rs1456988	rs1817243	chr14:98481015
rs1456988	rs1988588	chr14:98487507
rs1456988	rs28480229	chr14:98494678
rs1456988	rs2895665	chr14:98486373
rs1456988	rs36025852	chr14:98496132
rs1456988	rs36207355	chr14:98480754
rs1456988	rs3902659	chr14:98487447
rs1456988	rs4144155	chr14:98491332
rs1456988	rs4383076	chr14:98485127
rs1456988	rs4905637	chr14:98481619
rs1456988	rs71106590	chr14:98494276
rs1456988	rs7143039	chr14:98486883
rs1456988	rs7143957	chr14:98486622
rs1456988	rs7144501	chr14:98495938
rs1456988	rs7148853	chr14:98487763
rs1456988	rs72153021	chr14:98481104
rs1456988	rs8010215	chr14:98483831
rs1456988	rs8011031	chr14:98487343
rs1456988	rs8013335	chr14:98484034
rs1456988	rs8013518	chr14:98484207
rs1456988	rs922402	chr14:98482633
rs1456988	rs922404	chr14:98482752
rs1456988	rs922405	chr14:98482894
rs1456988	rs922406	chr14:98486020
rs1456988	rs922407	chr14:98486053
rs1456988	rs922408	chr14:98486120
rs1456988	rs922409	chr14:98486231
rs1456988	rs9323978	chr14:98481233
rs1456988	rs9323979	chr14:98481420
rs1456988	rs9323980	chr14:98481426
rs1456988	rs9323981	chr14:98481450
rs1456988	rs9323982	chr14:98481452
rs1456988	rs969458	chr14:98481815
rs1456988	rs969459	chr14:98482060
rs4788084	rs1059491	chr16:28603655
rs4788084	rs1074631	chr16:28554108
rs4788084	rs11074911	chr16:28583865
rs4788084	rs111693583	chr16:28583610
rs4788084	rs112047757	chr16:28590862
rs4788084	rs112191041	chr16:28583362
rs4788084	rs112479807	chr16:28600201
rs4788084	rs112831778	chr16:28590989
rs4788084	rs113208333	chr16:28606160
rs4788084	rs113623515	chr16:28530711
rs4788084	rs1136703	chr16:28607232
rs4788084	rs12445744	chr16:28588395
rs4788084	rs12445823	chr16:28588049
rs4788084	rs12446550	chr16:28543381
rs4788084	rs12447461	chr16:28582941
rs4788084	rs12448429	chr16:28588443
rs12598357	rs13333976	chr16:28347707
rs4788084	rs142724574	chr16:28551871
rs4788084	rs143626010	chr16:28539398
rs4788084	rs151174	chr16:28508069
rs4788084	rs153106	chr16:28526897
rs4788084	rs153109	chr16:28519096
rs4788084	rs1690407	chr16:28607228
rs4788084	rs17640009	chr16:28595700
rs4788084	rs17707300	chr16:28593347
rs4788084	rs189278832	chr16:28539386
rs4788084	rs201107789	chr16:28556564
rs12598357	rs202005381	chr16:28344332
rs4788084	rs2077031	chr16:28603168
rs4788084	rs2106480	chr16:28537971
rs4788084	rs231976	chr16:28545587
rs4788084	rs231977	chr16:28542172
rs4788084	rs240702	chr16:28531353
rs4788084	rs240704	chr16:28529949
rs4788084	rs240705	chr16:28529716
rs4788084	rs240707	chr16:28524612
rs4788084	rs240708	chr16:28520576
rs12598357	rs2466826	chr16:28348344
rs4788084	rs26528	chr16:28517709
rs12598357	rs2726036	chr16:28347140
rs4788084	rs28698667	chr16:28533071
rs4788084	rs28772958	chr16:28535305
rs4788084	rs35175818	chr16:28608746
rs4788084	rs370183727	chr16:28576094
rs4788084	rs3785354	chr16:28550667
rs4788084	rs4115668	chr16:28607532
rs4788084	rs4149398	chr16:28608938
rs4788084	rs4149406	chr16:28607070
rs4788084	rs4787455	chr16:28589455
rs4788084	rs4787456	chr16:28559573
rs4788084	rs4787457	chr16:28555400
rs4788084	rs4787458	chr16:28531287
rs4788084	rs4788073	chr16:28594549
rs4788084	rs4788074	chr16:28593597
rs4788084	rs4788076	chr16:28570005
rs4788084	rs4788077	chr16:28569764
rs4788084	rs4788078	chr16:28559981
rs4788084	rs4788079	chr16:28559363
rs4788084	rs4788080	chr16:28558081
rs4788084	rs4788081	chr16:28556147
rs4788084	rs4788083	chr16:28545449
rs4788084	rs4788085	chr16:28535003
rs4788084	rs55792032	chr16:28599411
rs4788084	rs56209193	chr16:28585636
rs4788084	rs56272201	chr16:28580685
rs4788084	rs56354901	chr16:28523144
rs4788084	rs56396270	chr16:28580829
rs4788084	rs5816473	chr16:28516663
rs4788084	rs62031560	chr16:28605915
rs4788084	rs62031562	chr16:28609329
rs4788084	rs62034318	chr16:28527221
rs4788084	rs62034319	chr16:28532188
rs4788084	rs62034321	chr16:28534038
rs4788084	rs62034322	chr16:28535834
rs4788084	rs62034323	chr16:28536473
rs4788084	rs62034324	chr16:28536762
rs4788084	rs62034325	chr16:28538640
rs4788084	rs62034326	chr16:28539293
rs4788084	rs62034350	chr16:28562256
rs4788084	rs62034351	chr16:28565489
rs4788084	rs62034355	chr16:28581038
rs4788084	rs62034358	chr16:28587597
rs4788084	rs62034359	chr16:28600091
rs4788084	rs710410	chr16:28603342
rs4788084	rs7186573	chr16:28587389
rs4788084	rs7187604	chr16:28565953
rs4788084	rs7190771	chr16:28590030
rs4788084	rs7193402	chr16:28586127
rs4788084	rs743590	chr16:28608230
rs12598357	rs75329133	chr16:28344855
rs4788084	rs75539558	chr16:28595810
rs4788084	rs762633	chr16:28608341
rs4788084	rs762634	chr16:28603335
rs4788084	rs79046494	chr16:28527326
rs4788084	rs8046271	chr16:28541394
rs12598357	rs9922412	chr16:28340785
rs8056814	rs111852127	chr16:75249170
rs7202877	rs111852127	chr16:75249170
rs8056814	rs111869668	chr16:75249791
rs7202877	rs111869668	chr16:75249791
rs7202877	rs11317724	chr16:75247337
rs7202877	rs13331385	chr16:75259218
rs7202877	rs147630228	chr16:75251551
rs8056814	rs147630228	chr16:75251551
rs8056814	rs184458383	chr16:75249552
rs7202877	rs184458383	chr16:75249552
rs7202877	rs28690217	chr16:75260329
rs8056814	rs2870463	chr16:75250717
rs7202877	rs2870463	chr16:75250717
rs7202877	rs59409959	chr16:75249313
rs7202877	rs60470336	chr16:75248570
rs7202877	rs61634868	chr16:75249273
rs7202877	rs6564232	chr16:75247826
rs7202877	rs6564233	chr16:75248282
rs7202877	rs6564234	chr16:75249687
rs7202877	rs6564235	chr16:75249754
rs7202877	rs6564236	chr16:75249891
rs7202877	rs6564237	chr16:75249979
rs8056814	rs6564237	chr16:75249979
rs8056814	rs66473537	chr16:75250862
rs7202877	rs66473537	chr16:75250862
rs7202877	rs66535165	chr16:75247083
rs7202877	rs66881382	chr16:75248761
rs7202877	rs67478528	chr16:75247167
rs7202877	rs7195852	chr16:75247258
rs7202877	rs7197746	chr16:75248380
rs7202877	rs7202844	chr16:75247391
rs7202877	rs7202858	chr16:75247410
rs8056814	rs72802357	chr16:75243142
rs7202877	rs72802357	chr16:75243142
rs7202877	rs72802365	chr16:75246035
rs8056814	rs72802365	chr16:75246035
rs7202877	rs72802372	chr16:75248662
rs7202877	rs72802375	chr16:75248793
rs7202877	rs8052763	chr16:75251659
rs8056814	rs8053595	chr16:75252103
rs7202877	rs8053595	chr16:75252103
rs8056814	rs8054218	chr16:75252161
rs7202877	rs8054218	chr16:75252161
rs8056814	rs9921586	chr16:75245003
rs8056814	rs9936550	chr16:75242850
rs7202877	rs9936550	chr16:75242850
rs7202877	rs9940370	chr16:75246885
rs2290400	rs1008723	chr17:38066267
rs2290400	rs56380902	chr17:38066372
rs7221109	rs1013971	chr17:38781178
rs7221109	rs1048572	chr17:38797242
rs7221109	rs1048573	chr17:38797202
rs7221109	rs11388540	chr17:38771747
rs7221109	rs11464691	chr17:38770641
rs7221109	rs4890092	chr17:38786451
rs7221109	rs4890117	chr17:38778488
rs7221109	rs7223136	chr17:38765515
rs7221109	rs757411	chr17:38775150
rs7221109	rs79074911	chr17:38774852
rs7221109	rs9906785	chr17:38797409
rs7221109	rs9911533	chr17:38775476
rs7221109	rs9915135	chr17:38791075
rs425105	rs112445263	chr19:47203356
rs425105	rs200395517	chr19:47213127
rs425105	rs201090562	chr19:47205943
rs425105	rs313839	chr19:47221557
rs425105	rs313841	chr19:47223949
rs425105	rs402072	chr19:47219122
rs425105	rs60652743	chr19:47205707
rs2281808	rs3746722	chr20:1610939
rs6043409	rs6110697	chr20:1615661
rs5753037	rs144263283	chr22:30462627
rs4820830	rs144263283	chr22:30462627
rs5753037	rs1468176	chr22:30544516
rs4820830	rs1468176	chr22:30544516
rs4820830	rs1548389	chr22:30573552
rs5753037	rs1548389	chr22:30573552
rs5753037	rs193471	chr22:30447305
rs4820830	rs193471	chr22:30447305
rs5753037	rs193474	chr22:30449094
rs4820830	rs193474	chr22:30449094
rs4820830	rs193475	chr22:30450492
rs5753037	rs193475	chr22:30450492
rs4820830	rs193476	chr22:30450521
rs5753037	rs193476	chr22:30450521
rs4820830	rs1989870	chr22:30472254
rs5753037	rs1989870	chr22:30472254
rs4820830	rs2412972	chr22:30519825
rs5753037	rs2412972	chr22:30519825
rs4820830	rs2412976	chr22:30567907
rs5753037	rs2412976	chr22:30567907
rs5753037	rs2899147	chr22:30533065
rs4820830	rs2899147	chr22:30533065
rs5753037	rs4336042	chr22:30552511
rs4820830	rs4336042	chr22:30552511
rs5753037	rs4823076	chr22:30519414
rs4820830	rs4823076	chr22:30519414
rs4820830	rs5753008	chr22:30472748
rs5753037	rs5753008	chr22:30472748
rs5753037	rs5753025	chr22:30542157
rs4820830	rs5753025	chr22:30542157
rs5753037	rs5763751	chr22:30460434
rs4820830	rs5763751	chr22:30460434
rs4820830	rs5763775	chr22:30503007
rs5753037	rs5763775	chr22:30503007
rs5753037	rs5763790	chr22:30522413
rs4820830	rs5763790	chr22:30522413
rs5753037	rs5763797	chr22:30530125
rs4820830	rs5763797	chr22:30530125
rs4820830	rs5763842	chr22:30568738
rs5753037	rs7287570	chr22:30507358
rs4820830	rs7287570	chr22:30507358
rs2664170	rs1605895	chrX:153949793
rs2664170	rs1848763	chrX:153950635
rs2664170	rs2664172	chrX:153949614
rs2664170	rs2728723	chrX:153948687
rs2664170	rs5945233	chrX:153939325
rs2664170	rs5987015	chrX:153947981
rs1270942	rs1150753	chr6:32059867
rs1270942	rs1150754	chr6:32050758
rs1270942	rs1150755	chr6:32038550
rs1270942	rs1150756	chr6:32035694
rs1270942	rs1150757	chr6:32029205
rs1270942	rs1150758	chr6:32028149
rs1270942	rs1265888	chr6:32066447
rs1270942	rs1265889	chr6:32033616
rs1270942	rs1265905	chr6:31909941
rs1270942	rs3130288	chr6:32096001
rs1270942	rs367364	chr6:32019946
rs1270942	rs369637	chr6:32025863
rs1270942	rs389884	chr6:31940897
rs1270942	rs394439	chr6:32025555
rs2523989	rs1541269	chr6:30103360
rs2523989	rs1573296	chr6:30127805
rs2523989	rs1970	chr6:30125543
rs2523989	rs2023473	chr6:30075613
rs2523989	rs2157678	chr6:30128949
rs2523989	rs2239529	chr6:30078330
rs2523989	rs2245420	chr6:30082688
rs2523989	rs2249099	chr6:30079307
rs2523989	rs2427749	chr6:30078888
rs2523989	rs2517595	chr6:30084549
rs2523989	rs2517596	chr6:30083855
rs2523989	rs2517597	chr6:30081189
rs2523989	rs2517598	chr6:30080274
rs2523989	rs2523976	chr6:30084696
rs2523989	rs2523977	chr6:30084505
rs2523989	rs2523978	chr6:30083708
rs2523989	rs2523979	chr6:30083515
rs2523989	rs2523984	chr6:30082003
rs2523989	rs2523985	chr6:30081334
rs2523989	rs2523986	chr6:30081246
rs2523989	rs2523987	chr6:30079993
rs2523989	rs2523988	chr6:30079129
rs2523989	rs2844789	chr6:30112795
rs2523989	rs2844790	chr6:30094113
rs2523989	rs2844791	chr6:30088743
rs886424	rs1264349	chr6:30796659
rs886424	rs1264351	chr6:30792117
rs886424	rs1264352	chr6:30789647
rs886424	rs1264353	chr6:30787762
rs886424	rs1264355	chr6:30784193
rs886424	rs1264356	chr6:30784068
rs886424	rs1264357	chr6:30783579
rs886424	rs1264361	chr6:30777498
rs886424	rs1264373	chr6:30769273
rs886424	rs886423	chr6:30782205
rs886424	rs886425	chr6:30781301
rs2857595	rs3130632	chr6:31562764
rs1270942	rs497309	chr6:31892484
rs7679475	rs1513695	chr4:122314785
rs7679475	rs7680368	chr4:122314268
rs7679475	rs7680764	chr4:122314465
rs7533564	rs111564203	chr1:78846520
rs7533564	rs114006992	chr1:78825246
rs7533564	rs115112126	chr1:78916243
rs7533564	rs115363824	chr1:78841379
rs7533564	rs115385700	chr1:78885024
rs7533564	rs115954681	chr1:78911818
rs7533564	rs116045895	chr1:78822411
rs7533564	rs116050397	chr1:78836874
rs7533564	rs116311468	chr1:78916801
rs7533564	rs116362880	chr1:78831308
rs7533564	rs11809460	chr1:78834864
rs7533564	rs11809462	chr1:78834898
rs7533564	rs13375172	chr1:78824327
rs7533564	rs142216833	chr1:78848773
rs7533564	rs146151868	chr1:78827463
rs7533564	rs201544056	chr1:78829566
rs7533564	rs57205467	chr1:78901111
rs7533564	rs57573873	chr1:78883062
rs7533564	rs58858806	chr1:78935915
rs7533564	rs59584643	chr1:78821982
rs7533564	rs72115436	chr1:78892947
rs7533564	rs7533823	chr1:78828438
rs7533564	rs78109089	chr1:78829807
rs7533564	rs79122809	chr1:78833004
rs7533564	rs79567815	chr1:78910449
rs7533564	rs79842431	chr1:78837434
rs7533564	rs80191619	chr1:78839892
rs1615504	rs13381239	chr18:67526725
rs1615504	rs1469858	chr18:67529217
rs1615504	rs1610554	chr18:67524356
rs763361	rs1788105	chr18:67532292
rs1615504	rs1788105	chr18:67532292
rs1615504	rs1788229	chr18:67533961
rs763361	rs1788229	chr18:67533961
rs1615504	rs1788232	chr18:67527609
rs763361	rs1788232	chr18:67527609
rs1615504	rs1790932	chr18:67533400
rs1615504	rs1790946	chr18:67528430
rs763361	rs1790946	chr18:67528430
rs763361	rs1790947	chr18:67527760
rs1615504	rs1790947	chr18:67527760
rs1615504	rs1790961	chr18:67525286
rs763361	rs1790961	chr18:67525286
rs1615504	rs1808094	chr18:67526026
rs1615504	rs3018275	chr18:67525857
rs1615504	rs34794968	chr18:67531026
rs763361	rs34794968	chr18:67531026
rs763361	rs36024512	chr18:67522358
rs763361	rs371095822	chr18:67529964
rs1615504	rs371095822	chr18:67529964
rs1615504	rs4891780	chr18:67524383
rs1615504	rs4891781	chr18:67524646
rs763361	rs56249713	chr18:67533332
rs1615504	rs7244202	chr18:67527701
rs1615504	rs727088	chr18:67530439
rs763361	rs763362	chr18:67531797
rs1615504	rs763362	chr18:67531797
rs7528684	rs2210913	chr1:157668993
rs7528684	rs3761959	chr1:157669278
rs7528684	rs945635	chr1:157670290
rs657152	rs367689313	chr9:136145993
rs657152	rs61457395	chr9:136145907
rs657152	rs8176645	chr9:136149098
rs657152	rs9411377	chr9:136145404
rs559047	rs574043	chr1:238756936
rs4972593	rs4972590	chr2:174459939
rs4972593	rs4972591	chr2:174460041
rs4972593	rs4972592	chr2:174460761
rs4972593	rs530673	chr2:174454010
rs4972593	rs56254219	chr2:174455831
rs4972593	rs56346567	chr2:174461964
rs4972593	rs57579980	chr2:174457947
rs4972593	rs60005612	chr2:174458109
rs4972593	rs66623664	chr2:174460737
rs4972593	rs67348767	chr2:174468337
rs80028505	rs112201657	chr6:36019076
rs80028505	rs112202188	chr6:36042948
rs80028505	rs112249319	chr6:36056430
rs80028505	rs113008645	chr6:36015536
rs80028505	rs113885326	chr6:36013511
rs80028505	rs138782604	chr6:36052710
rs80028505	rs144956706	chr6:36035259
rs80028505	rs146269924	chr6:36002757
rs80028505	rs146680189	chr6:35993892
rs80028505	rs147059615	chr6:36055675
rs80028505	rs147404416	chr6:36002540
rs80028505	rs16883819	chr6:35997768
rs80028505	rs16883860	chr6:36002462
rs80028505	rs16883989	chr6:36010958
rs80028505	rs16884628	chr6:36057968
rs80028505	rs16884660	chr6:36060211
rs80028505	rs16884694	chr6:36063162
rs80028505	rs16884857	chr6:36070227
rs80028505	rs16884906	chr6:36070699
rs80028505	rs16884919	chr6:36071517
rs80028505	rs1967966	chr6:36072172
rs80028505	rs2237096	chr6:36008002
rs80028505	rs35214995	chr6:36059291
rs80028505	rs3730327	chr6:36027142
rs80028505	rs3730366	chr6:36044225
rs80028505	rs3761980	chr6:35993906
rs80028505	rs376732583	chr6:36010674
rs80028505	rs3804451	chr6:36077961
rs80028505	rs3840165	chr6:36007247
rs80028505	rs41271263	chr6:36020159
rs80028505	rs56044978	chr6:36083104
rs80028505	rs56056710	chr6:36036352
rs80028505	rs56059109	chr6:36025307
rs80028505	rs56133220	chr6:36032668
rs80028505	rs56156688	chr6:35995633
rs80028505	rs56327416	chr6:36056855
rs80028505	rs56362075	chr6:36041137
rs80028505	rs56413204	chr6:36004902
rs80028505	rs56715462	chr6:36011649
rs80028505	rs58237753	chr6:36036355
rs80028505	rs58390233	chr6:36005100
rs80028505	rs58583792	chr6:36000702
rs80028505	rs60100837	chr6:36032088
rs80028505	rs60342497	chr6:36061461
rs80028505	rs60481532	chr6:35994942
rs80028505	rs60909394	chr6:36054932
rs80028505	rs61195139	chr6:36046226
rs80028505	rs61212706	chr6:36039431
rs80028505	rs61364424	chr6:36031906
rs80028505	rs61763101	chr6:35996413
rs80028505	rs6457878	chr6:36076280
rs80028505	rs6908622	chr6:36053147
rs80028505	rs6910685	chr6:36048417
rs80028505	rs6914570	chr6:36061263
rs80028505	rs6921999	chr6:36019928
rs80028505	rs6930333	chr6:36014588
rs80028505	rs6932598	chr6:35999080
rs80028505	rs6934216	chr6:36027633
rs80028505	rs6936327	chr6:36069875
rs80028505	rs73407868	chr6:36022311
rs80028505	rs73407870	chr6:36028247
rs80028505	rs73407871	chr6:36028643
rs80028505	rs73407876	chr6:36033920
rs80028505	rs73409842	chr6:36051413
rs80028505	rs73729685	chr6:36011073
rs80028505	rs73729698	chr6:36022641
rs80028505	rs73730437	chr6:36036512
rs80028505	rs73730440	chr6:36037226
rs80028505	rs73730459	chr6:36085003
rs80028505	rs76171341	chr6:36051200
rs80028505	rs76703794	chr6:36051199
rs80028505	rs7745082	chr6:36065622
rs80028505	rs7745536	chr6:36005691
rs80028505	rs7745927	chr6:36005675
rs80028505	rs7747846	chr6:36038884
rs80028505	rs7748078	chr6:36048010
rs80028505	rs7752459	chr6:36084672
rs80028505	rs7759175	chr6:36013024
rs80028505	rs7760578	chr6:36008063
rs80028505	rs7761118	chr6:36068303
rs80028505	rs7762483	chr6:36055941
rs80028505	rs7764494	chr6:36081340
rs80028505	rs7766032	chr6:36068989
rs80028505	rs7769981	chr6:36082325
rs80028505	rs7770183	chr6:36082573
rs80028505	rs7771484	chr6:36062991
rs80028505	rs7772088	chr6:36040474
rs80028505	rs7775290	chr6:36036909
rs80028505	rs79062678	chr6:36058203
rs80028505	rs80032177	chr6:36049716
rs6691977	rs10682884	chr1:200718569
rs6691977	rs10920052	chr1:200820610
rs6691977	rs12043133	chr1:200741713
rs6691977	rs146130316	chr1:200768007
rs6691977	rs34937962	chr1:200761255
rs6691977	rs5780042	chr1:200781432
rs6691977	rs58945258	chr1:200796804
rs6691977	rs6427855	chr1:200726579
rs6691977	rs6427859	chr1:200780153
rs6691977	rs6658395	chr1:200748760
rs6691977	rs6659127	chr1:200803657
rs6691977	rs6690988	chr1:200798900
rs6691977	rs7511678	chr1:200832857
rs6691977	rs7520696	chr1:200828267
rs6691977	rs7528217	chr1:200788077
rs6691977	rs7533782	chr1:200832584
rs4849135	rs10179923	chr2:111609690
rs4849135	rs10180020	chr2:111609758
rs4849135	rs10180446	chr2:111601942
rs4849135	rs12476878	chr2:111602974
rs4849135	rs12711785	chr2:111613736
rs4849135	rs13019266	chr2:111604642
rs4849135	rs1533295	chr2:111597991
rs4849135	rs1533298	chr2:111616304
rs4849135	rs1533300	chr2:111615925
rs4849135	rs1969233	chr2:111597700
rs4849135	rs4849134	chr2:111615015
rs4849135	rs7576541	chr2:111607401
rs4849135	rs7588925	chr2:111608534
rs4849135	rs9917154	chr2:111606591
rs4849135	rs999642	chr2:111598366
rs4849135	rs999643	chr2:111598365
rs2611215	rs11378254	chr4:166574881
rs2611215	rs11451709	chr4:166567840
rs2611215	rs1246904	chr4:166560583
rs2611215	rs1246906	chr4:166558981
rs2611215	rs2253129	chr4:166564089
rs2611215	rs2322266	chr4:166564417
rs2611215	rs2611211	chr4:166575439
rs2611215	rs2611216	chr4:166572484
rs2611215	rs2611219	chr4:166570869
rs2611215	rs2611221	chr4:166569387
rs2611215	rs2714828	chr4:166565849
rs2611215	rs2714829	chr4:166567707
rs2611215	rs2714833	chr4:166567947
rs2611215	rs2714834	chr4:166568732
rs2611215	rs2714837	chr4:166572648
rs2611215	rs2714839	chr4:166574759
rs2611215	rs4376099	chr4:166564617
rs2611215	rs4511957	chr4:166565409
rs2611215	rs5863763	chr4:166563985
rs2611215	rs6536925	chr4:166561920
rs11954020	rs11957503	chr5:35883176
rs11954020	rs2194225	chr5:35883804
rs11954020	rs2194226	chr5:35883757
rs11954020	rs34143578	chr5:35884204
rs62447205	rs10215297	chr7:50462498
rs62447205	rs10278451	chr7:50468952
rs62447205	rs11552047	chr7:50469551
rs62447205	rs11978267	chr7:50466304
rs62447205	rs11980379	chr7:50469981
rs62447205	rs11980407	chr7:50471613
rs62447205	rs33999320	chr7:50470378
rs62447205	rs4132601	chr7:50470604
rs62447205	rs55736272	chr7:50462406
rs62447205	rs55981617	chr7:50465206
rs62447205	rs56156635	chr7:50466276
rs62447205	rs56177096	chr7:50462404
rs62447205	rs62445866	chr7:50472324
rs62447205	rs62447207	chr7:50470138
rs62447205	rs62447208	chr7:50470156
rs62447205	rs6952409	chr7:50462935
rs62447205	rs6960400	chr7:50466797
rs62447205	rs6973210	chr7:50466695
rs9585056	rs9517712	chr13:100079833
rs72727394	rs35615287	chr15:38846342
rs72727394	rs36027443	chr15:38846347
rs72727394	rs4924273	chr15:38846738
rs72727394	rs56059718	chr15:38836777
rs72727394	rs6495979	chr15:38847359
rs72727394	rs7170151	chr15:38846678
rs516246	rs281377	chr19:49206603
rs516246	rs516316	chr19:49206145
rs516246	rs679574	chr19:49206108
rs516246	rs681343	chr19:49206462
rs2066363	rs10782767	chr1:82242094
rs2066363	rs10874268	chr1:82230946
rs2066363	rs1353695	chr1:82240082
rs2066363	rs4650579	chr1:82232367
rs2066363	rs9324189	chr1:82239042
rs2066363	rs9727922	chr1:82229397
rs7100025	rs11011088	chr10:37571234
rs7100025	rs35506010	chr10:37599302
rs7100025	rs7905906	chr10:37582939
rs2807264	rs12007112	chrX:135682887
rs2807264	rs12012220	chrX:135683355
rs2807264	rs12012314	chrX:135683500
rs2807264	rs12014670	chrX:135685563
rs2807264	rs12556398	chrX:135680970
rs2807264	rs12556784	chrX:135687009
rs2807264	rs12559116	chrX:135687540
rs2807264	rs12559890	chrX:135685169
rs2807264	rs12848318	chrX:135684162
rs2807264	rs12850721	chrX:135684498
rs2807264	rs12852548	chrX:135670824
rs2807264	rs144807293	chrX:135676651
rs2807264	rs2518883	chrX:135666923
rs2807264	rs2518885	chrX:135668988
rs2807264	rs2518886	chrX:135670593
rs2807264	rs2518888	chrX:135674388
rs2807264	rs2518889	chrX:135674543
rs2807264	rs2518891	chrX:135675755
rs2807264	rs2518892	chrX:135676896
rs2807264	rs2518893	chrX:135677559
rs2807264	rs2518894	chrX:135677710
rs2807264	rs2518895	chrX:135678840
rs2807264	rs2518896	chrX:135679053
rs2807264	rs2518897	chrX:135679059
rs2807264	rs2518899	chrX:135679631
rs2807264	rs2518900	chrX:135679960
rs2807264	rs2518901	chrX:135680078
rs2807264	rs2518902	chrX:135680774
rs2807264	rs2518903	chrX:135681110
rs2807264	rs2518904	chrX:135681823
rs2807264	rs2807257	chrX:135666848
rs2807264	rs2807258	chrX:135668903
rs2807264	rs2807259	chrX:135671221
rs2807264	rs2807260	chrX:135674044
rs2807264	rs2807261	chrX:135661799
rs2807264	rs2807263	chrX:135663181
rs2807264	rs2807266	chrX:135666415
rs2807264	rs2807267	chrX:135666453
rs2807264	rs34030418	chrX:135682959
rs2807264	rs34891204	chrX:135666576
rs2807264	rs55649247	chrX:135674667
rs2807264	rs5930965	chrX:135673225
rs2807264	rs73228703	chrX:135683508
rs2807264	rs73242348	chrX:135681929
rs2807264	rs7890404	chrX:135673610
rs11580078	rs1004820	chr1:67670133
rs11580078	rs2863210	chr1:67670768
rs11580078	rs2902440	chr1:67670916
rs36001488	rs10165561	chr2:234172915
rs36001488	rs10178603	chr2:234206610
rs36001488	rs10187822	chr2:234206474
rs36001488	rs10192702	chr2:234206750
rs36001488	rs10195395	chr2:234206504
rs36001488	rs10196794	chr2:234192616
rs36001488	rs1045100	chr2:234203597
rs36001488	rs12162308	chr2:234172188
rs36001488	rs12994997	chr2:234173503
rs36001488	rs13009506	chr2:234175706
rs36001488	rs13391356	chr2:234170369
rs36001488	rs140643155	chr2:234170324
rs36001488	rs2241878	chr2:234183718
rs36001488	rs2241879	chr2:234183468
rs36001488	rs2241880	chr2:234183368
rs36001488	rs2289472	chr2:234182240
rs36001488	rs2289474	chr2:234181848
rs36001488	rs35352766	chr2:234176108
rs36001488	rs35609673	chr2:234203578
rs36001488	rs3792108	chr2:234184952
rs36001488	rs3792109	chr2:234184417
rs36001488	rs3792111	chr2:234179690
rs36001488	rs3792112	chr2:234176609
rs36001488	rs3816234	chr2:234185999
rs36001488	rs3828309	chr2:234180410
rs36001488	rs55926010	chr2:234170326
rs36001488	rs6708373	chr2:234172846
rs36001488	rs7559194	chr2:234206799
rs4625	rs10212296	chr3:49542273
rs4625	rs1050450	chr3:49394834
rs4625	rs10582618	chr3:49577046
rs4625	rs10640	chr3:49454277
rs4625	rs11130203	chr3:49575367
rs4625	rs111903592	chr3:49427319
rs4625	rs11706370	chr3:49441091
rs4625	rs11708955	chr3:49540114
rs4625	rs11711536	chr3:49391240
rs4625	rs11712569	chr3:49540152
rs4625	rs11713474	chr3:49611457
rs4625	rs11715915	chr3:49455330
rs4625	rs11716974	chr3:49431853
rs4625	rs11719996	chr3:49525958
rs4625	rs11720597	chr3:49635354
rs4625	rs11922013	chr3:49458355
rs4625	rs11926781	chr3:49603289
rs4625	rs12330269	chr3:49513910
rs4625	rs13079082	chr3:49574808
rs4625	rs13079643	chr3:49477466
rs4625	rs13087851	chr3:49408974
rs4625	rs13090388	chr3:49391082
rs4625	rs138073019	chr3:49536129
rs4625	rs140523972	chr3:49575137
rs4625	rs148734725	chr3:49406708
rs4625	rs17080528	chr3:49389842
rs4625	rs1800668	chr3:49395757
rs4625	rs1801143	chr3:49570200
rs4625	rs1987628	chr3:49399259
rs4625	rs199933423	chr3:49386313
rs4625	rs33999608	chr3:49611660
rs4625	rs34196454	chr3:49563456
rs4625	rs34293138	chr3:49579017
rs4625	rs34363169	chr3:49537712
rs4625	rs34427167	chr3:49610223
rs4625	rs34588335	chr3:49407660
rs4625	rs34893377	chr3:49515972
rs4625	rs35024166	chr3:49456101
rs4625	rs35115732	chr3:49475155
rs4625	rs35169793	chr3:49423274
rs4625	rs35261698	chr3:49537839
rs4625	rs35999162	chr3:49597230
rs4625	rs3811697	chr3:49590770
rs4625	rs3811699	chr3:49396360
rs4625	rs3926569	chr3:49558716
rs4625	rs60482815	chr3:49490188
rs4625	rs6446264	chr3:49417243
rs4625	rs6446272	chr3:49463287
rs4625	rs6446277	chr3:49473077
rs4625	rs67216675	chr3:49493151
rs4625	rs67485053	chr3:49405164
rs4625	rs6766131	chr3:49538932
rs4625	rs6766581	chr3:49539401
rs4625	rs6767355	chr3:49504095
rs4625	rs6779524	chr3:49450449
rs4625	rs6793308	chr3:49424283
rs4625	rs6797664	chr3:49539222
rs4625	rs6809216	chr3:49412559
rs4625	rs6997	chr3:49453834
rs4625	rs71080526	chr3:49542395
rs4625	rs71324962	chr3:49487487
rs4625	rs71324979	chr3:49619651
rs4625	rs71615484	chr3:49518299
rs4625	rs71627384	chr3:49428822
rs4625	rs71627385	chr3:49432526
rs4625	rs7622302	chr3:49547561
rs4625	rs7623659	chr3:49414791
rs4625	rs7630869	chr3:49522543
rs4625	rs7633271	chr3:49555963
rs4625	rs7646366	chr3:49470668
rs4625	rs7648841	chr3:49416825
rs4625	rs9811982	chr3:49624377
rs4625	rs9814873	chr3:49454112
rs4625	rs9818590	chr3:49525096
rs4625	rs9821311	chr3:49543656
rs4625	rs9827021	chr3:49514764
rs4625	rs9837027	chr3:49597013
rs4625	rs9841110	chr3:49492481
rs4625	rs9850072	chr3:49529482
rs4625	rs9853683	chr3:49512588
rs4625	rs9858280	chr3:49597737
rs4625	rs9858418	chr3:49543288
rs4625	rs9859556	chr3:49455986
rs4625	rs9871380	chr3:49438221
rs4625	rs9875617	chr3:49634696
rs4625	rs9878943	chr3:49434654
rs7725052	rs10073277	chr5:40488686
rs7725052	rs10440635	chr5:40490790
rs7725052	rs10713117	chr5:40489386
rs7725052	rs7714574	chr5:40492655
rs7725052	rs7720838	chr5:40486896
rs7725052	rs9283753	chr5:40490609
rs755374	rs2013718	chr5:158828480
rs755374	rs56020020	chr5:158827534
rs755374	rs56167332	chr5:158827769
rs755374	rs747495	chr5:158828225
rs10822050	rs10995271	chr10:64438486
rs10822050	rs12766391	chr10:64441204
rs10822050	rs138012443	chr10:64434282
rs10822050	rs200753700	chr10:64437473
rs1250563	rs1250564	chr10:81047342
rs1250563	rs1250565	chr10:81047015
rs1250563	rs1250566	chr10:81046453
rs1250563	rs1250568	chr10:81045280
rs1250563	rs1250569	chr10:81045207
rs1250563	rs2802372	chr10:81047575
rs1332099	rs10883370	chr10:101291472
rs1332099	rs10883371	chr10:101292455
rs1332099	rs10883372	chr10:101292483
rs1332099	rs10883373	chr10:101292484
rs1332099	rs11190140	chr10:101291593
rs1332099	rs41290504	chr10:101293035
rs1332099	rs7893840	chr10:101293341
rs1332099	rs7908704	chr10:101293318
rs17466626	rs10506156	chr12:40823474
rs17466626	rs10506157	chr12:40823493
rs17466626	rs10506158	chr12:40824154
rs17466626	rs10506159	chr12:40824948
rs17466626	rs10506160	chr12:40825715
rs17466626	rs10506161	chr12:40826322
rs17466626	rs10506163	chr12:40827081
rs17466626	rs11176553	chr12:40815560
rs17466626	rs11176564	chr12:40818168
rs17466626	rs11350707	chr12:40814750
rs17466626	rs11564104	chr12:40826535
rs17466626	rs11564111	chr12:40823218
rs17466626	rs11564114	chr12:40825335
rs17466626	rs11564125	chr12:40826201
rs17466626	rs11564126	chr12:40820001
rs17466626	rs11564143	chr12:40821435
rs17466626	rs11564144	chr12:40817995
rs17466626	rs11564145	chr12:40811665
rs17466626	rs11564169	chr12:40826021
rs17466626	rs11564170	chr12:40821847
rs17466626	rs11564236	chr12:40828306
rs17466626	rs11564237	chr12:40828019
rs17466626	rs11564238	chr12:40827822
rs17466626	rs11564240	chr12:40825542
rs17466626	rs11564241	chr12:40825217
rs17466626	rs11564242	chr12:40825108
rs17466626	rs11564244	chr12:40824376
rs17466626	rs11564246	chr12:40822346
rs17466626	rs11564247	chr12:40821478
rs17466626	rs11564248	chr12:40820570
rs17466626	rs11564249	chr12:40820403
rs17466626	rs11564250	chr12:40819724
rs17466626	rs11564253	chr12:40809750
rs17466626	rs11564255	chr12:40805147
rs17466626	rs11564256	chr12:40798413
rs17466626	rs11564258	chr12:40792300
rs17466626	rs11564259	chr12:40792197
rs17466626	rs11564262	chr12:40790924
rs17466626	rs11564264	chr12:40790530
rs17466626	rs116911200	chr12:40813449
rs17466626	rs116937891	chr12:40815261
rs17466626	rs116946443	chr12:40810238
rs17466626	rs117021749	chr12:40809190
rs17466626	rs117033661	chr12:40797862
rs17466626	rs117036566	chr12:40817056
rs17466626	rs117109234	chr12:40818996
rs17466626	rs117144345	chr12:40789216
rs17466626	rs117222477	chr12:40789190
rs17466626	rs117237084	chr12:40810177
rs17466626	rs117357330	chr12:40825700
rs17466626	rs117366914	chr12:40772940
rs17466626	rs117435671	chr12:40812896
rs17466626	rs117437130	chr12:40818411
rs17466626	rs117482806	chr12:40813726
rs17466626	rs117591458	chr12:40801296
rs17466626	rs117725664	chr12:40797582
rs17466626	rs117774158	chr12:40826683
rs17466626	rs117780447	chr12:40775127
rs17466626	rs117844952	chr12:40812941
rs17466626	rs117867889	chr12:40805329
rs17466626	rs117887879	chr12:40789658
rs17466626	rs117891010	chr12:40753796
rs17466626	rs117908462	chr12:40806832
rs17466626	rs117909126	chr12:40809338
rs17466626	rs117929583	chr12:40791407
rs17466626	rs117981694	chr12:40822098
rs17466626	rs118081441	chr12:40810213
rs17466626	rs118122990	chr12:40812873
rs17466626	rs12422278	chr12:40763013
rs17466626	rs12422390	chr12:40803129
rs17466626	rs12422527	chr12:40768905
rs17466626	rs12423986	chr12:40803194
rs17466626	rs12424424	chr12:40807129
rs17466626	rs12424494	chr12:40777658
rs17466626	rs12424944	chr12:40816725
rs17466626	rs12425211	chr12:40816744
rs17466626	rs12425677	chr12:40818450
rs17466626	rs12425678	chr12:40818462
rs17466626	rs12426903	chr12:40801530
rs17466626	rs12427134	chr12:40807097
rs17466626	rs1365762	chr12:40789962
rs17466626	rs137980689	chr12:40812838
rs17466626	rs138069086	chr12:40816481
rs17466626	rs138361990	chr12:40798271
rs17466626	rs138435304	chr12:40817879
rs17466626	rs139236560	chr12:40768921
rs17466626	rs139528704	chr12:40790740
rs17466626	rs139590240	chr12:40810609
rs17466626	rs140578439	chr12:40810824
rs17466626	rs140812745	chr12:40725258
rs17466626	rs140892874	chr12:40824798
rs17466626	rs141037287	chr12:40788647
rs17466626	rs141315343	chr12:40811848
rs17466626	rs141522472	chr12:40826761
rs17466626	rs141893556	chr12:40789456
rs17466626	rs142268259	chr12:40809983
rs17466626	rs142614989	chr12:40826397
rs17466626	rs143134762	chr12:40824081
rs17466626	rs143218501	chr12:40826138
rs17466626	rs143228478	chr12:40823655
rs17466626	rs143377635	chr12:40810109
rs17466626	rs143615969	chr12:40810652
rs17466626	rs143637609	chr12:40816842
rs17466626	rs143926317	chr12:40798542
rs17466626	rs144214850	chr12:40789408
rs17466626	rs144318248	chr12:40819189
rs17466626	rs144495455	chr12:40810453
rs17466626	rs144873199	chr12:40797386
rs17466626	rs144937184	chr12:40817239
rs17466626	rs145665119	chr12:40791852
rs17466626	rs145798252	chr12:40817818
rs17466626	rs146015937	chr12:40825599
rs17466626	rs146427470	chr12:40804495
rs17466626	rs146687709	chr12:40797511
rs17466626	rs146759849	chr12:40802964
rs17466626	rs147045449	chr12:40798266
rs17466626	rs147196025	chr12:40810822
rs17466626	rs147968276	chr12:40817448
rs17466626	rs148124094	chr12:40809053
rs17466626	rs148144443	chr12:40815298
rs17466626	rs148180074	chr12:40812638
rs17466626	rs148542465	chr12:40817022
rs17466626	rs148698440	chr12:40787264
rs17466626	rs149221842	chr12:40815060
rs17466626	rs149308025	chr12:40813411
rs17466626	rs149344784	chr12:40798196
rs17466626	rs149557347	chr12:40824058
rs17466626	rs149596967	chr12:40728626
rs17466626	rs149803864	chr12:40793663
rs17466626	rs150011257	chr12:40819171
rs17466626	rs150169357	chr12:40797959
rs17466626	rs150185915	chr12:40824819
rs17466626	rs150236143	chr12:40778125
rs17466626	rs150306906	chr12:40812751
rs17466626	rs150783999	chr12:40826639
rs17466626	rs17444103	chr12:40721159
rs17466626	rs17444626	chr12:40795021
rs17466626	rs17444646	chr12:40797205
rs17466626	rs17444667	chr12:40799277
rs17466626	rs17444681	chr12:40803965
rs17466626	rs17444688	chr12:40804093
rs17466626	rs17444702	chr12:40805677
rs17466626	rs17444744	chr12:40807876
rs17466626	rs17444751	chr12:40807930
rs17466626	rs17444765	chr12:40810962
rs17466626	rs17444840	chr12:40819949
rs17466626	rs17444868	chr12:40820852
rs17466626	rs17444875	chr12:40820862
rs17466626	rs17444903	chr12:40821745
rs17466626	rs17444966	chr12:40827891
rs17466626	rs17462180	chr12:40820165
rs17466626	rs17466738	chr12:40772751
rs17466626	rs17466893	chr12:40784418
rs17466626	rs17466907	chr12:40784574
rs17466626	rs17466969	chr12:40786828
rs17466626	rs17467039	chr12:40797038
rs17466626	rs17467081	chr12:40804533
rs17466626	rs17467088	chr12:40804713
rs17466626	rs17467095	chr12:40805667
rs17466626	rs17467102	chr12:40806594
rs17466626	rs17467109	chr12:40806710
rs17466626	rs17467116	chr12:40806737
rs17466626	rs17467137	chr12:40809502
rs17466626	rs17467144	chr12:40810161
rs17466626	rs17467157	chr12:40813815
rs17466626	rs17467164	chr12:40814197
rs17466626	rs17467171	chr12:40814267
rs17466626	rs17467178	chr12:40814270
rs17466626	rs17467185	chr12:40817359
rs17466626	rs17467213	chr12:40820124
rs17466626	rs17467249	chr12:40821159
rs17466626	rs17467263	chr12:40821278
rs17466626	rs17467284	chr12:40821871
rs17466626	rs17467291	chr12:40821960
rs17466626	rs17492152	chr12:40807727
rs17466626	rs17497325	chr12:40770471
rs17466626	rs183347939	chr12:40810107
rs17466626	rs186316711	chr12:40798222
rs17466626	rs188619640	chr12:40823970
rs17466626	rs189186053	chr12:40824221
rs17466626	rs199703399	chr12:40793575
rs17466626	rs199922348	chr12:40776406
rs17466626	rs200010314	chr12:40811777
rs17466626	rs200610116	chr12:40816211
rs17466626	rs200903764	chr12:40814350
rs17466626	rs200907986	chr12:40824205
rs17466626	rs201098338	chr12:40799933
rs17466626	rs201355543	chr12:40789589
rs17466626	rs201448645	chr12:40819395
rs17466626	rs201714398	chr12:40816457
rs17466626	rs2017917	chr12:40793899
rs17466626	rs201950123	chr12:40797919
rs17466626	rs2114566	chr12:40814107
rs17466626	rs33995883	chr12:40740686
rs17466626	rs34635748	chr12:40824663
rs17466626	rs35462920	chr12:40812258
rs17466626	rs35673053	chr12:40824266
rs17466626	rs35831888	chr12:40824685
rs17466626	rs35890166	chr12:40818226
rs17466626	rs369547902	chr12:40814301
rs17466626	rs374862256	chr12:40813510
rs17466626	rs3789329	chr12:40760764
rs17466626	rs3899331	chr12:40794293
rs17466626	rs3899332	chr12:40794452
rs17466626	rs3909731	chr12:40791930
rs17466626	rs4768248	chr12:40796286
rs17466626	rs4768249	chr12:40796334
rs17466626	rs4768251	chr12:40796365
rs17466626	rs4768252	chr12:40808672
rs17466626	rs4768253	chr12:40808726
rs17466626	rs4768254	chr12:40808799
rs17466626	rs4768258	chr12:40814584
rs17466626	rs4768259	chr12:40814661
rs17466626	rs4768260	chr12:40814852
rs17466626	rs5015147	chr12:40812392
rs17466626	rs5015148	chr12:40812419
rs17466626	rs5015149	chr12:40812494
rs17466626	rs61736852	chr12:40821795
rs17466626	rs73094961	chr12:40788598
rs17466626	rs74351518	chr12:40775059
rs17466626	rs74564935	chr12:40811863
rs17466626	rs74565412	chr12:40806911
rs17466626	rs7485401	chr12:40812207
rs17466626	rs7487209	chr12:40812310
rs17466626	rs7487333	chr12:40812148
rs17466626	rs75197709	chr12:40826050
rs17466626	rs75200805	chr12:40807993
rs17466626	rs75697282	chr12:40806957
rs17466626	rs75771828	chr12:40823002
rs17466626	rs76476033	chr12:40827218
rs17466626	rs76672535	chr12:40813570
rs17466626	rs77099153	chr12:40816504
rs17466626	rs77220017	chr12:40822997
rs17466626	rs77719105	chr12:40793460
rs17466626	rs77842130	chr12:40802382
rs17466626	rs78300565	chr12:40793515
rs17466626	rs78437109	chr12:40824234
rs17466626	rs79139914	chr12:40773602
rs17466626	rs79306701	chr12:40826687
rs17466626	rs79579007	chr12:40774678
rs17466626	rs80118503	chr12:40822822
rs17466626	rs80205770	chr12:40823230
rs17466626	rs80212515	chr12:40815007
rs17466626	rs80220485	chr12:40809256
rs17466626	rs971615	chr12:40792703
rs17466626	rs971616	chr12:40792856
rs17466626	rs971617	chr12:40792977
rs117372389	rs146669325	chr16:50634662
rs117372389	rs150245772	chr16:50656891
