# Supplementary material for: A comprehensive integrated post-GWAS analysis of Type 1 diabetes reveals enhancer-based immune dysregulation
Source: PLoS One. 2021 Sep 16;16(9):e0257265. doi: 10.1371/journal.pone.0257265 (PMC8445446; doi:10.1371/journal.pone.0257265)
Supplement: S2 Table — (XLSX) [file pone.0257265.s005.xlsx]

## Sheet: Table S2
S2 Table. Prioritization of 26 highest-probability SNPs
The 26 prioritized SNPs are colored as red.
Description of columns:
Roadmap_enh_pos: The T1D SNP occupied Roadmap enhancer regions.
Enh_eid_num: The number of Roadmap cell type eids. See details: https://docs.google.com/spreadsheet/ccc?key=0Am6FxqAtrFDwdHU1UC13ZUxKYy1XVEJPUzV6MEtQOXc&usp=sharing#gid=15
Enh_eid: The Roadmap cell type eids.
Encode_tfbs_pos: The T1D SNP occupied ENCODE ChIP-Seq identified Reg-TFBS regions.
TF_num: The number of TFs.
TF_cells: The TF symbol with cell types written in the parenthesis.
Regulome_score: Evidence scores provided by RegulomeDB.
Regulome_description: Evidence description provided by RegulomeDB.
SNP information				Roadmap Enhancers			ENCODE TFBS			Regulome Evidences
Rsid	Db_source	Chr	Position	Roadmap_enh_pos	Enh_eid_num	Enh_eid	Encode_tfbs_pos	TF_num	TF_cells	Regulome_score	Regulome_description
rs3024505	gwas	chr1	206939904	chr1:206939903-206939904	67	E001,E002,E004,E005,E006,E007,E008,E011,E012,E013,E015,E016,E017,E021,E022,E023,E025,E026,E029,E030,E031,E032,E033,E034,E035,E036,E037,E038,E039,E040,E041,E042,E043,E046,E047,E049,E050,E051,E052,E055,E056,E059,E061,E062,E075,E077,E088,E091,E093,E099,E101,E102,E106,E109,E110,E112,E113,E115,E117,E118,E120,E121,E124,E125,E126,E128,E129	chr1:206939515-206940377	44	PML(GM12878),IKZF1(GM12878),NFATC1(GM12878),CEBPB(GM12878),TEAD4(K562),JUND(K562),EP300(HepG2,GM12878,K562),RCOR1(K562),SPI1(GM12878,GM12891,K562),RUNX3(GM12878),NFIC(GM12878),STAT3(MCF10A-Er-Src),BCLAF1(GM12878),FOXM1(GM12878),MTA3(GM12878),RELA(GM12878,GM12891,GM15510,GM18505,GM18951,GM19193),BCL3(GM12878),TBL1XR1(GM12878,K562),ELF1(GM12878,K562),ATF1(K562),MEF2A(GM12878),ATF2(GM12878),FOSL1(K5…	2b	Motifs|Footprinting|MZF1, Motifs|Footprinting|MZF1, Motifs|Footprinting|MZF1, Motifs|Footprinting|MZF1, Motifs|Footprinting|MZF1, Motifs|Footprinting|MZF1, Motifs|Footprinting|MZF1, Motifs|Footprinting|MZF1, Motifs|Footprinting|MZF1, Motifs|Footprinting|MZF1, Motifs|Footprinting|MZF1, Motifs|Footprinting|MZF1, Motifs|Footprinting|MZF1, Motifs|Footprinting|MZF1, Motifs|Footprinting|MZF1, Motifs|PW…
rs3024493	ldlink	chr1	206943968	chr1:206943967-206943968	65	E001,E002,E003,E004,E005,E007,E008,E011,E012,E013,E014,E015,E018,E019,E020,E022,E023,E024,E025,E026,E028,E030,E031,E032,E033,E034,E035,E036,E037,E038,E039,E040,E043,E044,E045,E046,E047,E048,E049,E050,E051,E062,E063,E066,E075,E076,E077,E078,E091,E093,E096,E099,E101,E102,E104,E109,E110,E112,E113,E115,E116,E121,E122,E123,E129	chr1:206943698-206944427	10	POLR2A(GM12878,GM12891,GM10847,GM12892,GM15510,GM18505,GM18526,GM18951,GM19099,GM19193,Raji),FOXM1(GM12878),ATF2(GM12878),TAF1(GM12878),TBP(GM12878),RELA(GM12891,GM15510),FOS(MCF10A-Er-Src),POU2F2(GM12878,GM12891),STAT3(MCF10A-Er-Src),RUNX3(GM12878)	2b	Motifs|Footprinting|TFIIA, Motifs|Footprinting|TFIIA, Motifs|Footprinting|TFIIA, Motifs|Footprinting|TFIIA, Motifs|Footprinting|TFIIA, Motifs|Footprinting|TFIIA, Motifs|Footprinting|TFIIA, Motifs|Footprinting|TFIIA, Motifs|PWM|TFIIA, Chromatin_Structure|FAIRE|Gm19239, Chromatin_Structure|FAIRE|Gm18507, Chromatin_Structure|DNase-seq|Gm18507, Chromatin_Structure|DNase-seq|Hct116, Chromatin_Structur…
rs1250566	ldlink	chr10	81046453	chr10:81046452-81046453	24	E002,E008,E009,E021,E024,E028,E033,E037,E039,E040,E047,E062,E065,E087,E097,E100,E102,E104,E112,E114,E119,E120,E122,E123	chr10:81044429-81046875	21	POLR2A(A549,GM12878,GM12891,GM12892,GM10847,GM15510,GM18505,GM18526,GM18951,GM19099,GM19193,Raji),MYC(NB4,GM12878),NFIC(GM12878),SIN3A(GM12878),ATF2(GM12878),RUNX3(GM12878),MTA3(GM12878),FOXM1(GM12878),MXI1(GM12878),REST(GM12878,HeLa-S3,SK-N-SH),TAF1(GM12878,GM12891,GM12892),MAX(GM12878,NB4),EBF1(GM12878),TBP(GM12878),POU2F2(GM12878,GM12891),BCLAF1(GM12878),IRF4(GM12878),GABPA(GM12878),FOXP2(PFSK…	2b	Motifs|Footprinting|PPARG::RXRA, Motifs|Footprinting|PPARG::RXRA, Motifs|Footprinting|PPARG::RXRA, Motifs|Footprinting|PPARG::RXRA, Motifs|Footprinting|PPARG::RXRA, Motifs|Footprinting|PPARG::RXRA, Motifs|Footprinting|PPARG::RXRA, Motifs|Footprinting|PPARG::RXRA, Motifs|Footprinting|PPARG::RXRA, Motifs|Footprinting|PPARG::RXRA, Motifs|Footprinting|PPARG::RXRA, Motifs|Footprinting|PPARG::RXRA, Mot…
rs68037604	ldlink	chr11	2212487	chr11:2212486-2212487	23	E007,E009,E010,E011,E012,E029,E030,E031,E032,E033,E034,E035,E036,E044,E046,E050,E051,E054,E062,E087,E115,E116,E124	chr11:2212073-2212734	3	GATA3(MCF-7),ZNF263(HEK293-T-REx),MYC(MCF-7)	2b	Motifs|Footprinting|EWSR1-FLI1, Motifs|Footprinting|EWSR1-FLI1, Motifs|Footprinting|EWSR1-FLI1, Motifs|Footprinting|EWSR1-FLI1, Motifs|Footprinting|PU1, Motifs|Footprinting|PU1, Motifs|Footprinting|PU1, Motifs|Footprinting|PU.1, Motifs|Footprinting|PU.1, Motifs|Footprinting|PU.1, Motifs|Footprinting|PU.1, Motifs|Footprinting|PU.1, Motifs|Footprinting|PU.1, Motifs|Footprinting|PU.1, Motifs|Footpri…
rs10876870	ldlink	chr12	56478002	chr12:56478001-56478002	10	E053,E054,E059,E061,E070,E073,E074,E078,E082,E103	chr12:56477826-56478066	1	MAFK(HepG2)	1f	Single_Nucleotides|eQTL|RPS26, Protein_Binding|ChIP-seq|MAFK
rs12148472	ldlink	chr15	79231478	chr15:79231477-79231478	47	E029,E030,E031,E032,E033,E034,E035,E036,E037,E038,E039,E040,E041,E042,E043,E044,E045,E046,E047,E048,E050,E051,E062,E063,E066,E068,E071,E072,E073,E074,E075,E077,E078,E093,E101,E102,E103,E106,E107,E108,E111,E112,E113,E115,E116,E123,E124	chr15:79231093-79232658	13	IKZF1(GM12878),FOXM1(GM12878),RELA(GM10847,GM12878,GM12891,GM12892,GM15510,GM18505,GM18951,GM19099,GM19193),ATF2(GM12878),NFIC(GM12878),EP300(GM12878),BCL11A(GM12878),MAZ(GM12878),TBL1XR1(GM12878),EBF1(GM12878),SPI1(GM12878,GM12891),BATF(GM12878),POLR2A(GM12878,GM12891,GM12892,GM15510,GM18505,GM18526,GM18951,GM19099,GM19193)	2b	Motifs|Footprinting|Dax1, Motifs|Footprinting|Dax1, Motifs|Footprinting|Dax1, Motifs|Footprinting|Dax1, Motifs|Footprinting|Dax1, Motifs|Footprinting|Dax1, Motifs|Footprinting|Dax1, Motifs|Footprinting|RXR:LXR-beta, Motifs|Footprinting|RXR:LXR-beta, Motifs|Footprinting|RXR:LXR-beta, Motifs|Footprinting|RXR:LXR-beta, Motifs|Footprinting|RXR:LXR-beta, Motifs|Footprinting|RXR:LXR-beta, Motifs|Footpr…
rs11072815	ldlink	chr15	79232319	chr15:79232318-79232319	53	E033,E034,E035,E036,E037,E038,E039,E040,E041,E043,E044,E045,E046,E047,E048,E050,E051,E062,E063,E067,E068,E069,E071,E072,E073,E074,E075,E076,E078,E079,E085,E091,E093,E094,E095,E096,E098,E101,E102,E103,E104,E105,E106,E107,E108,E109,E110,E111,E112,E113,E115,E116,E123	chr15:79231093-79232658	3	POLR2A(GM12878),CHD1(GM12878),RUNX3(GM12878)	1f	Single_Nucleotides|eQTL|CTSH, Single_Nucleotides|eQTL|CTSH, Chromatin_Structure|FAIRE|Gm12892, Chromatin_Structure|FAIRE|Gm12891, Chromatin_Structure|DNase-seq|Gm12864, Chromatin_Structure|DNase-seq|Gm12865, Chromatin_Structure|DNase-seq|Gm12878, Chromatin_Structure|DNase-seq|Gm06990, Chromatin_Structure|FAIRE|Gm19239, Chromatin_Structure|FAIRE|Gm18507, Protein_Binding|ChIP-seq|POLR2A
rs11856301	ldlink	chr15	79232330	chr15:79232329-79232330	53	E033,E034,E035,E036,E037,E038,E039,E040,E041,E043,E044,E045,E046,E047,E048,E050,E051,E062,E063,E067,E068,E069,E071,E072,E073,E074,E075,E076,E078,E079,E085,E091,E093,E094,E095,E096,E098,E101,E102,E103,E104,E105,E106,E107,E108,E109,E110,E111,E112,E113,E115,E116,E123	chr15:79231093-79232658	3	POLR2A(GM12878),CHD1(GM12878),RUNX3(GM12878)	1f	Single_Nucleotides|eQTL|CTSH, Chromatin_Structure|FAIRE|Gm12892, Chromatin_Structure|FAIRE|Gm12891, Chromatin_Structure|DNase-seq|Gm12864, Chromatin_Structure|DNase-seq|Gm12865, Chromatin_Structure|DNase-seq|Gm12878, Chromatin_Structure|DNase-seq|Gm19240, Chromatin_Structure|DNase-seq|Gm06990, Chromatin_Structure|FAIRE|Gm19239, Chromatin_Structure|FAIRE|Gm18507, Protein_Binding|ChIP-seq|POLR2A
rs3825932	gwas	chr15	79235446	chr15:79235445-79235446	4	E074,E098,E102,E118	chr15:79234184-79235800	2	YY1(GM12878),RELA(GM12878)	1f	Single_Nucleotides|eQTL|CTSH, Single_Nucleotides|eQTL|CTSH, Chromatin_Structure|DNase-seq|Gm12878
rs11072817	ldlink	chr15	79236815	chr15:79236814-79236815	1	E065	chr15:79236548-79237884	5	USF1(GM12878),CHD2(GM12878),WRNIP1(GM12878),HDAC1(K562),ELF1(HepG2)	1b	Single_Nucleotides|eQTL|CTSH, Single_Nucleotides|eQTL|CTSH, Motifs|Footprinting|NFKB1, Motifs|Footprinting|NFKB1, Motifs|Footprinting|NFKB1, Motifs|Footprinting|NFKB1, Motifs|Footprinting|NFKB1, Motifs|Footprinting|NFKB1, Motifs|Footprinting|NFKB1, Motifs|Footprinting|NFKB1, Motifs|Footprinting|NFKB1, Motifs|Footprinting|NFKB1, Motifs|Footprinting|NFKB1, Motifs|Footprinting|NFKB1, Motifs|Footprin…
rs11072818	ldlink	chr15	79236933	chr15:79236932-79236933	1	E065	chr15:79236548-79237884	6	CHD2(GM12878),WRNIP1(GM12878),HDAC1(K562),ELF1(HepG2),RBBP5(H1-hESC,K562),EZH2(NHLF)	1f	Single_Nucleotides|eQTL|CTSH, Chromatin_Structure|DNase-seq|Gm12892, Chromatin_Structure|DNase-seq|Huh75, Chromatin_Structure|DNase-seq|Huh7, Chromatin_Structure|DNase-seq|Hepatocytes, Chromatin_Structure|DNase-seq|Hepg2, Chromatin_Structure|DNase-seq|Ips, Chromatin_Structure|DNase-seq|H1hesc, Chromatin_Structure|DNase-seq|Gm19238, Chromatin_Structure|DNase-seq|Gm19240, Chromatin_Structure|DNase-…
rs7203793	ldlink	chr16	11182134	chr16:11182133-11182134	75	E001,E003,E004,E005,E006,E007,E008,E011,E012,E013,E014,E015,E016,E017,E018,E019,E020,E021,E022,E023,E024,E028,E029,E030,E031,E032,E033,E034,E035,E036,E037,E038,E039,E040,E041,E042,E043,E044,E045,E046,E047,E048,E050,E051,E052,E053,E055,E058,E062,E063,E070,E076,E081,E083,E086,E088,E093,E096,E099,E102,E106,E112,E115,E116,E117,E118,E120,E121,E122,E123,E124,E126,E127,E128,E129	chr16:11182009-11182291	1	USF1(GM12878,H1-hESC,HepG2,K562)	2b	Motifs|Footprinting|TFE, Motifs|Footprinting|TFE, Motifs|Footprinting|TFE, Motifs|Footprinting|TFE, Motifs|PWM|TFE, Motifs|Footprinting|TFE, Motifs|PWM|Rara, Motifs|PWM|Nr2f2, Chromatin_Structure|DNase-seq|Gm12892, Chromatin_Structure|DNase-seq|Gm12891, Chromatin_Structure|DNase-seq|Hffmyc, Chromatin_Structure|DNase-seq|Nha, Chromatin_Structure|DNase-seq|Hmec, Chromatin_Structure|DNase-seq|Nhlf, …
rs12919083	ldlink	chr16	11188930	chr16:11188929-11188930	72	E005,E006,E007,E009,E010,E011,E012,E013,E017,E027,E028,E029,E030,E031,E032,E033,E034,E035,E036,E037,E038,E039,E040,E041,E042,E043,E044,E045,E046,E047,E048,E050,E051,E053,E054,E055,E056,E057,E061,E062,E075,E076,E077,E078,E080,E081,E083,E084,E085,E086,E088,E089,E090,E091,E092,E093,E099,E101,E102,E103,E106,E109,E111,E112,E113,E115,E116,E123,E124,E125,E127,E128	chr16:11188584-11189180	3	NFIC(GM12878),ATF2(GM12878),NFATC1(GM12878)	1f	Single_Nucleotides|eQTL|DEXI, Single_Nucleotides|eQTL|LOC642755, Chromatin_Structure|DNase-seq|Gm19240, Chromatin_Structure|FAIRE|Gm12891, Chromatin_Structure|DNase-seq|Gm12878, Chromatin_Structure|DNase-seq|Gm18507, Chromatin_Structure|FAIRE|Gm18507, Chromatin_Structure|FAIRE|Gm19239, Chromatin_Structure|DNase-seq|Hmvecdlyneo, Chromatin_Structure|DNase-seq|Cll, Chromatin_Structure|DNase-seq|Gm06…
rs3893661	ldlink	chr16	11193880	chr16:11193879-11193880	121	E001,E004,E005,E006,E007,E008,E009,E010,E011,E012,E013,E014,E017,E018,E021,E022,E023,E024,E025,E026,E027,E028,E029,E030,E031,E032,E033,E034,E035,E036,E037,E038,E039,E040,E041,E042,E043,E044,E045,E046,E047,E048,E049,E050,E051,E052,E053,E054,E055,E056,E057,E058,E059,E061,E062,E063,E065,E066,E067,E068,E069,E070,E071,E072,E073,E074,E075,E076,E077,E078,E079,E080,E081,E082,E083,E084,E085,E086,E087,E088…	chr16:11193488-11194745	3	NFYB(GM12878),EBF1(GM12878),PAX5(GM12878)	2b	Motifs|Footprinting|SMAD, Motifs|Footprinting|SMAD, Motifs|Footprinting|SMAD, Motifs|Footprinting|SMAD, Motifs|Footprinting|SMAD, Motifs|Footprinting|SMAD, Motifs|PWM|SMAD, Chromatin_Structure|DNase-seq|Gm12865, Chromatin_Structure|DNase-seq|Cll, Chromatin_Structure|DNase-seq|Gm19238, Chromatin_Structure|DNase-seq|Gm12864, Chromatin_Structure|DNase-seq|Hre, Chromatin_Structure|FAIRE|Gm18507, Chro…
rs3893660	ldlink	chr16	11193930	chr16:11193929-11193930	121	E001,E004,E005,E006,E007,E008,E009,E010,E011,E012,E013,E014,E017,E018,E021,E022,E023,E024,E025,E026,E027,E028,E029,E030,E031,E032,E033,E034,E035,E036,E037,E038,E039,E040,E041,E042,E043,E044,E045,E046,E047,E048,E049,E050,E051,E052,E053,E054,E055,E056,E057,E058,E059,E061,E062,E063,E065,E066,E067,E068,E069,E070,E071,E072,E073,E074,E075,E076,E077,E078,E079,E080,E081,E082,E083,E084,E085,E086,E087,E088…	chr16:11193488-11194745	5	NFYB(GM12878),EBF1(GM12878),PAX5(GM12878),STAT3(GM12878),POLR2A(HUVEC,K562)	1f	Single_Nucleotides|eQTL|DEXI, Single_Nucleotides|eQTL|LOC642755, Chromatin_Structure|DNase-seq|Gm19238, Chromatin_Structure|DNase-seq|Hre, Chromatin_Structure|FAIRE|Gm12891, Chromatin_Structure|DNase-seq|Gm19240, Chromatin_Structure|DNase-seq|Gliobla, Chromatin_Structure|DNase-seq|Fibrobl, Chromatin_Structure|DNase-seq|Gm12878, Chromatin_Structure|FAIRE|Gm19239, Chromatin_Structure|DNase-seq|Gm18…
rs3862468	ldlink	chr16	11194018	chr16:11194017-11194018	119	E001,E004,E005,E006,E007,E008,E009,E010,E011,E012,E013,E014,E017,E018,E021,E022,E023,E024,E025,E026,E027,E028,E029,E030,E031,E032,E033,E034,E036,E037,E038,E039,E040,E041,E042,E043,E044,E045,E046,E047,E048,E049,E050,E051,E052,E053,E054,E055,E056,E057,E058,E059,E061,E062,E063,E065,E066,E067,E068,E069,E070,E071,E072,E073,E074,E075,E076,E077,E078,E079,E080,E081,E082,E083,E084,E085,E086,E087,E088,E089…	chr16:11193488-11194745	4	NFYB(GM12878),STAT3(GM12878),POLR2A(HUVEC,K562),CTCF(GM12878,H1-hESC,HSMM,HSMMtube,HUVEC,K562,NH-A,NHDF-Ad,NHEK,NHLF,Osteobl,IMR90,Fibrobl,Gliobla,GM12891,GM19238,MCF-7,AG04449,AG04450,AG09309,AG09319,AG10803,AoAF,BJ,GM06990,GM12865,GM12872,GM12873,GM12875,HAc,HA-sp,HBMEC,HCFaa,HCM,HCPEpiC,HCT-116,HEK293,HFF,HFF-Myc,HMEC,HMF,HPAF,HPF,HRE,HRPEpiC,HVMF,NHDF-neo,RPTEC,WI-38)	1f	Single_Nucleotides|eQTL|DEXI, Single_Nucleotides|eQTL|LOC642755, Chromatin_Structure|DNase-seq|Gm19238, Chromatin_Structure|FAIRE|Gm12891, Chromatin_Structure|DNase-seq|Gm19240, Chromatin_Structure|DNase-seq|Gliobla, Chromatin_Structure|DNase-seq|Fibrobl, Chromatin_Structure|DNase-seq|Stellate, Chromatin_Structure|DNase-seq|Huvec, Chromatin_Structure|FAIRE|Huvec, Chromatin_Structure|DNase-seq|Pan…
rs153109	ldlink	chr16	28519096	chr16:28519095-28519096	37	E008,E018,E021,E022,E024,E031,E032,E033,E035,E036,E038,E043,E044,E047,E048,E050,E051,E062,E066,E074,E077,E078,E085,E091,E093,E096,E101,E102,E109,E110,E112,E113,E115,E116,E118,E123,E124	chr16:28519078-28519822	1	IKZF1(GM12878)	1f	Single_Nucleotides|eQTL|EIF3CL, Single_Nucleotides|eQTL|EIF3S8, Chromatin_Structure|DNase-seq|Gm12892, Chromatin_Structure|DNase-seq|Gm12878, Chromatin_Structure|DNase-seq|Hsmmt, Chromatin_Structure|DNase-seq|Gm19239, Chromatin_Structure|DNase-seq|Helas3, Chromatin_Structure|DNase-seq|Gm19238, Chromatin_Structure|DNase-seq|K562, Chromatin_Structure|DNase-seq|Gliobla, Chromatin_Structure|DNase-seq…
rs4788084	gwas	chr16	28539848	chr16:28539847-28539848	27	E005,E066,E067,E074,E075,E077,E079,E080,E084,E085,E089,E090,E091,E092,E094,E096,E097,E098,E099,E101,E102,E104,E106,E109,E110,E113,E118	chr16:28539688-28540156	6	EBF1(GM12878),HNF4A(HepG2),HDAC2(HepG2),SP1(HepG2),RXRA(HepG2),EP300(HepG2)	1a	Single_Nucleotides|eQTL|EIF3CL, Single_Nucleotides|eQTL|EIF3S8, Motifs|Footprinting|EBF, Motifs|PWM|EBF, Chromatin_Structure|FAIRE|Hepg2, Chromatin_Structure|DNase-seq|Huh7, Chromatin_Structure|DNase-seq|Hepg2, Chromatin_Structure|DNase-seq|Hmvecdlyad, Chromatin_Structure|DNase-seq|Be2c, Chromatin_Structure|DNase-seq|Hmvecdneo, Protein_Binding|ChIP-seq|SP1, Protein_Binding|ChIP-seq|EBF1, Protein_…
rs1074631	ldlink	chr16	28554108	chr16:28554107-28554108	57	E005,E031,E032,E033,E035,E037,E038,E039,E041,E044,E046,E050,E051,E062,E063,E068,E071,E072,E074,E075,E076,E077,E078,E079,E080,E081,E083,E084,E086,E087,E088,E089,E090,E091,E092,E093,E094,E095,E096,E098,E103,E105,E106,E107,E108,E109,E110,E111,E112,E113,E114,E115,E116,E117,E118,E123,E127	chr16:28554011-28554608	1	EBF1(GM12878)	1f	Single_Nucleotides|eQTL|LOC112869, Single_Nucleotides|eQTL|SPIN1, Single_Nucleotides|eQTL|SULT1A1, Single_Nucleotides|eQTL|SULT1A4, Single_Nucleotides|eQTL|TUFM, Chromatin_Structure|DNase-seq|Hl60, Protein_Binding|ChIP-seq|EBF1, Protein_Binding|ChIP-seq|EBF1, Protein_Binding|ChIP-seq|EBF1
rs7193402	ldlink	chr16	28586127	chr16:28586126-28586127	11	E001,E002,E003,E008,E011,E014,E016,E018,E019,E020,E024	chr16:28586113-28586620	1	GATA3(SH-SY5Y)	1f	Single_Nucleotides|eQTL|LOC112869, Single_Nucleotides|eQTL|SPIN1, Single_Nucleotides|eQTL|SULT1A1, Single_Nucleotides|eQTL|SULT1A4, Single_Nucleotides|eQTL|TUFM, Chromatin_Structure|DNase-seq|Hah
rs4149406	ldlink	chr16	28607070	chr16:28607069-28607070	8	E077,E084,E085,E101,E102,E109,E110,E118	chr16:28606816-28607120	1	ESR1(ECC-1)	2b	Motifs|Footprinting|P50:P50, Motifs|Footprinting|P50:P50, Motifs|Footprinting|P50:P50, Motifs|Footprinting|P50:P50, Motifs|PWM|P50:P50, Chromatin_Structure|DNase-seq|K562, Chromatin_Structure|DNase-seq|Hsmmt, Chromatin_Structure|DNase-seq|Lncap, Chromatin_Structure|DNase-seq|Medullo, Chromatin_Structure|DNase-seq|Gm19238, Chromatin_Structure|DNase-seq|Gm12891, Chromatin_Structure|DNase-seq|Ips, P…
rs743590	ldlink	chr16	28608230	chr16:28608229-28608230	108	E001,E002,E003,E004,E005,E006,E007,E008,E009,E010,E011,E012,E013,E014,E015,E016,E018,E019,E020,E021,E022,E023,E024,E025,E027,E028,E029,E030,E031,E032,E033,E034,E035,E036,E037,E039,E042,E044,E046,E047,E048,E049,E050,E051,E052,E053,E054,E055,E057,E058,E061,E062,E063,E065,E067,E068,E069,E070,E071,E072,E073,E074,E075,E076,E079,E080,E081,E082,E083,E084,E085,E086,E087,E088,E089,E090,E091,E092,E093,E094…	chr16:28608062-28608638	11	KDM5B(K562),TEAD4(HepG2,K562),POLR2A(ECC-1,HCT-116,HeLa-S3,HepG2,K562),TAF1(A549,HepG2),PHF8(K562),ESR1(ECC-1),MAX(K562),TBP(HepG2),HDAC2(HepG2),MAZ(K562),CEBPD(HepG2)	2b	Motifs|Footprinting|COUPTF, Motifs|Footprinting|COUPTF, Motifs|Footprinting|COUPTF, Motifs|Footprinting|COUPTF, Motifs|Footprinting|COUPTF, Motifs|PWM|COUPTF, Chromatin_Structure|DNase-seq|K562, Chromatin_Structure|DNase-seq|Phte, Chromatin_Structure|DNase-seq|Hmec, Chromatin_Structure|DNase-seq|Hsmmt, Chromatin_Structure|DNase-seq|T47d, Chromatin_Structure|DNase-seq|Ips, Chromatin_Structure|DNas…
rs762633	ldlink	chr16	28608341	chr16:28608340-28608341	108	E001,E002,E003,E004,E005,E006,E007,E008,E009,E010,E011,E012,E013,E014,E015,E016,E018,E019,E020,E021,E022,E023,E024,E025,E027,E028,E029,E030,E031,E032,E033,E034,E035,E036,E037,E039,E042,E044,E046,E047,E048,E049,E050,E051,E052,E053,E054,E055,E057,E058,E061,E062,E063,E065,E067,E068,E069,E070,E071,E072,E073,E074,E075,E076,E079,E080,E081,E082,E083,E084,E085,E086,E087,E088,E089,E090,E091,E092,E093,E094…	chr16:28608062-28608638	19	KDM5B(K562),TEAD4(HepG2,K562),POLR2A(ECC-1,HCT-116,HeLa-S3,HepG2,K562),TAF1(A549,HepG2),PHF8(K562),ESR1(ECC-1),MAX(K562),TBP(HepG2),HDAC2(HepG2),MAZ(K562),CEBPD(HepG2),RXRA(HepG2),EP300(HepG2),USF1(HepG2),HNF4G(HepG2),EGR1(K562),HNF4A(HepG2),NR3C1(ECC-1),ELF1(HepG2,K562)	2b	Motifs|Footprinting|myogenin/NF-1, Motifs|Footprinting|myogenin/NF-1, Motifs|Footprinting|myogenin/NF-1, Motifs|Footprinting|myogenin/NF-1, Motifs|Footprinting|myogenin/NF-1, Motifs|Footprinting|myogenin/NF-1, Motifs|Footprinting|myogenin/NF-1, Motifs|Footprinting|myogenin/NF-1, Motifs|Footprinting|myogenin/NF-1, Motifs|Footprinting|myogenin/NF-1, Motifs|Footprinting|myogenin/NF-1, Motifs|Footpri…
rs62031562	ldlink	chr16	28609329	chr16:28609328-28609329	71	E001,E002,E003,E004,E005,E007,E008,E009,E010,E011,E012,E013,E014,E015,E016,E018,E019,E020,E021,E022,E024,E027,E029,E030,E031,E033,E035,E036,E044,E050,E051,E054,E062,E063,E066,E073,E075,E076,E077,E078,E079,E083,E084,E085,E086,E087,E088,E089,E090,E091,E092,E094,E096,E098,E101,E102,E103,E105,E106,E107,E108,E109,E110,E111,E112,E113,E115,E117,E118,E123,E124	chr16:28608913-28609736	7	POLR2A(HepG2),HNF4G(HepG2),FOXA1(HepG2),FOXA2(HepG2),RXRA(HepG2),MXI1(HepG2),CTCF(HepG2,HSMM,HSMMtube,K562,Osteobl,MCF-7,Caco-2,GM12865,GM12872,GM12873,GM12875,HCPEpiC,HCT-116,HRPEpiC,HVMF)	2b	Motifs|Footprinting|STAT1:STAT1, Motifs|Footprinting|STAT1:STAT1, Motifs|Footprinting|STAT1:STAT1, Motifs|Footprinting|STAT1:STAT1, Motifs|Footprinting|STAT1:STAT1, Motifs|Footprinting|STAT1:STAT1, Motifs|Footprinting|STAT1:STAT1, Motifs|PWM|STAT1:STAT1, Motifs|Footprinting|STAT1:STAT1, Motifs|Footprinting|STAT1:STAT1, Motifs|Footprinting|STAT1:STAT1, Motifs|Footprinting|STAT1:STAT1, Motifs|Footp…
rs28690217	ldlink	chr16	75260329	chr16:75260328-75260329	1	E098	chr16:75259934-75262222	1	POLR2A(A549,HUVEC,H1-hESC)	2b	Motifs|PWM|GLI, Motifs|PWM|GLI1, Motifs|Footprinting|GLI, Motifs|Footprinting|GLI, Motifs|Footprinting|GLI, Motifs|Footprinting|GLI, Motifs|Footprinting|GLI, Motifs|Footprinting|GLI, Motifs|Footprinting|GLI, Motifs|Footprinting|GLI, Motifs|Footprinting|GLI, Motifs|Footprinting|GLI, Motifs|Footprinting|GLI, Motifs|Footprinting|GLI, Motifs|Footprinting|GLI, Motifs|Footprinting|GLI, Motifs|Footprint…
rs313839	ldlink	chr19	47221557	chr19:47221556-47221557	103	E001,E002,E003,E004,E005,E006,E007,E008,E009,E010,E011,E012,E014,E015,E016,E017,E018,E019,E020,E021,E022,E023,E024,E025,E026,E027,E028,E029,E030,E031,E033,E035,E037,E040,E044,E045,E047,E048,E049,E050,E052,E053,E054,E057,E058,E059,E061,E062,E065,E066,E067,E068,E069,E070,E071,E072,E073,E074,E076,E078,E079,E080,E081,E082,E083,E084,E086,E087,E088,E089,E090,E091,E092,E094,E095,E096,E097,E098,E099,E100…	chr19:47219964-47223278	18	POLR2A(A549,GM12878,GM12891,GM12892,H1-hESC,HCT-116,HepG2,HUVEC,K562,U87,GM10847,GM15510,GM18505,GM18526,GM18951,GM19099,GM19193,NB4,Raji,MCF-7,ProgFib),NFATC1(GM12878),SIN3A(GM12878),CEBPB(HeLa-S3),RELA(GM10847,GM12878,GM12891,GM15510,GM19099),FOXM1(GM12878),YY1(GM12878),PBX3(GM12878),ATF2(GM12878),TCF12(GM12878),TBL1XR1(GM12878),CHD2(GM12878),EP300(GM12878),ELF1(GM12878,K562),POU2F2(GM12878,GM1…	2b	Motifs|Footprinting|RREB-1, Motifs|Footprinting|UF1H3BETA, Motifs|PWM|UF1H3BETA, Motifs|Footprinting|UF1H3BETA, Motifs|Footprinting|UF1H3BETA, Motifs|Footprinting|UF1H3BETA, Motifs|Footprinting|UF1H3BETA, Motifs|Footprinting|UF1H3BETA, Motifs|Footprinting|UF1H3BETA, Motifs|Footprinting|UF1H3BETA, Motifs|Footprinting|UF1H3BETA, Motifs|Footprinting|UF1H3BETA, Motifs|Footprinting|UF1H3BETA, Motifs|F…
rs478222	gwas	chr2	25301755	chr2:25301754-25301755	90	E001,E002,E003,E004,E005,E006,E007,E009,E011,E012,E013,E014,E017,E018,E019,E020,E022,E023,E024,E025,E026,E027,E028,E049,E052,E053,E055,E056,E057,E058,E059,E061,E063,E065,E066,E067,E068,E069,E070,E071,E072,E073,E074,E075,E076,E077,E078,E079,E080,E081,E082,E083,E084,E085,E086,E088,E089,E090,E091,E092,E094,E095,E096,E097,E098,E099,E100,E101,E102,E103,E104,E105,E106,E107,E108,E109,E110,E111,E113,E118…	chr2:25301135-25302151	12	KAP1(HEK293,U2OS),POLR2A(HUVEC,SK-N-SH,MCF-7),EP300(A549,HeLa-S3),REST(A549),ZBTB33(A549),SMARCC1(HeLa-S3),GATA2(HUVEC),STAT1(HeLa-S3),E2F1(MCF-7),CTCF(A549,MCF-7,NHEK,HMEC),SMC3(HeLa-S3),NR3C1(A549)	2b	Motifs|Footprinting|COUPTF, Motifs|Footprinting|COUPTF, Motifs|Footprinting|COUPTF, Motifs|Footprinting|COUPTF, Motifs|PWM|COUPTF, Motifs|Footprinting|COUPTF, Chromatin_Structure|DNase-seq|Helas3Ifna4h, Chromatin_Structure|DNase-seq|A549, Chromatin_Structure|DNase-seq|Huvec, Chromatin_Structure|DNase-seq|Gliobla, Chromatin_Structure|DNase-seq|Stellate, Chromatin_Structure|DNase-seq|UrotsaUt189, C…
rs9784215	ldlink	chr21	43823736	chr21:43823735-43823736	21	E029,E030,E031,E032,E035,E036,E045,E046,E050,E051,E077,E090,E101,E106,E109,E110,E113,E115,E116,E123,E124	chr21:43823664-43824541	7	GATA2(K562),BHLHE40(K562),POLR2A(K562,PBDE),MYC(K562),SP1(K562),NFYB(K562),CCNT2(K562)	2b	Motifs|Footprinting|Sp3, Motifs|Footprinting|Sp3, Motifs|PWM|Sp3, Chromatin_Structure|DNase-seq|Chorion, Chromatin_Structure|FAIRE|K562, Chromatin_Structure|DNase-seq|K562, Protein_Binding|ChIP-seq|ETS1, Protein_Binding|ChIP-seq|GATA1, Protein_Binding|ChIP-seq|GATA1, Protein_Binding|ChIP-seq|TAL1
rs3746923	ldlink	chr21	43826344	chr21:43826343-43826344	5	E030,E032,E046,E106,E109	chr21:43826139-43826736	1	MYC(H1-hESC)	2b	Motifs|Footprinting|CACD, Motifs|Footprinting|LRH1, Motifs|Footprinting|Klf4, Motifs|Footprinting|Klf4, Motifs|Footprinting|Klf4, Motifs|Footprinting|Klf4, Motifs|Footprinting|LRH1, Motifs|Footprinting|LRH1, Motifs|Footprinting|Klf4, Motifs|Footprinting|Klf4, Motifs|Footprinting|Klf4, Motifs|Footprinting|Klf4, Motifs|Footprinting|Klf4, Motifs|PWM|LRH1, Motifs|Footprinting|Klf4, Motifs|Footprintin…
rs229544	ldlink	chr22	37593080	chr22:37593079-37593080	125	E001,E002,E003,E004,E005,E006,E007,E008,E009,E010,E011,E012,E013,E014,E015,E016,E017,E018,E019,E020,E021,E022,E023,E024,E025,E026,E027,E028,E029,E030,E032,E033,E034,E036,E037,E038,E039,E040,E041,E042,E043,E044,E045,E046,E047,E048,E049,E050,E051,E052,E053,E054,E055,E056,E057,E058,E059,E061,E062,E063,E065,E066,E067,E068,E069,E070,E071,E072,E073,E074,E075,E076,E077,E078,E079,E080,E081,E082,E083,E084…	chr22:37592745-37596325	18	TCF7L2(HeLa-S3,PANC-1),TCF12(A549),CTCF(HeLa-S3,HepG2,HSMM,HSMMtube,NHDF-Ad,NHLF,Osteobl,IMR90,K562,A549,Gliobla,AG04450,AG09319,AG10803,AoAF,BE2_C,BJ,HCFaa,HCPEpiC,HMF,HPAF,HPF,HRPEpiC,NHDF-neo,RPTEC,SK-N-SH_RA,WI-38),GATA3(MCF-7),ARID3A(HepG2),NR3C1(A549),ESR1(T-47D),JUND(HepG2),MAX(K562),USF1(K562,SK-N-SH_RA),CREB1(A549),SP1(HepG2),HNF4A(HepG2),HDAC2(HepG2),HNF4G(HepG2),RAD21(SK-N-SH_RA,HepG2)…	2b	Motifs|Footprinting|PPARgamma:RXRalpha, Motifs|Footprinting|PPARgamma:RXRalpha, Motifs|Footprinting|PPARgamma:RXRalpha, Motifs|Footprinting|PPARgamma:RXRalpha, Motifs|Footprinting|PPARgamma:RXRalpha, Motifs|Footprinting|PPARgamma:RXRalpha, Motifs|PWM|Nr2f2, Motifs|PWM|Rara, Motifs|Footprinting|PPARgamma:RXRalpha, Motifs|Footprinting|PPARgamma:RXRalpha, Motifs|Footprinting|PPARgamma:RXRalpha, Moti…
rs3811699	ldlink	chr3	49396360	chr3:49396359-49396360	10	E065,E075,E097,E100,E103,E118,E119,E123,E126,E128	chr3:49394810-49396690	6	POLR2A(HeLa-S3,A549,ECC-1,GM12878,GM12891,GM12892,H1-hESC,HCT-116,HepG2,HUVEC,PANC-1,SK-N-MC,SK-N-SH,U87,GM10847,GM15510,GM18505,GM18526,GM18951,GM19099,GM19193,HEK293,IMR90,MCF10A-Er-Src,NB4,PBDE,Raji,Gliobla,ProgFib),ZNF263(HEK293-T-REx),KAP1(HEK293),IKZF1(GM12878),RBBP5(H1-hESC),ELK4(HeLa-S3)	2b	Motifs|Footprinting|MZF1, Motifs|Footprinting|MZF1, Motifs|Footprinting|MZF1, Motifs|Footprinting|MZF1, Motifs|Footprinting|MZF1, Motifs|Footprinting|MZF1, Motifs|Footprinting|MZF1, Motifs|Footprinting|MZF1, Motifs|Footprinting|MZF1, Motifs|Footprinting|MZF1, Motifs|Footprinting|MZF1, Motifs|Footprinting|MZF1, Motifs|Footprinting|MZF1, Motifs|Footprinting|MZF1, Motifs|Footprinting|MZF1, Motifs|Fo…
rs6997	ldlink	chr3	49453834	chr3:49453833-49453834	21	E009,E010,E011,E029,E032,E033,E035,E036,E037,E038,E042,E062,E065,E095,E097,E100,E104,E112,E115,E116,E123	chr3:49452982-49454239	11	PML(GM12878),SIN3A(GM12878),POLR2A(GM12878,GM19193),NFATC1(GM12878),NFIC(GM12878),FOXP2(PFSK-1),MYC(NB4),RUNX3(GM12878),ELF1(GM12878,K562),SPI1(GM12878,GM12891,K562),EBF1(GM12878)	1f	Single_Nucleotides|eQTL|USP4, Chromatin_Structure|FAIRE|Gm19239, Chromatin_Structure|DNase-seq|Gm19239, Chromatin_Structure|DNase-seq|Gm19238, Chromatin_Structure|DNase-seq|Gm12892, Chromatin_Structure|FAIRE|Gm12891, Chromatin_Structure|FAIRE|Gm18507, Chromatin_Structure|DNase-seq|Gm19240, Chromatin_Structure|DNase-seq|Gm18507, Chromatin_Structure|DNase-seq|Gm12878, Chromatin_Structure|DNase-seq|…
rs9814873	ldlink	chr3	49454112	chr3:49454111-49454112	19	E001,E009,E010,E011,E029,E032,E033,E035,E037,E038,E042,E062,E095,E100,E104,E112,E115,E116,E123	chr3:49452982-49454239	2	NFIC(GM12878),EBF1(GM12878)	1f	Single_Nucleotides|eQTL|USP4, Chromatin_Structure|FAIRE|Gm19239, Chromatin_Structure|DNase-seq|Gm19239, Chromatin_Structure|DNase-seq|Gm19238, Chromatin_Structure|DNase-seq|Gm12892, Chromatin_Structure|FAIRE|Gm12891, Chromatin_Structure|DNase-seq|Gm19240, Chromatin_Structure|DNase-seq|Gm18507, Chromatin_Structure|DNase-seq|Gm12878, Chromatin_Structure|DNase-seq|Gm12891, Chromatin_Structure|FAIRE|…
rs11715915	ldlink	chr3	49455330	chr3:49455329-49455330	10	E001,E002,E004,E008,E009,E011,E014,E016,E019,E021	chr3:49454562-49455425	1	POLR2A(HepG2,ProgFib)	1f	Single_Nucleotides|eQTL|USP4, Chromatin_Structure|DNase-seq|8988t, Chromatin_Structure|DNase-seq|Lncap, Chromatin_Structure|DNase-seq|H1hesc, Chromatin_Structure|DNase-seq|Huh75, Chromatin_Structure|DNase-seq|Gm18507, Chromatin_Structure|DNase-seq|Medullo
rs35944082	ldlink	chr4	26095314	chr4:26095313-26095314	6	E017,E025,E041,E042,E045,E113	chr4:26095139-26095464	2	FOS(MCF10A-Er-Src),STAT3(MCF10A-Er-Src)	2b	Motifs|Footprinting|SRF, Motifs|PWM|SRF, Motifs|Footprinting|SRF, Motifs|PWM|PU.1, Motifs|PWM|FOXP1, Motifs|PWM|SRF, Motifs|PWM|SRF, Motifs|PWM|Elf3, Chromatin_Structure|DNase-seq|Hconf, Chromatin_Structure|DNase-seq|Hre, Chromatin_Structure|DNase-seq|Hrpe, Chromatin_Structure|DNase-seq|Hee, Chromatin_Structure|DNase-seq|Hmec, Chromatin_Structure|DNase-seq|Saec, Chromatin_Structure|DNase-seq|Hmve…
rs7725052	gwas	chr5	40487270	chr5:40487269-40487270	48	E023,E028,E029,E030,E031,E032,E033,E034,E035,E036,E037,E038,E039,E040,E041,E042,E043,E044,E045,E046,E047,E048,E050,E051,E057,E062,E077,E078,E084,E085,E090,E092,E093,E101,E102,E108,E109,E110,E112,E115,E116,E118,E119,E120,E121,E123,E124,E129	chr5:40486330-40487403	18	IKZF1(GM12878),RELA(GM10847,GM12878,GM12891,GM12892,GM15510,GM18505,GM18951),NFIC(GM12878),BCL3(GM12878),TEAD4(K562),IRF4(GM12878),EBF1(GM12878),RUNX3(GM12878),PAX5(GM12878),SP1(GM12878),MYC(NB4),EP300(GM12878),SPI1(GM12878,GM12891,K562),MEF2A(GM12878),FOXM1(GM12878),MAX(NB4),USF2(GM12878),MEF2C(GM12878)	2b	Motifs|Footprinting|ER, Motifs|PWM|ER, Chromatin_Structure|FAIRE|Gm12891, Chromatin_Structure|DNase-seq|Hpde6e6e7, Chromatin_Structure|FAIRE|Gm18507, Chromatin_Structure|FAIRE|Gm19239, Chromatin_Structure|FAIRE|Gliobla, Chromatin_Structure|DNase-seq|Skmc, Chromatin_Structure|DNase-seq|Monocd14, Chromatin_Structure|DNase-seq|Aoaf, Chromatin_Structure|DNase-seq|Hl60, Chromatin_Structure|FAIRE|Helas…
rs7731626	gwas	chr5	55444683	chr5:55444682-55444683	32	E029,E030,E031,E032,E033,E034,E035,E036,E037,E038,E040,E041,E042,E043,E044,E045,E046,E047,E048,E050,E051,E062,E071,E093,E101,E106,E109,E112,E113,E115,E116,E124	chr5:55444150-55444978	10	NFIC(GM12878),IKZF1(GM12878),RELA(GM10847,GM12878,GM12891,GM18951,GM19099),FOXM1(GM12878),EP300(GM12878),MAZ(GM12878),TBL1XR1(GM12878),EBF1(GM12878),PAX5(GM12878),TCF12(GM12878)	2b	Motifs|Footprinting|RREB1, Motifs|Footprinting|RREB1, Motifs|Footprinting|UF1H3BETA, Motifs|Footprinting|UF1H3BETA, Motifs|Footprinting|UF1H3BETA, Motifs|Footprinting|MZF1_5-13, Motifs|Footprinting|MZF1_5-13, Motifs|Footprinting|MZF1_5-13, Motifs|Footprinting|TRF1, Motifs|Footprinting|TRF1, Motifs|Footprinting|TRF1, Motifs|Footprinting|TRF1, Motifs|Footprinting|MAZ, Motifs|Footprinting|MAZ, Motif…
rs2517597	ldlink	chr6	30081189	chr6:30081188-30081189	5	E077,E101,E102,E106,E110	chr6:30080418-30081409	4	RELA(GM10847,GM12878,GM12891,GM12892,GM15510,GM18505,GM18526,GM18951,GM19099,GM19193),EBF1(GM12878),POU2F2(GM12878,GM12891),SP1(GM12878)	1d	Single_Nucleotides|eQTL|HLA-A, Single_Nucleotides|eQTL|NA, Motifs|PWM|PPARG, Chromatin_Structure|DNase-seq|Huh7, Chromatin_Structure|FAIRE|Gm19239, Chromatin_Structure|FAIRE|Gm18507, Chromatin_Structure|DNase-seq|Gm12878, Chromatin_Structure|FAIRE|Gm12891, Chromatin_Structure|FAIRE|Gm12892, Chromatin_Structure|DNase-seq|Gm06990, Chromatin_Structure|DNase-seq|Hepg2, Protein_Binding|ChIP-seq|NFKB1,…
rs2523986	ldlink	chr6	30081246	chr6:30081245-30081246	3	E077,E101,E106	chr6:30080418-30081409	1	RELA(GM10847,GM12878,GM12891,GM12892,GM15510,GM18505,GM18526,GM18951,GM19099,GM19193)	1f	Single_Nucleotides|eQTL|HLA-A, Single_Nucleotides|eQTL|NA, Chromatin_Structure|FAIRE|Gm19239, Chromatin_Structure|FAIRE|Gm18507, Chromatin_Structure|FAIRE|Gm12891, Chromatin_Structure|DNase-seq|Gm06990, Chromatin_Structure|DNase-seq|Hepg2
rs1264361	ldlink	chr6	30777498	chr6:30777497-30777498	27	E001,E002,E003,E004,E008,E012,E014,E015,E016,E018,E019,E020,E021,E024,E033,E037,E038,E039,E040,E041,E042,E043,E044,E045,E047,E048,E062	chr6:30776955-30777776	2	TBP(K562),SPI1(GM12878,GM12891)	1f	Single_Nucleotides|eQTL|HLA-A, Single_Nucleotides|eQTL|NA, Protein_Binding|ChIP-seq|TBP
rs886424	gwas	chr6	30782002	chr6:30782001-30782002	113	E001,E002,E003,E004,E005,E006,E007,E008,E009,E010,E011,E013,E014,E015,E016,E017,E018,E020,E022,E023,E024,E025,E026,E027,E028,E030,E031,E032,E033,E034,E035,E036,E037,E038,E039,E040,E041,E042,E043,E044,E045,E046,E047,E048,E049,E050,E051,E052,E053,E055,E056,E057,E058,E059,E061,E062,E063,E065,E066,E068,E071,E073,E074,E075,E076,E077,E078,E079,E080,E081,E083,E084,E085,E086,E088,E089,E091,E092,E093,E094…	chr6:30779651-30784036	9	POLR2A(K562,A549,HCT-116,HeLa-S3,HepG2,HUVEC,GM12878),SMARCC1(HeLa-S3),HDAC1(K562),E2F6(K562),HDAC2(K562),GATA2(K562),MYC(HeLa-S3,K562,MCF10A-Er-Src,NB4),TBL1XR1(K562),MAX(K562,HeLa-S3,HUVEC,NB4)	1b	Single_Nucleotides|eQTL|HLA-A, Single_Nucleotides|eQTL|NA, Single_Nucleotides|eQTL|BTN3A2, Single_Nucleotides|eQTL|HLA-A, Single_Nucleotides|eQTL|HLA-C, Single_Nucleotides|eQTL|HLA-DQA1, Single_Nucleotides|eQTL|HLA-DQB1, Single_Nucleotides|eQTL|HLA-DRB1, Single_Nucleotides|eQTL|HLA-G, Single_Nucleotides|eQTL|HLA-H, Single_Nucleotides|eQTL|VARSL, Single_Nucleotides|eQTL|ZFP57, Motifs|Footprinting|…
rs1150754	ldlink	chr6	32050758	chr6:32050757-32050758	61	E006,E007,E023,E026,E027,E028,E049,E052,E055,E057,E058,E061,E063,E065,E066,E067,E068,E069,E071,E072,E073,E074,E075,E076,E077,E078,E079,E081,E086,E088,E090,E092,E094,E095,E096,E097,E098,E099,E100,E101,E102,E105,E106,E107,E108,E109,E110,E111,E113,E114,E117,E118,E119,E120,E121,E122,E123,E125,E126,E127,E129	chr6:32050577-32051587	8	SMARCC1(HeLa-S3),MAX(HeLa-S3),MXI1(HeLa-S3),CHD2(HeLa-S3),TFAP2C(HeLa-S3),RCOR1(HeLa-S3),JUND(HeLa-S3),MAZ(HeLa-S3)	1f	Single_Nucleotides|eQTL|HLA-DMA, Chromatin_Structure|DNase-seq|Hepatocytes, Chromatin_Structure|DNase-seq|8988t, Chromatin_Structure|DNase-seq|Helas3Ifna4h, Chromatin_Structure|FAIRE|Helas3, Chromatin_Structure|DNase-seq|Stellate, Chromatin_Structure|DNase-seq|Panislets, Chromatin_Structure|DNase-seq|Aosmc, Chromatin_Structure|DNase-seq|Hsmmt, Chromatin_Structure|DNase-seq|Mcf7, Chromatin_Structu…
rs3129953	ldlink	chr6	32361821	chr6:32361820-32361821	48	E025,E027,E028,E035,E036,E050,E051,E057,E058,E063,E065,E066,E075,E076,E079,E080,E081,E083,E085,E088,E089,E090,E091,E092,E094,E095,E096,E097,E098,E100,E101,E103,E104,E105,E107,E108,E113,E114,E116,E117,E118,E119,E122,E123,E125,E126,E127,E128	chr6:32361243-32362143	4	POLR2A(HUVEC),KAP1(HEK293,U2OS),GATA2(K562,HUVEC),CTCF(HeLa-S3,NHEK,K562,GM19238,HUVEC,MCF-7,HMF,HRE,RPTEC)	1b	Single_Nucleotides|eQTL|HLA-A, Single_Nucleotides|eQTL|HLA-DOB, Single_Nucleotides|eQTL|HLA-DPB1, Single_Nucleotides|eQTL|HLA-DQA1, Single_Nucleotides|eQTL|HLA-DQB1, Single_Nucleotides|eQTL|HLA-DRA, Single_Nucleotides|eQTL|HLA-DRB1, Single_Nucleotides|eQTL|HLA-DRB5, Single_Nucleotides|eQTL|HLA-DRB6, Single_Nucleotides|eQTL|LST1, Motifs|Footprinting|MEIS1B:HOXA9, Motifs|PWM|MEIS1B:HOXA9, Chromatin…
rs9268657	ldlink	chr6	32409656	chr6:32409655-32409656	1	E112	chr6:32406896-32414206	1	POLR2A(GM12878,GM12891,GM12892,U87,GM10847,GM15510,GM18505,GM18526,GM18951,GM19099,GM19193,Raji)	1f	Single_Nucleotides|eQTL|HLA-DQA2, Single_Nucleotides|eQTL|HLA-DQA1, Single_Nucleotides|eQTL|HLA-DRB5, Chromatin_Structure|DNase-seq|Monocd14, Chromatin_Structure|FAIRE|Gm19239, Protein_Binding|ChIP-seq|POLR2A, Protein_Binding|ChIP-seq|POLR2A
rs1049053	ldlink	chr6	32634405	chr6:32634404-32634405	7	E030,E033,E066,E093,E101,E106,E116	chr6:32632028-32634764	15	POLR2A(GM12878,GM12891,GM12892,U87,GM15510,GM18505,GM18526,GM18951,GM19099,GM19193,Raji),STAT5A(GM12878),CHD1(GM12878),IKZF1(GM12878),PML(GM12878),YY1(GM12891),RELA(GM12891,GM18505),POU2F2(GM12878,GM12891),TAF1(GM12878,GM12891,GM12892),RFX5(GM12878,H1-hESC,HeLa-S3,HepG2,K562),SP1(GM12878,H1-hESC),NFYA(GM12878,HeLa-S3,K562),NFYB(GM12878,HeLa-S3,K562),TBP(GM12878),FOS(GM12878)	2b	Motifs|Footprinting|IRF3, Motifs|Footprinting|IRF3, Motifs|Footprinting|IRF3, Motifs|Footprinting|IRF3, Motifs|Footprinting|IRF3, Motifs|Footprinting|IRF3, Motifs|Footprinting|IRF3, Motifs|Footprinting|IRF3, Motifs|Footprinting|IRF3, Motifs|Footprinting|IRF3, Motifs|Footprinting|IRF3, Motifs|Footprinting|IRF3, Motifs|Footprinting|IRF3, Motifs|Footprinting|IRF3, Motifs|Footprinting|IRF3, Motifs|Fo…
rs9274626	ldlink	chr6	32636040	chr6:32636039-32636040	68	E001,E002,E003,E008,E014,E018,E019,E021,E022,E028,E029,E030,E031,E032,E033,E034,E035,E036,E037,E038,E039,E040,E041,E042,E043,E044,E045,E046,E047,E048,E050,E051,E062,E063,E065,E066,E068,E071,E073,E075,E077,E078,E079,E087,E093,E094,E095,E096,E097,E098,E100,E101,E102,E103,E104,E105,E106,E107,E108,E109,E110,E112,E113,E115,E116,E117,E123,E124	chr6:32635742-32636921	5	POLR2A(GM12878,GM12891,GM12892,GM15510,GM18505,GM18951,GM19099),IKZF1(GM12878),ATF2(GM12878),FOXM1(GM12878),EP300(GM12878)	2b	Motifs|Footprinting|TBX22, Motifs|Footprinting|TBX18, Motifs|Footprinting|TBX15, Motifs|PWM|PU.1, Motifs|PWM|TBX22, Motifs|PWM|TBX18, Motifs|PWM|TBX15, Chromatin_Structure|FAIRE|Gm12891, Chromatin_Structure|FAIRE|Helas3, Chromatin_Structure|DNase-seq|Gm12864, Chromatin_Structure|FAIRE|Gm18507, Chromatin_Structure|DNase-seq|Gm19238, Chromatin_Structure|DNase-seq|Gm19240, Chromatin_Structure|FAIRE|…
rs3129716	ldlink	chr6	32657436	chr6:32657435-32657436	22	E029,E030,E031,E032,E033,E034,E037,E038,E039,E040,E041,E042,E045,E046,E047,E048,E050,E093,E112,E115,E116,E124	chr6:32657185-32658370	29	STAT5A(GM12878),POLR2A(GM12878,GM12891,GM12892,Raji),CEBPB(GM12878),RELA(GM10847,GM12878,GM12891,GM12892,GM15510,GM18505,GM18951,GM19099),MAZ(GM12878),MXI1(GM12878),EP300(GM12878),BCL3(GM12878),MEF2A(GM12878),CHD2(GM12878),SP1(GM12878),BCLAF1(GM12878),POU2F2(GM12878,GM12891),NFIC(GM12878),BCL11A(GM12878),YY1(GM12878,GM12891,GM12892),BATF(GM12878),RUNX3(GM12878),RFX5(GM12878),MTA3(GM12878),ATF2(GM…	1f	Single_Nucleotides|eQTL|HLA-DQA1, Single_Nucleotides|eQTL|BTN3A2, Single_Nucleotides|eQTL|HLA-A, Single_Nucleotides|eQTL|HLA-DPB1, Single_Nucleotides|eQTL|HLA-DQA1, Single_Nucleotides|eQTL|HLA-DQB1, Single_Nucleotides|eQTL|HLA-DRB1, Single_Nucleotides|eQTL|HLA-DRB5, Chromatin_Structure|FAIRE|Gm12892, Chromatin_Structure|FAIRE|Gm18507, Chromatin_Structure|FAIRE|Gm12891, Chromatin_Structure|FAIRE|G…
rs3761980	ldlink	chr6	35993906	chr6:35993905-35993906	37	E002,E003,E004,E006,E008,E009,E011,E012,E013,E014,E015,E016,E017,E018,E019,E020,E023,E024,E025,E026,E028,E030,E049,E052,E055,E056,E061,E083,E114,E120,E121,E122,E123,E125,E126,E128,E129	chr6:35993186-35994223	2	GATA2(K562,HUVEC),TAF7(K562)	1f	Single_Nucleotides|eQTL|SLC26A8, Chromatin_Structure|DNase-seq|Myometr, Chromatin_Structure|DNase-seq|Hepatocytes, Chromatin_Structure|DNase-seq|Huvec, Chromatin_Structure|FAIRE|Huvec, Chromatin_Structure|DNase-seq|Gliobla, Chromatin_Structure|DNase-seq|Chorion, Chromatin_Structure|DNase-seq|Progfib, Chromatin_Structure|DNase-seq|Werirb1, Chromatin_Structure|DNase-seq|8988t, Chromatin_Structure|F…
rs7771484	ldlink	chr6	36062991	chr6:36062990-36062991	115	E001,E002,E003,E004,E006,E008,E009,E010,E011,E012,E013,E014,E015,E016,E017,E018,E019,E020,E023,E024,E025,E026,E027,E028,E029,E032,E033,E034,E035,E036,E037,E038,E039,E040,E041,E042,E043,E044,E045,E046,E047,E048,E049,E051,E052,E053,E054,E055,E056,E057,E058,E059,E061,E062,E063,E065,E066,E067,E068,E069,E070,E071,E072,E073,E074,E075,E076,E077,E078,E079,E080,E081,E082,E083,E084,E085,E086,E087,E088,E089…	chr6:36062635-36064292	21	POLR2A(K562,IMR90),ZNF263(HEK293-T-REx),ELK1(GM12878),CBX3(K562),MYC(HeLa-S3,K562,MCF10A-Er-Src,NB4,MCF-7),STAT3(GM12878),MAX(K562,GM12878,H1-hESC,NB4),MXI1(HepG2),CHD2(GM12878),MAZ(K562),TEAD4(K562),E2F6(K562),YY1(GM12878,GM12891,GM12892,HepG2,K562,SK-N-SH_RA),CTCF(Dnd41,GM12878,H1-hESC,HeLa-S3,HepG2,HMEC,HSMM,HSMMtube,HUVEC,K562,NH-A,NHDF-Ad,NHEK,NHLF,Osteobl,A549,ECC-1,SK-N-SH_RA,T-47D,IMR90,F…	1f	Single_Nucleotides|eQTL|SLC26A8, Chromatin_Structure|FAIRE|Gliobla, Chromatin_Structure|FAIRE|Mcf7, Chromatin_Structure|DNase-seq|Hasp, Chromatin_Structure|DNase-seq|Saec, Chromatin_Structure|DNase-seq|Gm06990, Chromatin_Structure|DNase-seq|Helas3, Chromatin_Structure|FAIRE|Gm12891, Chromatin_Structure|DNase-seq|Gm19240, Chromatin_Structure|DNase-seq|Gliobla, Chromatin_Structure|DNase-seq|Hpde6e6…
rs16884694	ldlink	chr6	36063162	chr6:36063161-36063162	116	E001,E002,E003,E004,E005,E008,E009,E010,E011,E012,E013,E014,E015,E016,E017,E018,E019,E020,E023,E024,E025,E026,E027,E028,E029,E032,E033,E034,E035,E036,E037,E038,E039,E040,E041,E042,E043,E044,E045,E046,E047,E048,E049,E051,E052,E053,E054,E055,E056,E057,E058,E059,E061,E062,E063,E065,E066,E067,E068,E069,E070,E071,E072,E073,E074,E075,E076,E077,E078,E079,E080,E081,E082,E083,E084,E085,E086,E087,E088,E089…	chr6:36062635-36064292	26	POLR2A(K562,IMR90),ZNF263(HEK293-T-REx),ELK1(GM12878),CBX3(K562),MYC(HeLa-S3,K562,MCF10A-Er-Src,NB4,MCF-7),STAT3(GM12878),MAX(K562,GM12878,H1-hESC,NB4),MXI1(HepG2),CHD2(GM12878),MAZ(K562),TEAD4(K562),E2F6(K562),YY1(GM12878,GM12891,GM12892,HepG2,K562,SK-N-SH_RA),CTCF(Dnd41,GM12878,H1-hESC,HeLa-S3,HepG2,HMEC,HSMM,HSMMtube,HUVEC,K562,NH-A,NHDF-Ad,NHEK,NHLF,Osteobl,A549,ECC-1,SK-N-SH_RA,T-47D,IMR90,F…	2b	Motifs|Footprinting|Tcfcp2l1, Motifs|Footprinting|Tcfcp2l1, Motifs|Footprinting|Tcfcp2l1, Motifs|Footprinting|Tcfcp2l1, Motifs|Footprinting|Tcfcp2l1, Motifs|Footprinting|Tcfcp2l1, Motifs|Footprinting|Tcfcp2l1, Motifs|Footprinting|Tcfcp2l1, Motifs|Footprinting|Tcfcp2l1, Motifs|Footprinting|Tcfcp2l1, Motifs|Footprinting|Tcfcp2l1, Motifs|Footprinting|Tcfcp2l1, Motifs|Footprinting|Tcfcp2l1, Motifs|Fo…
rs7752459	ldlink	chr6	36084672	chr6:36084671-36084672	19	E032,E033,E034,E037,E038,E039,E040,E041,E042,E043,E044,E045,E046,E047,E048,E062,E112,E115,E123	chr6:36084234-36085522	2	POLR2A(K562,HepG2,PBDE),TBP(K562)	1f	Single_Nucleotides|eQTL|SLC26A8, Protein_Binding|ChIP-seq|GATA1, Protein_Binding|ChIP-seq|GATA1, Protein_Binding|ChIP-seq|GATA1
rs2728723	ldlink	chrX	153948687	chrX:153948686-153948687	15	E029,E030,E031,E035,E036,E037,E040,E041,E042,E050,E051,E091,E115,E123,E124	chrX:153948390-153948719	4	NR3C1(A549),MYC(MCF10A-Er-Src),STAT3(MCF10A-Er-Src),CEBPB(A549,IMR90,K562)	-	-
rs5987015	ldlink	chrX	153947981	chrX:153947980-153947981	56	E006,E017,E023,E025,E026,E027,E028,E029,E031,E032,E033,E034,E035,E037,E038,E039,E040,E041,E042,E043,E044,E045,E046,E047,E048,E049,E052,E057,E062,E066,E077,E078,E091,E093,E095,E096,E099,E101,E105,E106,E109,E112,E113,E114,E115,E116,E117,E119,E120,E121,E122,E123,E125,E126,E128,E129	chrX:153947276-153948176	4	FOS(HUVEC,MCF10A-Er-Src,K562),MAX(K562),POLR2A(MCF10A-Er-Src),MAFK(IMR90,K562)	-	-
rs2518883	ldlink	chrX	135666923	chrX:135666922-135666923	17	E033,E034,E037,E038,E039,E040,E041,E042,E043,E044,E045,E046,E047,E048,E062,E091,E116	chrX:135666743-135667081	3	EGR1(GM12878),IRF4(GM12878),BCL11A(GM12878)	-	-
rs2807257	ldlink	chrX	135666848	chrX:135666847-135666848	17	E033,E034,E037,E038,E039,E040,E041,E042,E043,E044,E045,E046,E047,E048,E062,E091,E116	chrX:135666743-135667081	4	EGR1(GM12878),IRF4(GM12878),BCL11A(GM12878),BATF(GM12878)	-	-
rs9411377	ldlink	chr9	136145404	chr9:136145403-136145404	17	E035,E036,E037,E038,E048,E051,E075,E077,E080,E084,E085,E097,E101,E102,E109,E110,E123	chr9:136144446-136145737	3	KAP1(U2OS),MYC(K562),MAX(K562)	-	-
rs62445866	ldlink	chr7	50472324	chr7:50472323-50472324	1	E124	chr7:50472073-50472705	2	CTCF(Dnd41,GM12878,H1-hESC,HeLa-S3,HepG2,HSMM,K562,NHLF,A549,Fibrobl,Gliobla,GM12891,GM12892,GM19238,GM19240,MCF-7,NHEK,AG04449,BE2_C,BJ,Caco-2,GM12864,GM12865,GM12872,GM12873,GM12874,GM12875,HBMEC,HCPEpiC,HCT-116,HEK293,HPAF,HUVEC,HVMF,NB4,SK-N-SH_RA,WERI-Rb-1),RAD21(H1-hESC)	-	-
rs12536145	ldlink	chr7	26894860	chr7:26894859-26894860	12	E023,E025,E049,E066,E076,E080,E087,E108,E111,E114,E117,E122	chr7:26894593-26894875	2	MAFK(HepG2,IMR90),MAFF(HepG2)	-	-
rs3213853	ldlink	chr7	26893524	chr7:26893523-26893524	10	E023,E025,E027,E028,E057,E058,E078,E088,E119,E127	chr7:26893349-26893816	6	CTCF(Dnd41,GM12878,H1-hESC,HeLa-S3,HepG2,HMEC,HSMM,HSMMtube,HUVEC,K562,NH-A,NHDF-Ad,NHEK,NHLF,Osteobl,A549,ECC-1,SK-N-SH_RA,IMR90,Gliobla,MCF-7,AG04449,AG04450,AG09309,AG09319,AG10803,AoAF,BE2_C,BJ,Caco-2,GM06990,GM12864,GM12865,GM12872,GM12873,GM12874,GM12875,HAc,HA-sp,HBMEC,HCFaa,HCM,HCPEpiC,HCT-116,HEEpiC,HEK293,HFF,HFF-Myc,HMF,HPAF,HPF,HRE,HRPEpiC,HVMF,NB4,NHDF-neo,RPTEC,SAEC,WI-38),ARID3A(He…	-	-
rs7791513	ldlink	chr7	26893357	chr7:26893356-26893357	7	E023,E027,E028,E057,E058,E119,E127	chr7:26893349-26893816	1	CTCF(Dnd41,GM12878,H1-hESC,HeLa-S3,HepG2,HMEC,HSMM,HSMMtube,HUVEC,K562,NH-A,NHDF-Ad,NHEK,NHLF,Osteobl,A549,ECC-1,SK-N-SH_RA,IMR90,Gliobla,MCF-7,AG04449,AG04450,AG09309,AG09319,AG10803,AoAF,BE2_C,BJ,Caco-2,GM06990,GM12864,GM12865,GM12872,GM12873,GM12874,GM12875,HAc,HA-sp,HBMEC,HCFaa,HCM,HCPEpiC,HCT-116,HEEpiC,HEK293,HFF,HFF-Myc,HMF,HPAF,HPF,HRE,HRPEpiC,HVMF,NB4,NHDF-neo,RPTEC,SAEC,WI-38)	-	-
rs3934268	ldlink	chr7	26890572	chr7:26890571-26890572	2	E023,E025	chr7:26889785-26890607	1	GATA2(K562)	-	-
rs4722647	ldlink	chr7	26890446	chr7:26890445-26890446	2	E023,E025	chr7:26889785-26890607	2	JUND(K562),GATA2(K562)	-	-
rs17376018	ldlink	chr7	26889862	chr7:26889861-26889862	8	E023,E025,E026,E028,E057,E058,E123,E127	chr7:26889785-26890607	1	FOS(K562,MCF10A-Er-Src)	-	-
rs3801831	ldlink	chr7	26853470	chr7:26853469-26853470	6	E010,E023,E063,E081,E086,E088	chr7:26852960-26853500	1	EP300(A549)	-	-
rs73067456	ldlink	chr7	26852998	chr7:26852997-26852998	1	E010	chr7:26852960-26853500	1	EP300(A549)	-	-
rs905671	ldlink	chr6	90983850	chr6:90983849-90983850	32	E029,E030,E031,E032,E033,E034,E035,E036,E037,E038,E039,E040,E042,E043,E044,E045,E046,E047,E048,E050,E051,E062,E093,E106,E107,E109,E112,E113,E115,E116,E123,E124	chr6:90982978-90984033	1	KAP1(HEK293,U2OS)	-	-
rs1604830	ldlink	chr6	90969221	chr6:90969220-90969221	9	E037,E038,E039,E040,E042,E043,E045,E047,E048	chr6:90968882-90969366	1	GATA3(SH-SY5Y)	-	-
rs1604831	ldlink	chr6	90967197	chr6:90967196-90967197	37	E017,E023,E025,E026,E028,E032,E033,E034,E037,E038,E039,E040,E041,E042,E043,E044,E045,E046,E047,E048,E049,E052,E059,E062,E093,E112,E115,E116,E119,E120,E121,E122,E125,E126,E127,E128,E129	chr6:90966737-90967391	2	MAFF(HepG2),MAFK(HepG2,IMR90)	-	-
rs138171134	ldlink	chr6	90951521	chr6:90951520-90951521	28	E029,E030,E031,E032,E033,E034,E035,E036,E037,E038,E039,E040,E041,E042,E043,E044,E045,E046,E047,E048,E050,E051,E062,E093,E112,E115,E116,E124	chr6:90951276-90951552	1	MAX(NB4)	-	-
rs17513531	ldlink	chr6	90951239	chr6:90951238-90951239	49	E001,E002,E003,E007,E008,E015,E020,E024,E029,E030,E031,E032,E033,E034,E035,E036,E037,E038,E039,E040,E041,E042,E043,E044,E045,E046,E047,E048,E050,E051,E062,E063,E066,E083,E089,E093,E095,E096,E100,E104,E107,E108,E109,E112,E113,E115,E116,E123,E124	chr6:90950961-90951271	3	CTCF(Dnd41),USF1(H1-hESC,K562),USF2(H1-hESC)	-	-
rs11757155	ldlink	chr6	90941240	chr6:90941239-90941240	53	E009,E010,E012,E030,E031,E032,E033,E034,E035,E036,E037,E038,E039,E040,E042,E043,E044,E045,E046,E047,E048,E050,E051,E062,E063,E068,E069,E072,E073,E074,E075,E076,E077,E078,E080,E081,E083,E086,E087,E089,E090,E091,E093,E103,E106,E107,E108,E112,E113,E115,E116,E123,E124	chr6:90940369-90941253	1	GATA2(HUVEC)	-	-
rs73730459	ldlink	chr6	36085003	chr6:36085002-36085003	19	E032,E033,E034,E037,E038,E039,E040,E041,E042,E043,E044,E045,E046,E047,E048,E062,E112,E115,E123	chr6:36084234-36085522	6	POLR2A(K562,HepG2,PBDE),ZNF263(K562),GATA1(PBDE),GATA2(K562),TAL1(K562),MYC(K562)	-	-
rs56044978	ldlink	chr6	36083104	chr6:36083103-36083104	39	E029,E030,E031,E032,E033,E034,E035,E036,E037,E038,E039,E040,E041,E042,E043,E044,E045,E046,E047,E048,E050,E051,E062,E066,E075,E077,E093,E101,E102,E103,E106,E109,E110,E112,E113,E115,E116,E123,E124	chr6:36082625-36083299	14	MTA3(GM12878),ATF2(GM12878),FOXM1(GM12878),MXI1(GM12878),RUNX3(GM12878),TBL1XR1(GM12878),STAT3(GM12878),SP1(GM12878),EP300(GM12878),MEF2A(GM12878),SPI1(GM12878),BCL11A(GM12878),MEF2C(GM12878),NFIC(GM12878)	-	-
rs6936327	ldlink	chr6	36069875	chr6:36069874-36069875	3	E037,E040,E047	chr6:36069483-36069930	2	CBX3(K562),TRIM28(K562)	-	-
rs146680189	ldlink	chr6	35993892	chr6:35993891-35993892	37	E002,E003,E004,E006,E008,E009,E011,E012,E013,E014,E015,E016,E017,E018,E019,E020,E023,E024,E025,E026,E028,E030,E049,E052,E055,E056,E061,E083,E114,E120,E121,E122,E123,E125,E126,E128,E129	chr6:35993186-35994223	2	GATA2(K562,HUVEC),TAF7(K562)	-	-
rs1794277	ldlink	chr6	32668663	chr6:32668662-32668663	1	E069	chr6:32668185-32668715	1	RFX5(H1-hESC,HeLa-S3)	-	-
rs3135002	gwas	chr6	32668439	chr6:32668438-32668439	27	E030,E031,E032,E033,E035,E037,E038,E039,E040,E041,E042,E043,E044,E045,E046,E047,E048,E050,E051,E063,E069,E071,E078,E093,E112,E116,E124	chr6:32668185-32668715	8	CEBPB(A549,HeLa-S3,HepG2,IMR90,K562),CTCF(Dnd41,GM12878,H1-hESC,HeLa-S3,HepG2,HMEC,HSMM,HSMMtube,HUVEC,K562,NH-A,NHDF-Ad,NHEK,NHLF,Osteobl,A549,ECC-1,SK-N-SH_RA,T-47D,IMR90,Fibrobl,Gliobla,GM12891,GM12892,GM19238,GM19239,GM19240,MCF-7,ProgFib,AG04449,AG04450,AG09309,AG09319,AG10803,AoAF,BE2_C,BJ,Caco-2,GM06990,GM12864,GM12865,GM12872,GM12873,GM12874,GM12875,HAc,HA-sp,HBMEC,HCFaa,HCM,HCPEpiC,HCT-1…	-	-
rs9274637	ldlink	chr6	32636137	chr6:32636136-32636137	68	E001,E002,E003,E008,E014,E018,E019,E021,E022,E028,E029,E030,E031,E032,E033,E034,E035,E036,E037,E038,E039,E040,E041,E042,E043,E044,E045,E046,E047,E048,E050,E051,E062,E063,E065,E066,E068,E071,E073,E075,E077,E078,E079,E087,E093,E094,E095,E096,E097,E098,E100,E101,E102,E103,E104,E105,E106,E107,E108,E109,E110,E112,E113,E115,E116,E117,E123,E124	chr6:32635742-32636921	15	POLR2A(GM12878,GM12891,GM12892,GM15510,GM18505,GM18951,GM19099),IKZF1(GM12878),ATF2(GM12878),FOXM1(GM12878),EP300(GM12878),RELA(GM10847,GM12878,GM12891,GM12892,GM18505,GM18951,GM19099),RFX5(GM12878,H1-hESC,HeLa-S3,HepG2,K562),YY1(GM12878),RUNX3(GM12878),CHD2(GM12878),MEF2A(GM12878),BHLHE40(GM12878),NFYB(GM12878),NFIC(GM12878),SP1(GM12878)	-	-
rs3828805	ldlink	chr6	32636120	chr6:32636119-32636120	68	E001,E002,E003,E008,E014,E018,E019,E021,E022,E028,E029,E030,E031,E032,E033,E034,E035,E036,E037,E038,E039,E040,E041,E042,E043,E044,E045,E046,E047,E048,E050,E051,E062,E063,E065,E066,E068,E071,E073,E075,E077,E078,E079,E087,E093,E094,E095,E096,E097,E098,E100,E101,E102,E103,E104,E105,E106,E107,E108,E109,E110,E112,E113,E115,E116,E117,E123,E124	chr6:32635742-32636921	12	POLR2A(GM12878,GM12891,GM12892,GM15510,GM18505,GM18951,GM19099),IKZF1(GM12878),ATF2(GM12878),FOXM1(GM12878),EP300(GM12878),RELA(GM10847,GM12878,GM12891,GM12892,GM18505,GM18951,GM19099),RFX5(GM12878,H1-hESC,HeLa-S3,HepG2,K562),YY1(GM12878),RUNX3(GM12878),CHD2(GM12878),MEF2A(GM12878),BHLHE40(GM12878)	-	-
rs9274579	ldlink	chr6	32635312	chr6:32635311-32635312	29	E029,E030,E031,E032,E033,E034,E035,E036,E037,E038,E040,E041,E042,E043,E044,E046,E047,E048,E050,E051,E063,E066,E077,E078,E093,E110,E115,E116,E124	chr6:32635288-32635463	1	POLR2A(GM12892)	-	-
rs9274535	ldlink	chr6	32634620	chr6:32634619-32634620	38	E029,E030,E031,E032,E033,E034,E035,E036,E037,E038,E039,E040,E041,E042,E043,E044,E045,E046,E047,E048,E050,E051,E062,E063,E077,E078,E093,E096,E101,E102,E106,E109,E110,E112,E113,E115,E116,E124	chr6:32632028-32634764	8	POLR2A(GM12878,GM12891,GM12892,U87,GM15510,GM18505,GM18526,GM18951,GM19099,GM19193,Raji),IKZF1(GM12878),RELA(GM12891,GM18505),RFX5(GM12878,H1-hESC,HeLa-S3,HepG2,K562),SP1(GM12878,H1-hESC),NFYA(GM12878,HeLa-S3,K562),NFYB(GM12878,HeLa-S3,K562),FOS(GM12878)	-	-
rs9274528	ldlink	chr6	32634508	chr6:32634507-32634508	7	E030,E033,E066,E093,E101,E106,E116	chr6:32632028-32634764	12	POLR2A(GM12878,GM12891,GM12892,U87,GM15510,GM18505,GM18526,GM18951,GM19099,GM19193,Raji),IKZF1(GM12878),PML(GM12878),YY1(GM12891),RELA(GM12891,GM18505),POU2F2(GM12878,GM12891),TAF1(GM12878,GM12891,GM12892),RFX5(GM12878,H1-hESC,HeLa-S3,HepG2,K562),SP1(GM12878,H1-hESC),NFYA(GM12878,HeLa-S3,K562),NFYB(GM12878,HeLa-S3,K562),FOS(GM12878)	-	-
rs9274526	ldlink	chr6	32634485	chr6:32634484-32634485	7	E030,E033,E066,E093,E101,E106,E116	chr6:32632028-32634764	13	POLR2A(GM12878,GM12891,GM12892,U87,GM15510,GM18505,GM18526,GM18951,GM19099,GM19193,Raji),IKZF1(GM12878),PML(GM12878),YY1(GM12891),RELA(GM12891,GM18505),POU2F2(GM12878,GM12891),TAF1(GM12878,GM12891,GM12892),RFX5(GM12878,H1-hESC,HeLa-S3,HepG2,K562),SP1(GM12878,H1-hESC),NFYA(GM12878,HeLa-S3,K562),NFYB(GM12878,HeLa-S3,K562),TBP(GM12878),FOS(GM12878)	-	-
rs1049055	ldlink	chr6	32634387	chr6:32634386-32634387	1	E116	chr6:32632028-32634764	13	POLR2A(GM12878,GM12891,GM12892,U87,GM15510,GM18505,GM18526,GM18951,GM19099,GM19193,Raji),STAT5A(GM12878),CHD1(GM12878),IKZF1(GM12878),PML(GM12878),YY1(GM12891),RELA(GM12891,GM18505),POU2F2(GM12878,GM12891),TAF1(GM12878,GM12891,GM12892),RFX5(GM12878,H1-hESC,HeLa-S3,HepG2,K562),SP1(GM12878,H1-hESC),NFYA(GM12878,HeLa-S3,K562),NFYB(GM12878,HeLa-S3,K562)	-	-
rs9274507	ldlink	chr6	32634152	chr6:32634151-32634152	1	E116	chr6:32632028-32634764	6	POLR2A(GM12878,GM12891,GM12892,U87,GM15510,GM18505,GM18526,GM18951,GM19099,GM19193,Raji),STAT5A(GM12878),SIN3A(GM12878),WRNIP1(GM12878),CHD1(GM12878),IKZF1(GM12878)	-	-
rs3830058	ldlink	chr6	32634010	chr6:32634009-32634010	1	E116	chr6:32632028-32634764	4	POLR2A(GM12878,GM12891,GM12892,U87,GM15510,GM18505,GM18526,GM18951,GM19099,GM19193,Raji),STAT5A(GM12878),SIN3A(GM12878),WRNIP1(GM12878)	-	-
rs9274488	ldlink	chr6	32633852	chr6:32633851-32633852	5	E036,E040,E093,E096,E116	chr6:32632028-32634764	3	POLR2A(GM12878,GM12891,GM12892,U87,GM15510,GM18505,GM18526,GM18951,GM19099,GM19193,Raji),STAT5A(GM12878),SIN3A(GM12878)	-	-
rs9274478	ldlink	chr6	32633744	chr6:32633743-32633744	4	E036,E040,E093,E116	chr6:32632028-32634764	1	POLR2A(GM12878,GM12891,GM12892,U87,GM15510,GM18505,GM18526,GM18951,GM19099,GM19193,Raji)	-	-
rs9274464	ldlink	chr6	32633489	chr6:32633488-32633489	4	E036,E040,E093,E116	chr6:32632028-32634764	1	POLR2A(GM12878,GM12891,GM12892,U87,GM15510,GM18505,GM18526,GM18951,GM19099,GM19193,Raji)	-	-
rs376095454	ldlink	chr6	32630708	chr6:32630707-32630708	1	E031	chr6:32630676-32631442	2	MAFK(HeLa-S3,HepG2,IMR90),MAFF(HepG2)	-	-
rs9273713	ldlink	chr6	32629320	chr6:32629319-32629320	2	E033,E116	chr6:32624676-32630218	1	POLR2A(GM12878,GM12891,GM12892,GM15510,GM18505,GM18951,GM19099,GM19193)	-	-
rs2854275	ldlink	chr6	32628428	chr6:32628427-32628428	1	E033	chr6:32624676-32630218	1	POLR2A(GM12878,GM12891,GM12892,GM15510,GM18505,GM18951,GM19099,GM19193)	-	-
rs2854277	ldlink	chr6	32628084	chr6:32628083-32628084	6	E032,E033,E044,E093,E101,E106	chr6:32624676-32630218	3	POLR2A(GM12878,GM12891,GM12892,GM15510,GM18505,GM18951,GM19099,GM19193),TAF1(GM12878,GM12891),POU2F2(GM12891)	-	-
rs1063347	ldlink	chr6	32627956	chr6:32627955-32627956	9	E031,E032,E033,E034,E044,E093,E096,E101,E106	chr6:32624676-32630218	4	POLR2A(GM12878,GM12891,GM12892,GM15510,GM18505,GM18951,GM19099,GM19193),TAF1(GM12878,GM12891),ELF1(GM12878),POU2F2(GM12891)	-	-
rs1049213	ldlink	chr6	32627773	chr6:32627772-32627773	6	E031,E032,E033,E044,E101,E106	chr6:32624676-32630218	7	POLR2A(GM12878,GM12891,GM12892,GM15510,GM18505,GM18951,GM19099,GM19193),CHD2(GM12878),TBP(GM12878),TAF1(GM12878,GM12891),EBF1(GM12878),ELF1(GM12878),TCF12(GM12878)	-	-
rs1049225	ldlink	chr6	32627747	chr6:32627746-32627747	6	E031,E032,E033,E044,E101,E106	chr6:32624676-32630218	7	POLR2A(GM12878,GM12891,GM12892,GM15510,GM18505,GM18951,GM19099,GM19193),CHD2(GM12878),TBP(GM12878),TAF1(GM12878,GM12891),EBF1(GM12878),ELF1(GM12878),TCF12(GM12878)	-	-
rs9273442	ldlink	chr6	32627582	chr6:32627581-32627582	5	E031,E032,E033,E101,E106	chr6:32624676-32630218	4	POLR2A(GM12878,GM12891,GM12892,GM15510,GM18505,GM18951,GM19099,GM19193),CHD2(GM12878),TBP(GM12878),TAF1(GM12878,GM12891)	-	-
rs9273440	ldlink	chr6	32627561	chr6:32627560-32627561	5	E031,E032,E033,E101,E106	chr6:32624676-32630218	3	POLR2A(GM12878,GM12891,GM12892,GM15510,GM18505,GM18951,GM19099,GM19193),CHD2(GM12878),TBP(GM12878)	-	-
rs9273423	ldlink	chr6	32627390	chr6:32627389-32627390	2	E031,E032	chr6:32624676-32630218	2	POLR2A(GM12878,GM12891,GM12892,GM15510,GM18505,GM18951,GM19099,GM19193),FOXA1(HepG2)	-	-
rs1130456	ldlink	chr6	32627379	chr6:32627378-32627379	2	E031,E032	chr6:32624676-32630218	2	POLR2A(GM12878,GM12891,GM12892,GM15510,GM18505,GM18951,GM19099,GM19193),FOXA1(HepG2)	-	-
rs1130457	ldlink	chr6	32627367	chr6:32627366-32627367	2	E031,E032	chr6:32624676-32630218	2	POLR2A(GM12878,GM12891,GM12892,GM15510,GM18505,GM18951,GM19099,GM19193),FOXA1(HepG2)	-	-
rs9273369	ldlink	chr6	32626484	chr6:32626483-32626484	5	E002,E015,E032,E033,E124	chr6:32624676-32630218	4	POLR2A(GM12878,GM12891,GM12892,GM15510,GM18505,GM18951,GM19099,GM19193),TAF1(GM12891),PAX5(GM12878),POU2F2(GM12878)	-	-
rs9272346	gwas	chr6	32604372	chr6:32604371-32604372	8	E001,E002,E029,E031,E032,E034,E046,E116	chr6:32604276-32604675	1	POLR2A(GM12892)	-	-
rs374397094	ldlink	chr6	32405692	chr6:32405691-32405692	72	E009,E023,E029,E030,E031,E032,E033,E034,E035,E036,E037,E038,E040,E041,E042,E043,E044,E045,E046,E047,E048,E050,E051,E056,E062,E063,E066,E067,E068,E069,E071,E073,E074,E075,E076,E077,E078,E079,E081,E083,E084,E085,E086,E087,E088,E091,E093,E094,E095,E096,E098,E100,E101,E102,E103,E104,E105,E106,E107,E108,E109,E110,E111,E112,E113,E114,E115,E116,E118,E119,E123,E124	chr6:32404844-32405850	2	PML(GM12878),YY1(GM12878)	-	-
rs3129966	ldlink	chr6	32381280	chr6:32381279-32381280	8	E002,E032,E039,E050,E051,E069,E071,E116	chr6:32381131-32382001	19	ZNF263(HEK293-T-REx),FOXM1(GM12878),TBP(H1-hESC),CTCF(Dnd41,GM12878,H1-hESC,HeLa-S3,HepG2,HMEC,HSMM,HSMMtube,HUVEC,K562,NH-A,NHDF-Ad,NHEK,NHLF,Osteobl,A549,ECC-1,SK-N-SH_RA,T-47D,IMR90,Fibrobl,Gliobla,GM12891,GM12892,GM19238,GM19239,GM19240,MCF-7,ProgFib,AG04449,AG04450,AG09309,AG09319,AG10803,AoAF,BE2_C,BJ,Caco-2,GM06990,GM12801,GM12864,GM12865,GM12872,GM12873,GM12874,GM12875,HAc,HA-sp,HBMEC,HCF…	-	-
rs1150757	ldlink	chr6	32029205	chr6:32029204-32029205	1	E059	chr6:32028806-32029230	1	CTCF(HepG2,HSMM,K562,NHDF-Ad,A549,Fibrobl,Gliobla,GM19238,HeLa-S3,MCF-7,NHEK,ProgFib,AG10803,Caco-2,WI-38)	-	-
rs2251396	gwas	chr6	31364707	chr6:31364706-31364707	85	E006,E009,E017,E021,E022,E026,E028,E029,E030,E033,E034,E035,E036,E037,E038,E039,E040,E043,E045,E046,E047,E048,E049,E050,E051,E052,E053,E055,E056,E057,E058,E059,E061,E063,E066,E067,E068,E069,E071,E072,E073,E074,E075,E076,E077,E078,E081,E086,E087,E088,E089,E091,E092,E093,E094,E095,E096,E097,E099,E101,E102,E103,E105,E106,E107,E108,E109,E110,E111,E112,E113,E114,E115,E116,E117,E118,E119,E120,E121,E123…	chr6:31364216-31365115	7	MYC(K562),EP300(K562),ARID3A(K562),CEBPB(HeLa-S3),CTCF(Dnd41,GM12878,H1-hESC,HeLa-S3,HepG2,HMEC,HSMM,HSMMtube,HUVEC,K562,NH-A,NHDF-Ad,NHEK,NHLF,Osteobl,A549,ECC-1,SK-N-SH_RA,T-47D,IMR90,Fibrobl,Gliobla,GM12891,GM12892,GM19238,GM19239,GM19240,MCF-7,ProgFib,AG04449,AG04450,AG09309,AG09319,AG10803,AoAF,BE2_C,BJ,Caco-2,GM06990,GM12864,GM12865,GM12872,GM12873,GM12874,GM12875,HAc,HA-sp,HBMEC,HCFaa,HCM,…	-	-
rs1264349	ldlink	chr6	30796659	chr6:30796658-30796659	100	E001,E002,E004,E005,E006,E007,E008,E009,E010,E011,E012,E013,E014,E015,E016,E017,E018,E019,E020,E023,E024,E025,E026,E027,E028,E032,E035,E036,E037,E040,E049,E052,E053,E054,E055,E056,E057,E058,E059,E061,E063,E065,E066,E067,E068,E069,E070,E071,E072,E073,E074,E075,E076,E077,E079,E080,E081,E082,E083,E084,E085,E086,E087,E088,E089,E090,E091,E092,E094,E095,E096,E097,E098,E099,E100,E101,E102,E103,E104,E105…	chr6:30795806-30796755	13	POLR2A(SK-N-MC,HepG2,IMR90,K562),SMARCC1(HeLa-S3),ZNF263(HEK293-T-REx),TCF12(A549),GATA2(K562),FOXM1(GM12878),JUND(HepG2,K562),MYC(HeLa-S3,K562,MCF10A-Er-Src,NB4,HepG2),ATF3(A549,K562),ARID3A(HepG2,K562),MAFK(H1-hESC,HeLa-S3,HepG2,IMR90,K562),JUNB(K562),FOS(HUVEC,MCF10A-Er-Src)	-	-
rs1264352	ldlink	chr6	30789647	chr6:30789646-30789647	105	E001,E002,E003,E004,E005,E006,E008,E011,E012,E014,E015,E016,E017,E018,E019,E020,E022,E023,E024,E025,E026,E027,E028,E029,E030,E031,E032,E033,E034,E035,E036,E037,E038,E039,E040,E041,E042,E043,E044,E045,E047,E048,E049,E050,E052,E055,E056,E057,E058,E059,E061,E062,E063,E066,E067,E068,E069,E071,E072,E073,E074,E075,E076,E077,E078,E079,E081,E083,E085,E086,E087,E088,E092,E093,E094,E095,E096,E097,E099,E101…	chr6:30789571-30790977	1	JUND(K562)	-	-
rs886423	ldlink	chr6	30782205	chr6:30782204-30782205	96	E001,E004,E005,E006,E008,E009,E010,E013,E014,E015,E016,E017,E018,E023,E024,E025,E026,E027,E028,E030,E031,E032,E033,E034,E035,E036,E037,E038,E039,E040,E041,E042,E043,E044,E045,E046,E047,E048,E049,E050,E051,E052,E055,E056,E057,E058,E059,E061,E062,E063,E066,E074,E075,E076,E077,E078,E079,E080,E081,E083,E084,E085,E086,E091,E092,E093,E094,E095,E096,E098,E099,E100,E101,E102,E103,E106,E107,E108,E109,E110…	chr6:30779651-30784036	29	POLR2A(K562,A549,HCT-116,HeLa-S3,HepG2,HUVEC,GM12878),HDAC1(K562),E2F6(K562),GATA2(K562),MYC(HeLa-S3,K562,MCF10A-Er-Src,NB4),TBL1XR1(K562),MAX(K562,HeLa-S3,HUVEC,NB4),TAF1(HeLa-S3),TCF7L2(HCT-116),BHLHE40(K562),RELA(GM12891),USF1(A549,H1-hESC,HepG2,K562,SK-N-SH_RA),TEAD4(K562),RCOR1(K562),TBP(HeLa-S3),MAZ(K562),YY1(K562),USF2(GM12878,HeLa-S3,K562),JUN(HeLa-S3,HUVEC,K562),FOS(HeLa-S3,HUVEC,K562,MC…	-	-
rs886425	ldlink	chr6	30781301	chr6:30781300-30781301	101	E001,E005,E006,E013,E017,E023,E025,E026,E027,E028,E029,E030,E031,E032,E033,E034,E035,E036,E037,E038,E039,E040,E041,E042,E043,E044,E045,E046,E047,E048,E049,E050,E051,E052,E055,E056,E057,E058,E059,E061,E062,E063,E065,E066,E068,E069,E070,E073,E075,E076,E077,E078,E079,E080,E081,E083,E084,E085,E086,E087,E088,E089,E090,E091,E092,E093,E094,E095,E096,E097,E098,E099,E100,E101,E102,E103,E104,E105,E106,E107…	chr6:30779651-30784036	19	TCF7L2(HCT-116,HeLa-S3),GATA1(PBDE),GATA2(HUVEC),POLR2A(K562,A549,HCT-116,HeLa-S3,HepG2,HUVEC,GM12878),TEAD4(K562),JUN(K562),MYC(K562,MCF10A-Er-Src),JUND(K562),NR3C1(A549),JUNB(K562),STAT2(K562),MAZ(K562),MAX(K562),BHLHE40(K562),TAL1(K562),USF1(K562),UBTF(K562),RCOR1(K562),SPI1(K562)	-	-
rs2844789	ldlink	chr6	30112795	chr6:30112794-30112795	7	E077,E084,E085,E101,E102,E110,E118	chr6:30112619-30112899	1	STAT3(MCF10A-Er-Src)	-	-
rs2523985	ldlink	chr6	30081334	chr6:30081333-30081334	3	E077,E101,E106	chr6:30080418-30081409	1	RELA(GM10847,GM12878,GM12891,GM12892,GM15510,GM18505,GM18526,GM18951,GM19099,GM19193)	-	-
rs10440635	ldlink	chr5	40490790	chr5:40490789-40490790	34	E023,E025,E026,E029,E030,E031,E033,E035,E036,E037,E038,E039,E040,E041,E042,E043,E044,E045,E046,E047,E048,E049,E050,E051,E052,E062,E063,E093,E112,E115,E116,E121,E124,E125	chr5:40490455-40491452	14	RELA(GM12878,GM12891,GM12892,GM18951),MEF2C(GM12878),MEF2A(GM12878),EBF1(GM12878),PML(GM12878),STAT5A(GM12878),NFIC(GM12878),RUNX3(GM12878),RCOR1(GM12878),MXI1(GM12878),EP300(GM12878),TBL1XR1(GM12878),ATF2(GM12878),JUND(GM12878)	-	-
rs9283753	ldlink	chr5	40490609	chr5:40490608-40490609	34	E023,E025,E026,E029,E030,E031,E033,E035,E036,E037,E038,E039,E040,E041,E042,E043,E044,E045,E046,E047,E048,E049,E050,E051,E052,E062,E063,E093,E112,E115,E116,E121,E124,E125	chr5:40490455-40491452	5	RELA(GM12878,GM12891,GM12892,GM18951),MEF2C(GM12878),MEF2A(GM12878),EBF1(GM12878),PML(GM12878)	-	-
rs7720838	ldlink	chr5	40486896	chr5:40486895-40486896	57	E028,E029,E030,E031,E032,E033,E034,E035,E036,E037,E038,E039,E040,E041,E042,E043,E044,E045,E046,E047,E048,E050,E051,E057,E062,E074,E075,E077,E078,E080,E084,E085,E089,E090,E091,E092,E093,E100,E101,E102,E106,E107,E108,E109,E110,E112,E113,E115,E116,E118,E119,E120,E121,E123,E124,E127,E129	chr5:40486330-40487403	13	PML(GM12878),STAT5A(GM12878),IKZF1(GM12878),RELA(GM10847,GM12878,GM12891,GM12892,GM15510,GM18505,GM18951),EP300(GM12878),MAX(GM12878,NB4),ATF2(GM12878),RUNX3(GM12878),STAT1(GM12878),NFIC(GM12878),PAX5(GM12878),BCL11A(GM12878),TCF12(GM12878)	-	-
rs34143578	ldlink	chr5	35884204	chr5:35884203-35884204	69	E001,E002,E004,E005,E006,E011,E013,E015,E017,E023,E025,E026,E027,E028,E029,E030,E031,E032,E033,E034,E035,E036,E037,E038,E039,E040,E041,E042,E043,E044,E045,E046,E047,E048,E049,E050,E051,E052,E055,E056,E057,E058,E059,E061,E062,E078,E091,E093,E099,E106,E109,E112,E113,E114,E115,E116,E117,E118,E119,E120,E121,E122,E123,E124,E125,E126,E127,E128,E129	chr5:35884169-35884981	6	POLR2A(HeLa-S3,U87),RCOR1(HeLa-S3),FOS(HeLa-S3,HUVEC,MCF10A-Er-Src),TFAP2C(HeLa-S3),STAT1(HeLa-S3),EBF1(GM12878)	-	-
rs2194225	ldlink	chr5	35883804	chr5:35883803-35883804	56	E006,E017,E023,E025,E026,E027,E028,E029,E030,E031,E032,E033,E034,E035,E036,E037,E038,E039,E040,E041,E042,E043,E044,E045,E046,E047,E048,E049,E050,E051,E052,E055,E056,E057,E058,E062,E093,E109,E112,E113,E114,E115,E116,E117,E118,E119,E120,E121,E122,E123,E124,E125,E126,E127,E128,E129	chr5:35883303-35883813	1	SMARCC2(HeLa-S3)	-	-
rs2194226	ldlink	chr5	35883757	chr5:35883756-35883757	41	E006,E017,E025,E026,E028,E030,E031,E032,E033,E034,E035,E036,E037,E038,E039,E040,E041,E042,E043,E044,E045,E046,E047,E048,E050,E051,E052,E055,E062,E093,E112,E114,E115,E116,E117,E120,E123,E124,E125,E128,E129	chr5:35883303-35883813	1	SMARCC2(HeLa-S3)	-	-
rs16878091	ldlink	chr4	26088128	chr4:26088127-26088128	29	E005,E006,E017,E023,E025,E027,E055,E056,E059,E061,E063,E076,E080,E085,E088,E089,E090,E091,E092,E095,E099,E100,E105,E107,E108,E111,E126,E128,E129	chr4:26088074-26088881	1	REST(SK-N-SH)	-	-
rs10517086	gwas	chr4	26085511	chr4:26085510-26085511	43	E006,E017,E023,E025,E026,E027,E028,E049,E052,E055,E056,E057,E058,E059,E061,E063,E078,E080,E084,E085,E089,E090,E091,E092,E096,E099,E100,E107,E108,E110,E114,E116,E117,E118,E119,E120,E121,E122,E125,E126,E127,E128,E129	chr4:26085351-26086458	5	MTA3(GM12878),IKZF1(GM12878),POLR2A(SK-N-SH,U87),KAP1(HEK293,U2OS),FOXM1(GM12878)	-	-
rs34185821	ldlink	chr4	26085480	chr4:26085479-26085480	43	E006,E017,E023,E025,E026,E027,E028,E049,E052,E055,E056,E057,E058,E059,E061,E063,E078,E080,E084,E085,E089,E090,E091,E092,E096,E099,E100,E107,E108,E110,E114,E116,E117,E118,E119,E120,E121,E122,E125,E126,E127,E128,E129	chr4:26085351-26086458	3	MTA3(GM12878),IKZF1(GM12878),POLR2A(SK-N-SH,U87)	-	-
rs5861560	ldlink	chr4	123134053	chr4:123134052-123134053	6	E029,E030,E035,E037,E051,E124	chr4:123134004-123134360	1	IRF1(K562)	-	-
rs3811697	ldlink	chr3	49590770	chr3:49590769-49590770	88	E001,E002,E003,E004,E005,E006,E007,E008,E011,E012,E013,E014,E016,E017,E018,E019,E020,E021,E023,E024,E025,E026,E027,E028,E049,E050,E052,E053,E054,E055,E056,E057,E059,E061,E063,E065,E066,E067,E070,E072,E073,E074,E075,E076,E078,E079,E080,E081,E082,E083,E084,E085,E086,E087,E088,E089,E090,E091,E092,E094,E095,E096,E097,E098,E099,E100,E101,E102,E103,E104,E105,E106,E107,E108,E109,E110,E111,E113,E114,E117…	chr3:49590599-49592566	1	SPI1(K562)	-	-
rs10582618	ldlink	chr3	49577046	chr3:49577045-49577046	16	E026,E028,E029,E032,E035,E040,E045,E047,E050,E062,E090,E096,E097,E106,E112,E126	chr3:49576859-49578444	3	MYBL2(HepG2),SIN3A(H1-hESC),FOXM1(GM12878)	-	-
rs13079082	ldlink	chr3	49574808	chr3:49574807-49574808	1	E013	chr3:49574745-49574969	1	CEBPB(HepG2)	-	-
rs4625	gwas	chr3	49572140	chr3:49572139-49572140	50	E001,E002,E003,E004,E007,E008,E009,E010,E011,E012,E013,E014,E015,E016,E018,E019,E020,E021,E022,E023,E024,E025,E026,E052,E053,E054,E063,E066,E067,E068,E069,E070,E071,E072,E073,E074,E076,E078,E081,E082,E087,E097,E103,E108,E111,E113,E117,E120,E121,E125	chr3:49572127-49572404	1	CEBPB(A549,H1-hESC,HeLa-S3,HepG2,IMR90)	-	-
rs6766131	ldlink	chr3	49538932	chr3:49538931-49538932	82	E001,E005,E006,E007,E011,E013,E017,E022,E025,E026,E027,E028,E029,E030,E031,E035,E036,E051,E052,E053,E054,E055,E056,E057,E058,E059,E061,E062,E063,E065,E067,E068,E069,E070,E071,E072,E073,E074,E075,E076,E078,E079,E080,E081,E082,E084,E085,E086,E087,E088,E089,E090,E091,E092,E094,E095,E096,E097,E098,E099,E100,E101,E102,E103,E104,E105,E106,E107,E108,E109,E110,E111,E112,E113,E115,E116,E120,E122,E123,E124…	chr3:49537953-49539114	2	GATA1(PBDE),CEBPB(K562,A549,HeLa-S3,IMR90)	-	-
rs7630869	ldlink	chr3	49522543	chr3:49522542-49522543	35	E004,E005,E006,E011,E012,E013,E017,E028,E052,E053,E054,E055,E056,E057,E059,E061,E065,E072,E080,E083,E090,E091,E092,E095,E096,E097,E099,E100,E104,E105,E107,E108,E113,E118,E121	chr3:49522523-49523067	1	NFIC(HepG2)	-	-
rs12330269	ldlink	chr3	49513910	chr3:49513909-49513910	6	E017,E030,E039,E119,E123,E126	chr3:49513846-49514530	2	PML(GM12878),RUNX3(GM12878)	-	-
rs35024166	ldlink	chr3	49456101	chr3:49456100-49456101	19	E005,E032,E033,E034,E037,E038,E039,E040,E041,E042,E043,E044,E045,E047,E080,E091,E095,E099,E105	chr3:49456047-49456577	2	TFAP2A(HeLa-S3),TFAP2C(HeLa-S3)	-	-
rs17080528	ldlink	chr3	49389842	chr3:49389841-49389842	109	E005,E006,E010,E011,E013,E017,E022,E023,E025,E026,E027,E028,E030,E031,E032,E033,E034,E035,E036,E037,E038,E039,E040,E041,E042,E043,E044,E045,E046,E047,E048,E049,E050,E051,E052,E053,E054,E055,E056,E057,E058,E059,E061,E062,E063,E065,E066,E067,E068,E069,E070,E071,E072,E073,E074,E075,E076,E077,E078,E079,E080,E081,E082,E083,E084,E085,E086,E087,E088,E089,E090,E091,E092,E093,E094,E095,E096,E097,E098,E099…	chr3:49389831-49390295	1	POLR2A(HUVEC)	-	-
rs229542	ldlink	chr22	37592106	chr22:37592105-37592106	74	E001,E004,E005,E006,E007,E008,E013,E022,E023,E025,E027,E028,E034,E039,E055,E056,E057,E058,E059,E061,E063,E065,E066,E067,E068,E069,E071,E072,E073,E074,E075,E076,E077,E078,E079,E080,E083,E085,E086,E087,E088,E089,E090,E091,E092,E094,E095,E096,E097,E098,E099,E100,E101,E102,E103,E104,E105,E106,E107,E108,E109,E110,E111,E112,E113,E114,E117,E118,E119,E123,E125,E126,E127,E128	chr22:37591894-37592430	1	YY1(A549,HCT-116)	-	-
rs229536	ldlink	chr22	37589869	chr22:37589868-37589869	71	E005,E027,E029,E030,E031,E032,E033,E034,E035,E036,E037,E038,E039,E040,E041,E042,E043,E044,E045,E046,E047,E048,E050,E051,E056,E059,E061,E062,E063,E066,E068,E069,E071,E072,E075,E076,E077,E078,E080,E083,E084,E085,E086,E088,E089,E090,E091,E092,E093,E095,E097,E099,E100,E101,E102,E103,E105,E106,E107,E108,E109,E110,E111,E112,E113,E114,E115,E116,E117,E118,E123	chr22:37588181-37590496	14	TCF7L2(PANC-1),ETS1(A549),ATF3(A549,K562),RPC155(HeLa-S3,K562),GTF3C2(K562),MYC(K562),RUNX3(GM12878),NR2F2(K562),TBP(GM12878,H1-hESC,HeLa-S3,HepG2,K562),TEAD4(K562),EP300(GM12878,K562),STAT3(GM12878),IRF1(K562),MXI1(GM12878)	-	-
rs5845323	ldlink	chr22	37583732	chr22:37583731-37583732	24	E029,E030,E031,E032,E033,E035,E037,E038,E039,E040,E041,E042,E043,E045,E046,E047,E048,E050,E070,E081,E115,E116,E123,E124	chr22:37583722-37585666	1	POLR2A(A549,H1-hESC,HCT-116,HeLa-S3,HUVEC,SK-N-SH,Gliobla)	-	-
rs9976479	ldlink	chr21	43836083	chr21:43836082-43836083	19	E007,E029,E030,E031,E032,E035,E046,E050,E051,E062,E107,E108,E113,E114,E115,E117,E118,E123,E124	chr21:43834468-43836096	1	PML(GM12878)	-	-
rs80054410	ldlink	chr21	43836010	chr21:43836009-43836010	19	E007,E029,E030,E031,E032,E035,E046,E050,E051,E062,E107,E108,E113,E114,E115,E117,E118,E123,E124	chr21:43834468-43836096	3	SMARCC1(HeLa-S3),PML(GM12878),SMARCB1(HeLa-S3)	-	-
rs34544259	ldlink	chr21	43834854	chr21:43834853-43834854	17	E028,E029,E030,E031,E035,E050,E051,E077,E109,E113,E114,E116,E117,E118,E123,E124,E127	chr21:43834468-43836096	1	POLR2A(GM12878,GM12892,HCT-116,HeLa-S3,GM12891,GM18951,GM19193)	-	-
rs2156309	ldlink	chr21	43824529	chr21:43824528-43824529	3	E032,E050,E115	chr21:43823664-43824541	1	GATA1(PBDE)	-	-
rs2277799	ldlink	chr21	43824123	chr21:43824122-43824123	11	E029,E030,E031,E032,E036,E050,E106,E109,E113,E115,E116	chr21:43823664-43824541	21	GATA2(K562),POLR2A(K562,PBDE),MYC(K562),CCNT2(K562),TRIM28(K562),KDM5B(K562),ARID3A(K562),MAZ(K562),TAF7(K562),MAX(K562),ETS1(K562),TEAD4(K562),STAT2(K562),HMGN3(K562),YY1(K562),HDAC2(K562),EGR1(K562),GATA1(PBDE),ELF1(K562),ZBTB7A(K562),PHF8(K562)	-	-
rs2277797	ldlink	chr21	43823910	chr21:43823909-43823910	13	E029,E030,E031,E032,E036,E045,E050,E101,E106,E109,E113,E115,E116	chr21:43823664-43824541	30	GATA2(K562),BHLHE40(K562),POLR2A(K562,PBDE),MYC(K562),SP1(K562),NFYB(K562),CCNT2(K562),TRIM28(K562),KDM5B(K562),ARID3A(K562),RCOR1(K562),ATF1(K562),MAZ(K562),EP300(K562),TAF7(K562),MAX(K562),ETS1(K562),TAL1(K562),TEAD4(K562),JUND(K562),STAT2(K562),ZBTB33(K562),PML(K562),BCL3(K562),HMGN3(K562),REST(K562),NR2F2(K562),YY1(K562),HDAC2(K562),EGR1(K562)	-	-
rs9325635	ldlink	chr21	43823289	chr21:43823288-43823289	32	E029,E030,E031,E032,E033,E034,E035,E036,E037,E038,E039,E040,E041,E042,E043,E044,E045,E046,E047,E048,E050,E051,E062,E077,E106,E109,E112,E113,E115,E116,E123,E124	chr21:43822897-43823378	10	CCNT2(K562),NR2F2(K562),RCOR1(K562),ARID3A(K562),TBL1XR1(K562),MAZ(K562),TEAD4(K562),GATA2(K562),STAT5A(K562),IRF1(K562)	-	-
rs9976888	ldlink	chr21	43822711	chr21:43822710-43822711	25	E030,E031,E032,E033,E034,E037,E038,E039,E040,E041,E042,E043,E044,E045,E046,E047,E048,E050,E062,E093,E109,E112,E115,E116,E123	chr21:43822545-43822821	1	CEBPB(K562)	-	-
rs11909930	ldlink	chr21	43822200	chr21:43822199-43822200	23	E030,E032,E033,E034,E037,E038,E039,E040,E041,E042,E043,E044,E045,E046,E047,E048,E050,E062,E093,E112,E115,E116,E123	chr21:43821642-43822352	1	SETDB1(U2OS)	-	-
rs71190420	ldlink	chr21	43821907	chr21:43821906-43821907	26	E030,E032,E033,E034,E037,E038,E039,E040,E041,E042,E043,E044,E045,E046,E047,E048,E050,E062,E084,E085,E093,E110,E112,E115,E116,E123	chr21:43821642-43822352	2	SETDB1(U2OS),ELF1(K562)	-	-
rs34195322	ldlink	chr21	43821646	chr21:43821645-43821646	26	E030,E032,E033,E034,E037,E038,E039,E040,E041,E042,E043,E044,E045,E046,E047,E048,E050,E062,E084,E085,E093,E110,E112,E115,E116,E123	chr21:43821642-43822352	1	SETDB1(U2OS)	-	-
rs373591717	ldlink	chr21	43821530	chr21:43821529-43821530	22	E030,E032,E033,E034,E037,E038,E039,E040,E041,E042,E043,E044,E045,E046,E047,E048,E050,E062,E093,E112,E115,E116	chr21:43821210-43821619	6	STAT3(HeLa-S3),JUND(HeLa-S3),EP300(HeLa-S3),CEBPB(K562,HeLa-S3,IMR90),JUN(HeLa-S3),ATF3(K562)	-	-
rs3792111	ldlink	chr2	234179690	chr2:234179689-234179690	4	E038,E046,E062,E093	chr2:234179567-234179940	4	ESR1(T-47D),GATA3(T-47D),EP300(T-47D),FOXA1(T-47D)	-	-
rs3792112	ldlink	chr2	234176609	chr2:234176608-234176609	2	E047,E112	chr2:234176470-234177041	8	POLR2A(GM12878,GM12892),FOXM1(GM12878),ELF1(GM12878),SPI1(GM12878,GM12891),GABPA(GM12878),RUNX3(GM12878),POU2F2(GM12891),SRF(GM12878)	-	-
rs3087243	gwas	chr2	204738919	chr2:204738918-204738919	7	E030,E031,E032,E050,E082,E093,E116	chr2:204738400-204739214	3	STAT3(MCF10A-Er-Src),FOS(MCF10A-Er-Src),MAX(H1-hESC)	-	-
rs530673	ldlink	chr2	174454010	chr2:174454009-174454010	43	E001,E005,E006,E009,E017,E022,E023,E025,E026,E027,E028,E049,E052,E055,E056,E057,E058,E059,E063,E079,E080,E086,E089,E090,E092,E099,E100,E105,E107,E108,E111,E113,E114,E117,E119,E120,E121,E122,E125,E126,E127,E128,E129	chr2:174453546-174454087	4	GABPA(A549),EP300(A549),POLR2A(HUVEC),GATA2(HUVEC)	-	-
rs1533298	ldlink	chr2	111616304	chr2:111616303-111616304	56	E001,E002,E003,E004,E007,E008,E009,E010,E011,E012,E014,E015,E016,E018,E019,E020,E021,E022,E029,E030,E031,E032,E033,E034,E035,E036,E037,E038,E039,E040,E041,E042,E043,E044,E045,E046,E047,E048,E050,E053,E054,E062,E067,E068,E069,E070,E071,E072,E073,E074,E101,E112,E115,E116,E123,E124	chr2:111615715-111616471	4	NFIC(GM12878),MXI1(GM12878),POLR2A(GM12878,GM12892,GM19099),RELA(GM12891,GM15510)	-	-
rs1533300	ldlink	chr2	111615925	chr2:111615924-111615925	57	E001,E002,E004,E007,E008,E009,E010,E011,E014,E015,E016,E018,E019,E020,E021,E022,E024,E029,E030,E031,E032,E033,E034,E035,E036,E037,E038,E039,E040,E041,E042,E043,E044,E045,E046,E047,E048,E050,E054,E062,E067,E068,E069,E070,E071,E072,E073,E074,E093,E101,E109,E112,E113,E115,E116,E123,E124	chr2:111615715-111616471	9	NFIC(GM12878),EBF1(GM12878),SPI1(GM12878),PAX5(GM12878),MXI1(GM12878),POU2F2(GM12878),POLR2A(GM12878,GM12892,GM19099),EP300(GM12878),TBP(GM12878)	-	-
rs13019266	ldlink	chr2	111604642	chr2:111604641-111604642	32	E002,E018,E020,E022,E029,E030,E031,E032,E033,E034,E036,E037,E038,E039,E040,E041,E042,E043,E044,E045,E046,E047,E048,E050,E062,E081,E093,E112,E115,E116,E123,E124	chr2:111604121-111605029	15	FOXM1(GM12878),TBL1XR1(GM12878),RELA(GM10847,GM12878,GM12891),POU2F2(GM12878),EP300(GM12878),PAX5(GM12878),TCF12(GM12878),RUNX3(GM12878),BCL3(GM12878),SP1(GM12878),MEF2A(GM12878),BCL11A(GM12878),EGR1(GM12878),NFIC(GM12878),BATF(GM12878)	-	-
rs10180446	ldlink	chr2	111601942	chr2:111601941-111601942	4	E041,E045,E093,E115	chr2:111601690-111602166	3	STAT1(HeLa-S3),RELA(GM12878),STAT3(MCF10A-Er-Src)	-	-
rs1013971	ldlink	chr17	38781178	chr17:38781177-38781178	11	E001,E002,E012,E031,E032,E040,E041,E042,E044,E048,E116	chr17:38780867-38781263	2	TBP(GM12878),RELA(GM12878,GM12891)	-	-
rs9911533	ldlink	chr17	38775476	chr17:38775475-38775476	29	E033,E037,E038,E039,E040,E041,E042,E043,E044,E045,E047,E048,E062,E066,E075,E077,E078,E084,E085,E088,E091,E093,E101,E102,E103,E109,E110,E116,E118	chr17:38775043-38775802	7	FOXA1(HepG2,T-47D),EZH2(NHEK),SP1(HepG2),HNF4G(HepG2),HDAC2(HepG2),HNF4A(HepG2),SIN3AK20(HepG2)	-	-
rs757411	ldlink	chr17	38775150	chr17:38775149-38775150	4	E066,E084,E091,E118	chr17:38775043-38775802	4	GATA3(T-47D),ESR1(T-47D),FOXA1(HepG2,T-47D),EP300(T-47D)	-	-
rs11388540	ldlink	chr17	38771747	chr17:38771746-38771747	55	E004,E005,E007,E008,E011,E014,E016,E018,E019,E020,E021,E022,E029,E030,E031,E032,E033,E035,E036,E037,E038,E040,E042,E043,E044,E045,E046,E048,E050,E051,E062,E069,E073,E075,E076,E077,E078,E085,E090,E091,E093,E096,E101,E102,E103,E106,E109,E110,E112,E113,E114,E115,E116,E123,E124	chr17:38770751-38772250	42	POLR2A(GM12878),IKZF1(GM12878),WRNIP1(GM12878),NFIC(GM12878),TBP(GM12878),MAX(GM12878),CEBPB(GM12878),MXI1(GM12878),CHD1(GM12878),STAT3(GM12878),CHD2(GM12878),MAZ(GM12878),PAX5(GM12878),ATF2(GM12878),TBL1XR1(GM12878),POU2F2(GM12878),BHLHE40(GM12878),SPI1(GM12878,GM12891,K562),RELA(GM10847,GM12878,GM12891,GM12892,GM15510,GM18505,GM18526,GM18951,GM19099,GM19193),EP300(GM12878),RUNX3(GM12878),FOXM1(…	-	-
rs13331385	ldlink	chr16	75259218	chr16:75259217-75259218	3	E006,E055,E056	chr16:75258568-75259570	2	POLR2A(A549,HUVEC,SK-N-SH,HeLa-S3),BCL3(A549)	-	-
rs8056814	gwas	chr16	75252327	chr16:75252326-75252327	22	E005,E067,E068,E069,E072,E073,E074,E075,E079,E080,E084,E089,E090,E091,E094,E098,E099,E116,E118,E120,E121,E123	chr16:75251994-75252696	15	YY1(GM12878,GM12891,GM12892),MTA3(GM12878),NFIC(GM12878),ATF2(GM12878),IRF4(GM12878),BHLHE40(GM12878),PAX5(GM12878),BCL11A(GM12878),RUNX3(GM12878),USF1(GM12878),BATF(GM12878),TCF12(GM12878),TCF3(GM12878),POLR2A(GM12878),EBF1(GM12878)	-	-
rs8054218	ldlink	chr16	75252161	chr16:75252160-75252161	14	E005,E071,E072,E074,E075,E079,E080,E084,E089,E091,E094,E098,E099,E123	chr16:75251994-75252696	6	YY1(GM12878,GM12891,GM12892),MTA3(GM12878),NFIC(GM12878),ATF2(GM12878),IRF4(GM12878),BHLHE40(GM12878)	-	-
rs8053595	ldlink	chr16	75252103	chr16:75252102-75252103	14	E005,E071,E072,E074,E075,E079,E080,E084,E089,E091,E094,E098,E099,E123	chr16:75251994-75252696	4	YY1(GM12878,GM12891,GM12892),MTA3(GM12878),NFIC(GM12878),ATF2(GM12878)	-	-
rs8052763	ldlink	chr16	75251659	chr16:75251658-75251659	11	E005,E075,E079,E080,E084,E089,E091,E094,E098,E099,E123	chr16:75251508-75251768	1	FOSL2(HepG2)	-	-
rs147630228	ldlink	chr16	75251551	chr16:75251550-75251551	12	E005,E075,E079,E080,E084,E089,E091,E092,E094,E098,E099,E123	chr16:75251508-75251768	1	FOSL2(HepG2)	-	-
rs146669325	ldlink	chr16	50634662	chr16:50634661-50634662	94	E002,E004,E005,E006,E007,E011,E012,E013,E015,E017,E018,E022,E023,E024,E025,E026,E027,E033,E034,E037,E038,E039,E040,E041,E042,E043,E044,E045,E046,E047,E048,E049,E050,E052,E053,E054,E056,E057,E059,E061,E062,E063,E065,E066,E067,E068,E069,E070,E071,E072,E073,E074,E075,E076,E077,E078,E079,E080,E081,E083,E084,E085,E086,E087,E088,E089,E090,E091,E092,E093,E094,E096,E097,E098,E099,E101,E102,E103,E105,E106…	chr16:50634415-50634881	6	MYC(NB4),MAX(NB4),ELF1(HepG2),POLR2A(HepG2),CEBPB(HepG2),HNF4A(HepG2)	-	-
rs4149398	ldlink	chr16	28608938	chr16:28608937-28608938	86	E001,E002,E003,E004,E005,E007,E008,E009,E010,E011,E012,E013,E014,E015,E016,E018,E019,E020,E021,E022,E024,E027,E029,E030,E031,E033,E035,E036,E037,E038,E039,E042,E044,E045,E047,E048,E050,E051,E053,E054,E062,E063,E071,E073,E075,E076,E077,E078,E079,E080,E081,E083,E084,E085,E086,E087,E088,E089,E090,E091,E092,E093,E094,E095,E096,E097,E098,E099,E101,E102,E103,E104,E105,E106,E107,E108,E109,E110,E111,E112…	chr16:28608913-28609736	1	POLR2A(HepG2)	-	-
rs4115668	ldlink	chr16	28607532	chr16:28607531-28607532	15	E066,E075,E077,E078,E084,E085,E096,E098,E101,E102,E103,E109,E110,E113,E117	chr16:28607431-28608032	1	POLR2A(HepG2)	-	-
rs3785354	ldlink	chr16	28550667	chr16:28550666-28550667	18	E006,E007,E022,E030,E031,E035,E050,E051,E053,E054,E062,E070,E081,E082,E093,E106,E112,E124	chr16:28549905-28550678	1	POLR2A(A549,HepG2,PANC-1,U87,HeLa-S3,IMR90,MCF10A-Er-Src,ProgFib)	-	-
rs12446550	ldlink	chr16	28543381	chr16:28543380-28543381	54	E001,E003,E004,E005,E007,E008,E011,E012,E014,E016,E018,E019,E020,E022,E023,E025,E027,E029,E030,E031,E035,E049,E062,E063,E066,E075,E076,E077,E078,E080,E084,E085,E090,E091,E094,E095,E096,E098,E100,E101,E102,E103,E104,E105,E106,E107,E108,E109,E110,E111,E112,E113,E118,E124	chr16:28543208-28544066	3	CEBPB(HepG2),MYBL2(HepG2),STAT1(HeLa-S3,K562)	-	-
rs62034325	ldlink	chr16	28538640	chr16:28538639-28538640	13	E005,E066,E077,E080,E084,E085,E091,E098,E099,E102,E109,E110,E118	chr16:28537483-28538762	5	EP300(T-47D),GATA3(T-47D),ESR1(T-47D),FOXA1(A549,T-47D),NR3C1(A549)	-	-
rs2106480	ldlink	chr16	28537971	chr16:28537970-28537971	21	E005,E066,E075,E077,E078,E080,E084,E085,E089,E090,E091,E092,E098,E099,E101,E102,E109,E110,E114,E118,E123	chr16:28537483-28538762	27	SIN3AK20(HepG2),MXI1(HepG2),MBD4(HepG2),MAZ(HepG2),EP300(HepG2),ARID3A(HepG2),TEAD4(HepG2),RCOR1(HepG2),SP1(HepG2),RXRA(HepG2),SMC3(HepG2),HNF4A(HepG2),CEBPD(HepG2),TCF12(HepG2),JUN(HepG2),FOXA1(HepG2),MYBL2(HepG2),GATA2(SH-SY5Y),GATA3(T-47D),HNF4G(HepG2),ZBTB7A(HepG2),FOXA2(HepG2),CEBPB(HepG2),USF1(HepG2),NFIC(HepG2),HDAC2(HepG2),ESR1(T-47D)	-	-
rs62034323	ldlink	chr16	28536473	chr16:28536472-28536473	23	E005,E023,E025,E029,E030,E031,E039,E044,E050,E063,E066,E076,E078,E091,E093,E096,E099,E102,E110,E111,E118,E123,E124	chr16:28535939-28536516	1	CTCF(GM12878,K562,GM12891,GM12892,GM19238,GM19239,GM19240,HeLa-S3,MCF-7,NHEK,BE2_C,GM12864,GM12865,GM12873)	-	-
rs28772958	ldlink	chr16	28535305	chr16:28535304-28535305	21	E023,E025,E027,E048,E062,E063,E066,E071,E072,E076,E077,E078,E091,E096,E097,E103,E107,E108,E110,E111,E114	chr16:28535258-28535596	1	EP300(T-47D)	-	-
rs5816473	ldlink	chr16	28516663	chr16:28516662-28516663	12	E005,E027,E029,E031,E035,E051,E066,E078,E091,E099,E118,E124	chr16:28516233-28517346	4	ZNF217(MCF-7),E2F1(MCF-7),MYC(MCF-7),EP300(T-47D)	-	-
rs151174	ldlink	chr16	28508069	chr16:28508068-28508069	9	E066,E093,E103,E106,E109,E110,E112,E115,E118	chr16:28507458-28508523	1	EZH2(HepG2)	-	-
rs151234	gwas	chr16	28505660	chr16:28505659-28505660	19	E022,E054,E059,E068,E071,E074,E079,E080,E081,E083,E086,E092,E094,E096,E098,E103,E105,E108,E118	chr16:28505296-28506280	29	FOXM1(GM12878),NFIC(GM12878),EBF1(GM12878),ATF2(GM12878),POLR2A(GM12878,GM12891,GM12892,K562,GM15510,GM18505,GM18526,GM18951,GM19099,GM19193,NB4,Raji),NFYB(GM12878),KDM5B(K562),RELA(GM10847,GM12891,GM12892,GM15510,GM18505,GM18951),IRF4(GM12878),CEBPB(GM12878),BCL3(GM12878),TBP(GM12878),POU2F2(GM12878,GM12891),MAZ(GM12878),TBL1XR1(GM12878),BCL11A(GM12878),PAX5(GM12878),RUNX3(GM12878),EP300(GM12878…	-	-
rs193778	gwas	chr16	11351211	chr16:11351210-11351211	52	E001,E003,E004,E005,E006,E007,E008,E010,E011,E012,E013,E016,E018,E021,E022,E023,E024,E026,E028,E029,E047,E048,E050,E057,E062,E065,E079,E082,E085,E086,E087,E091,E094,E095,E096,E097,E098,E099,E100,E104,E105,E106,E109,E113,E119,E120,E121,E122,E123,E126,E127,E128	chr16:11342955-11351756	32	NFIC(HepG2),MBD4(HepG2),MXI1(GM12878,HepG2),SMARCB1(HeLa-S3),SIN3A(H1-hESC),MAZ(GM12878,K562),FOXM1(GM12878),SIN3AK20(H1-hESC,HepG2),MAX(K562,H1-hESC,HeLa-S3,HepG2,HUVEC,NB4),RUNX3(GM12878),MYC(K562,MCF-7),E2F6(K562,HeLa-S3),RFX5(HepG2),EP300(HepG2),ELF1(GM12878),CTCF(Dnd41,GM12878,H1-hESC,HeLa-S3,HepG2,HMEC,HSMM,HSMMtube,HUVEC,K562,NH-A,NHDF-Ad,NHEK,NHLF,Osteobl,A549,ECC-1,SK-N-SH_RA,T-47D,IMR90…	-	-
rs12928537	ldlink	chr16	11191400	chr16:11191399-11191400	5	E004,E091,E093,E112,E115	chr16:11190849-11191427	2	GATA3(SH-SY5Y),GATA2(HUVEC,SH-SY5Y)	-	-
rs12917716	ldlink	chr16	11189148	chr16:11189147-11189148	68	E005,E006,E007,E009,E010,E011,E013,E017,E027,E028,E029,E030,E031,E032,E033,E034,E035,E036,E037,E038,E039,E040,E041,E042,E043,E044,E045,E046,E047,E048,E050,E051,E053,E054,E055,E056,E061,E062,E075,E076,E077,E078,E080,E081,E084,E085,E086,E088,E089,E090,E091,E092,E093,E099,E101,E102,E103,E106,E109,E111,E112,E113,E115,E116,E123,E124,E125,E128	chr16:11188584-11189180	1	NFIC(GM12878)	-	-
rs12917656	ldlink	chr16	11187862	chr16:11187861-11187862	114	E001,E002,E004,E005,E006,E007,E008,E009,E010,E011,E012,E013,E014,E015,E017,E018,E022,E023,E024,E027,E028,E029,E030,E031,E032,E033,E034,E035,E036,E037,E038,E039,E040,E041,E042,E043,E044,E045,E046,E047,E048,E050,E051,E052,E053,E054,E055,E056,E057,E058,E059,E061,E062,E063,E065,E066,E067,E069,E070,E071,E072,E073,E074,E075,E076,E077,E078,E079,E080,E081,E083,E084,E085,E086,E087,E088,E089,E090,E091,E094…	chr16:11187855-11188570	1	ELF1(K562)	-	-
rs9888868	ldlink	chr16	11183563	chr16:11183562-11183563	84	E005,E006,E007,E013,E017,E022,E025,E026,E027,E028,E029,E030,E031,E032,E033,E034,E035,E036,E044,E046,E047,E049,E050,E051,E052,E053,E056,E057,E058,E061,E062,E063,E065,E066,E067,E070,E071,E072,E075,E076,E077,E078,E079,E080,E081,E082,E083,E084,E085,E086,E088,E089,E090,E091,E094,E096,E097,E098,E100,E101,E102,E103,E105,E106,E107,E108,E109,E110,E111,E112,E116,E117,E118,E119,E120,E121,E122,E123,E124,E125…	chr16:11183313-11183623	1	CTCF(Dnd41)	-	-
rs7204099	ldlink	chr16	11181756	chr16:11181755-11181756	75	E001,E002,E003,E004,E005,E006,E007,E008,E009,E010,E011,E012,E013,E014,E015,E016,E017,E018,E019,E020,E021,E022,E024,E028,E029,E030,E032,E033,E034,E035,E036,E037,E038,E039,E040,E041,E042,E043,E044,E045,E046,E047,E048,E050,E051,E052,E053,E055,E056,E057,E061,E062,E063,E070,E076,E077,E078,E081,E083,E086,E088,E093,E096,E099,E106,E107,E112,E115,E116,E117,E118,E123,E124,E128,E129	chr16:11181640-11181880	1	SPI1(GM12891)	-	-
rs9929994	ldlink	chr16	11178245	chr16:11178244-11178245	74	E005,E006,E007,E010,E011,E012,E013,E017,E023,E025,E026,E027,E028,E036,E049,E052,E053,E054,E055,E056,E057,E058,E059,E061,E062,E063,E065,E066,E070,E075,E076,E077,E078,E079,E080,E081,E083,E084,E085,E086,E088,E089,E090,E091,E094,E096,E097,E098,E099,E100,E101,E102,E103,E105,E106,E107,E108,E109,E110,E111,E114,E115,E117,E118,E119,E120,E121,E122,E123,E125,E126,E127,E128,E129	chr16:11177617-11178795	1	POLR2A(HCT-116,SK-N-SH,IMR90)	-	-
rs12708715	ldlink	chr16	11177824	chr16:11177823-11177824	51	E005,E006,E011,E013,E017,E022,E023,E025,E026,E028,E049,E052,E055,E056,E057,E058,E061,E062,E063,E070,E075,E076,E078,E081,E083,E085,E086,E088,E090,E094,E096,E097,E098,E103,E105,E107,E108,E111,E114,E115,E117,E118,E120,E121,E122,E123,E125,E126,E127,E128,E129	chr16:11177617-11178795	1	POLR2A(HCT-116,SK-N-SH,IMR90)	-	-
rs9931397	ldlink	chr16	11177394	chr16:11177393-11177394	10	E006,E017,E023,E052,E055,E056,E115,E125,E128,E129	chr16:11177285-11177485	1	USF1(HepG2)	-	-
rs60254670	ldlink	chr15	79229959	chr15:79229958-79229959	59	E023,E026,E027,E033,E034,E035,E037,E038,E039,E043,E044,E046,E047,E048,E049,E050,E052,E062,E063,E065,E066,E067,E068,E071,E072,E073,E074,E075,E076,E078,E079,E080,E083,E086,E088,E089,E090,E091,E092,E094,E095,E097,E098,E100,E101,E103,E104,E105,E106,E107,E108,E109,E111,E112,E113,E117,E122,E125,E126	chr15:79229308-79230189	3	POLR2A(K562,NB4),MYC(K562,NB4),MAX(NB4)	-	-
rs72727394	gwas	chr15	38847022	chr15:38847021-38847022	19	E005,E017,E029,E030,E035,E050,E067,E068,E069,E071,E072,E073,E074,E079,E113,E115,E123,E124,E125	chr15:38846519-38847247	1	WRNIP1(GM12878)	-	-
rs4924273	ldlink	chr15	38846738	chr15:38846737-38846738	17	E005,E029,E030,E031,E035,E050,E067,E068,E069,E071,E072,E073,E074,E093,E115,E116,E124	chr15:38846519-38847247	4	POU2F2(GM12878,GM12891),RELA(GM10847,GM12878,GM12891,GM12892,GM15510,GM18505,GM18951,GM19099,GM19193),BATF(GM12878),EBF1(GM12878)	-	-
rs7170151	ldlink	chr15	38846678	chr15:38846677-38846678	17	E005,E029,E030,E031,E035,E050,E067,E068,E069,E071,E072,E073,E074,E093,E115,E116,E124	chr15:38846519-38847247	4	POU2F2(GM12878,GM12891),RELA(GM10847,GM12878,GM12891,GM12892,GM15510,GM18505,GM18951,GM19099,GM19193),BATF(GM12878),EBF1(GM12878)	-	-
rs9323982	ldlink	chr14	98481452	chr14:98481451-98481452	20	E031,E032,E033,E034,E037,E038,E039,E040,E041,E042,E043,E044,E045,E046,E047,E048,E062,E112,E115,E116	chr14:98481260-98481524	1	CEBPB(H1-hESC,HepG2)	-	-
rs9323981	ldlink	chr14	98481450	chr14:98481449-98481450	20	E031,E032,E033,E034,E037,E038,E039,E040,E041,E042,E043,E044,E045,E046,E047,E048,E062,E112,E115,E116	chr14:98481260-98481524	1	CEBPB(H1-hESC,HepG2)	-	-
rs9323980	ldlink	chr14	98481426	chr14:98481425-98481426	20	E031,E032,E033,E034,E037,E038,E039,E040,E041,E042,E043,E044,E045,E046,E047,E048,E062,E112,E115,E116	chr14:98481260-98481524	1	CEBPB(H1-hESC,HepG2)	-	-
rs9323979	ldlink	chr14	98481420	chr14:98481419-98481420	20	E031,E032,E033,E034,E037,E038,E039,E040,E041,E042,E043,E044,E045,E046,E047,E048,E062,E112,E115,E116	chr14:98481260-98481524	1	CEBPB(H1-hESC,HepG2)	-	-
rs194749	ldlink	chr14	69273905	chr14:69273904-69273905	113	E001,E002,E003,E004,E005,E006,E007,E008,E009,E010,E011,E012,E013,E015,E018,E020,E022,E023,E024,E025,E026,E027,E028,E029,E030,E031,E033,E034,E037,E038,E039,E040,E041,E042,E043,E044,E045,E046,E047,E048,E049,E051,E052,E053,E054,E055,E056,E057,E058,E059,E061,E062,E063,E065,E066,E067,E068,E069,E070,E071,E072,E073,E074,E075,E076,E077,E078,E079,E080,E081,E082,E083,E084,E085,E086,E087,E088,E089,E091,E093…	chr14:69273220-69274413	4	MYC(K562,NB4),MAX(HepG2,NB4),TCF12(A549),EBF1(GM12878)	-	-
rs1595260	ldlink	chr14	69267695	chr14:69267694-69267695	19	E023,E025,E026,E027,E028,E049,E052,E061,E114,E115,E117,E119,E120,E121,E122,E125,E126,E127,E129	chr14:69267694-69268024	1	EP300(HeLa-S3)	-	-
rs194778	ldlink	chr14	69264656	chr14:69264655-69264656	27	E001,E002,E003,E004,E005,E007,E008,E009,E010,E011,E012,E014,E015,E016,E018,E019,E020,E021,E022,E024,E031,E040,E041,E042,E048,E116,E123	chr14:69263708-69264858	1	NFIC(GM12878)	-	-
rs34160920	ldlink	chr14	69264564	chr14:69264563-69264564	46	E001,E002,E003,E004,E005,E007,E008,E009,E010,E011,E012,E013,E014,E015,E016,E018,E019,E020,E021,E022,E023,E024,E031,E032,E034,E037,E040,E041,E042,E043,E044,E045,E046,E048,E057,E058,E063,E083,E091,E093,E099,E114,E116,E117,E123,E127	chr14:69263708-69264858	1	NFIC(GM12878)	-	-
rs1465788	gwas	chr14	69263599	chr14:69263598-69263599	77	E001,E002,E004,E005,E006,E007,E008,E009,E010,E011,E012,E013,E014,E015,E016,E017,E018,E019,E021,E022,E023,E024,E025,E026,E027,E028,E029,E036,E044,E052,E053,E054,E057,E058,E062,E065,E067,E068,E069,E070,E071,E072,E073,E074,E077,E079,E080,E081,E082,E084,E085,E086,E087,E089,E093,E094,E095,E096,E097,E098,E099,E100,E104,E105,E106,E107,E115,E118,E119,E120,E122,E123,E125,E126,E127,E128,E129	chr14:69250548-69263605	1	SIN3AK20(A549,H1-hESC,HepG2)	-	-
rs8011558	ldlink	chr14	69263341	chr14:69263340-69263341	35	E001,E002,E004,E005,E006,E007,E008,E009,E013,E014,E015,E021,E022,E024,E027,E028,E065,E067,E070,E079,E086,E087,E094,E095,E097,E098,E099,E100,E105,E106,E119,E120,E122,E126,E128	chr14:69250548-69263605	34	POLR2A(HeLa-S3,HUVEC,K562,NHEK,A549,ECC-1,GM12878,GM12891,GM12892,H1-hESC,HCT-116,HepG2,PANC-1,SK-N-MC,SK-N-SH,U87,GM10847,GM15510,GM18505,GM18526,GM18951,GM19099,GM19193,HEK293,IMR90,MCF10A-Er-Src,NB4,PBDE,Raji,Gliobla,MCF-7,ProgFib),SIN3AK20(A549,H1-hESC,HepG2),TBP(GM12878,H1-hESC,HeLa-S3,HepG2,K562),SMARCB1(HeLa-S3),MTA3(GM12878),MXI1(GM12878,HeLa-S3,HepG2),MAX(K562,GM12878,HeLa-S3),MAZ(GM1287…	-	-
rs34552516	ldlink	chr14	101306841	chr14:101306840-101306841	44	E001,E002,E003,E004,E007,E008,E009,E010,E011,E012,E013,E014,E015,E016,E018,E019,E020,E021,E022,E024,E034,E053,E054,E057,E058,E061,E063,E070,E075,E081,E082,E083,E084,E085,E086,E088,E096,E097,E105,E106,E107,E111,E118,E123	chr14:101306610-101307304	3	TCF12(H1-hESC),TEAD4(H1-hESC),RBBP5(H1-hESC)	-	-
rs7997101	ldlink	chr13	76334818	chr13:76334817-76334818	4	E031,E035,E036,E046	chr13:76334153-76335170	29	SMARCC1(HeLa-S3),CTCF(GM12878,HeLa-S3,HepG2,HMEC,HSMM,HSMMtube,NHEK,Osteobl,IMR90,A549,GM19238,HUVEC,MCF-7,AG04450,AoAF,Caco-2,GM12864,GM12873,GM12874,HBMEC,HCPEpiC,HEEpiC,HMF,HPAF,HRE,HVMF,RPTEC,SAEC),KAP1(HEK293),EP300(HepG2,HeLa-S3),TCF12(A549),NR3C1(A549,ECC-1),POLR2A(NHEK,GM12891,HeLa-S3,HepG2,MCF10A-Er-Src),TCF7L2(HeLa-S3,HepG2,MCF-7),NFIC(HepG2),MYBL2(HepG2),TEAD4(HepG2),MBD4(HepG2),FOXA1(…	-	-
rs9517712	ldlink	chr13	100079833	chr13:100079832-100079833	21	E031,E032,E033,E034,E037,E038,E039,E040,E041,E042,E043,E044,E045,E046,E047,E048,E062,E093,E112,E115,E116	chr13:100079395-100079991	1	ZNF263(HEK293-T-REx,K562)	-	-
rs917911	ldlink	chr12	9905851	chr12:9905850-9905851	1	E122	chr12:9903879-9907422	1	POLR2A(GM12878,K562,GM19193)	-	-
rs11043047	ldlink	chr11	2215228	chr11:2215227-2215228	11	E057,E080,E083,E084,E085,E089,E090,E091,E092,E099,E110	chr11:2214419-2215284	1	STAT1(HeLa-S3)	-	-
rs113607956	ldlink	chr11	2212723	chr11:2212722-2212723	22	E007,E012,E029,E030,E031,E032,E033,E034,E035,E036,E046,E050,E051,E054,E062,E080,E093,E112,E113,E115,E116,E124	chr11:2212073-2212734	1	ZNF263(HEK293-T-REx)	-	-
rs76361611	ldlink	chr11	2212584	chr11:2212583-2212584	23	E007,E009,E010,E011,E012,E029,E030,E031,E032,E033,E034,E035,E036,E044,E046,E050,E051,E054,E062,E087,E115,E116,E124	chr11:2212073-2212734	1	ZNF263(HEK293-T-REx)	-	-
rs67957462	ldlink	chr11	2212448	chr11:2212447-2212448	23	E007,E009,E010,E011,E012,E029,E030,E031,E032,E033,E034,E035,E036,E044,E046,E050,E051,E054,E062,E087,E115,E116,E124	chr11:2212073-2212734	3	GATA3(MCF-7),ZNF263(HEK293-T-REx),MYC(MCF-7)	-	-
rs4929966	ldlink	chr11	2197436	chr11:2197435-2197436	29	E005,E006,E025,E026,E028,E049,E052,E055,E056,E057,E058,E059,E061,E079,E094,E096,E098,E099,E113,E114,E117,E119,E120,E121,E125,E126,E127,E128,E129	chr11:2197376-2198125	1	REST(SK-N-SH)	-	-
rs4934390	ldlink	chr10	90041834	chr10:90041833-90041834	60	E001,E002,E003,E004,E008,E009,E010,E011,E012,E013,E014,E015,E016,E018,E019,E020,E024,E027,E028,E029,E030,E031,E032,E033,E035,E036,E043,E050,E051,E054,E057,E058,E059,E063,E065,E076,E077,E078,E083,E086,E088,E093,E097,E099,E101,E102,E103,E107,E108,E110,E112,E114,E116,E117,E119,E120,E122,E123,E124,E127	chr10:90041277-90041988	1	SIN3AK20(SK-N-SH)	-	-
rs111709781	ldlink	chr10	90033612	chr10:90033611-90033612	2	E115,E116	chr10:90033215-90033811	3	NFIC(GM12878),SPI1(GM12878,GM12891),BATF(GM12878)	-	-
rs17110523	ldlink	chr10	90031903	chr10:90031902-90031903	83	E006,E013,E017,E023,E025,E026,E027,E028,E029,E030,E031,E032,E033,E034,E035,E036,E037,E038,E039,E040,E041,E042,E043,E044,E045,E046,E047,E048,E049,E050,E051,E052,E055,E056,E057,E058,E059,E061,E062,E063,E066,E068,E075,E077,E078,E079,E081,E083,E086,E087,E088,E091,E093,E094,E095,E096,E098,E099,E101,E102,E105,E106,E107,E109,E110,E111,E112,E113,E114,E116,E117,E118,E119,E120,E121,E122,E123,E124,E125,E126…	chr10:90030484-90032302	3	FOS(MCF10A-Er-Src),BCL11A(GM12878),STAT3(MCF10A-Er-Src)	-	-
rs1250568	ldlink	chr10	81045280	chr10:81045279-81045280	8	E033,E038,E039,E040,E043,E047,E100,E112	chr10:81044429-81046875	34	POLR2A(GM12878,GM12891,GM12892,GM15510,GM18505),PML(GM12878),NFATC1(GM12878),MYC(GM12878),RELA(GM10847,GM12878,GM12891,GM12892,GM15510,GM18505,GM18951,GM19193),CEBPB(GM12878),MAZ(GM12878),EP300(GM12878),TBL1XR1(GM12878),EZH2(GM12878),NFIC(GM12878),RUNX3(GM12878),BCL3(GM12878),MEF2C(GM12878),MEF2A(GM12878),POU2F2(GM12878,GM12891),MTA3(GM12878),YY1(GM12878,GM12892),EGR1(GM12878),IRF4(GM12878),BATF(…	-	-
rs1250569	ldlink	chr10	81045207	chr10:81045206-81045207	8	E033,E038,E039,E040,E043,E047,E100,E112	chr10:81044429-81046875	34	POLR2A(GM12878,GM12891,GM12892,GM15510,GM18505),PML(GM12878),NFATC1(GM12878),MYC(GM12878),RELA(GM10847,GM12878,GM12891,GM12892,GM15510,GM18505,GM18951,GM19193),CEBPB(GM12878),MAZ(GM12878),EP300(GM12878),TBL1XR1(GM12878),EZH2(GM12878),NFIC(GM12878),RUNX3(GM12878),BCL3(GM12878),MEF2C(GM12878),MEF2A(GM12878),POU2F2(GM12878,GM12891),MTA3(GM12878),YY1(GM12878,GM12892),EGR1(GM12878),IRF4(GM12878),BATF(…	-	-
rs12766391	ldlink	chr10	64441204	chr10:64441203-64441204	30	E008,E029,E030,E031,E032,E033,E034,E035,E036,E037,E038,E039,E040,E041,E042,E043,E044,E045,E046,E047,E048,E050,E051,E062,E093,E112,E113,E115,E116,E124	chr10:64440833-64441746	29	STAT3(GM12878),WRNIP1(GM12878),MXI1(GM12878),MAX(GM12878,NB4),MAZ(GM12878),TBP(GM12878),NFIC(GM12878),RUNX3(GM12878),EP300(GM12878),TBL1XR1(GM12878),CEBPB(GM12878,A549,HepG2,IMR90,K562),CHD2(GM12878),RELA(GM10847,GM12878,GM12891,GM12892,GM15510,GM18505,GM18526,GM18951,GM19099,GM19193),FOXM1(GM12878),ATF2(GM12878),EBF1(GM12878),MYC(NB4),POLR2A(GM12892),BHLHE40(GM12878),MTA3(GM12878),BCLAF1(GM12878…	-	-
rs947474	gwas	chr10	6390450	chr10:6390449-6390450	82	E001,E002,E003,E004,E008,E010,E011,E012,E013,E014,E015,E018,E024,E026,E027,E029,E030,E031,E032,E033,E034,E037,E038,E039,E040,E041,E042,E043,E044,E045,E047,E048,E049,E052,E053,E054,E062,E063,E065,E066,E067,E068,E069,E070,E071,E072,E073,E074,E075,E076,E077,E078,E081,E082,E083,E086,E088,E091,E094,E096,E100,E101,E102,E103,E105,E106,E108,E109,E110,E111,E112,E113,E114,E116,E120,E121,E123,E124,E125,E126…	chr10:6389309-6390857	7	IKZF1(GM12878),RELA(GM10847,GM12878,GM12891,GM15510,GM18951,GM19099),CEBPB(GM12878),MXI1(GM12878),CHD2(GM12878),IRF4(GM12878),POLR2A(Raji)	-	-
rs2387397	ldlink	chr10	6390192	chr10:6390191-6390192	64	E001,E002,E003,E004,E005,E006,E007,E008,E011,E012,E013,E015,E017,E018,E019,E026,E027,E033,E047,E049,E053,E054,E055,E056,E063,E065,E066,E067,E070,E071,E072,E073,E074,E076,E077,E078,E081,E082,E086,E087,E088,E091,E094,E096,E100,E101,E102,E103,E105,E106,E108,E109,E111,E112,E113,E114,E120,E121,E123,E124,E125,E126,E128,E129	chr10:6389309-6390857	31	IKZF1(GM12878),RELA(GM10847,GM12878,GM12891,GM15510,GM18951,GM19099),EBF1(GM12878),BCLAF1(GM12878),CEBPB(GM12878),TAF1(GM12878,GM12892),PAX5(GM12878,GM12891,GM12892),NFIC(GM12878),YY1(GM12878),MTA3(GM12878),RUNX3(GM12878),MEF2C(GM12878),BCL3(GM12878),MEF2A(GM12878),TCF12(GM12878),POU2F2(GM12878,GM12891),TBL1XR1(GM12878),EP300(GM12878),TBP(GM12878),ATF2(GM12878),FOXM1(GM12878),MXI1(GM12878),ELF1(G…	-	-
rs41295065	ldlink	chr10	6116975	chr10:6116974-6116975	15	E006,E023,E025,E037,E039,E040,E041,E042,E043,E044,E048,E062,E112,E113,E128	chr10:6116800-6117139	3	BHLHE40(K562),RCOR1(K562),EGR1(K562)	-	-
rs10905718	ldlink	chr10	6114856	chr10:6114855-6114856	26	E023,E029,E030,E031,E033,E035,E036,E037,E038,E039,E040,E043,E045,E046,E047,E048,E050,E051,E062,E077,E078,E101,E112,E115,E116,E124	chr10:6114363-6114949	6	ATF2(GM12878),FOXM1(GM12878),CHD2(GM12878),YY1(GM12878),IRF4(GM12878),BATF(GM12878)	-	-
rs41295061	ldlink	chr10	6114660	chr10:6114659-6114660	35	E023,E029,E030,E033,E035,E036,E037,E038,E039,E040,E046,E047,E048,E050,E051,E062,E063,E066,E075,E076,E077,E078,E096,E102,E103,E106,E107,E108,E109,E110,E111,E112,E113,E116,E124	chr10:6114363-6114949	13	ATF2(GM12878),FOXM1(GM12878),RELA(GM10847,GM12891),CHD2(GM12878),RUNX3(GM12878),TCF3(GM12878),TCF12(GM12878),YY1(GM12878),SP1(GM12878),MEF2C(GM12878),NFIC(GM12878),IRF4(GM12878),BATF(GM12878)	-	-
rs12412095	ldlink	chr10	6113523	chr10:6113522-6113523	57	E026,E029,E030,E031,E032,E033,E034,E035,E036,E037,E038,E039,E040,E042,E043,E044,E045,E046,E047,E048,E049,E050,E051,E062,E063,E066,E067,E068,E069,E072,E073,E074,E075,E076,E077,E078,E085,E091,E095,E096,E100,E101,E102,E104,E105,E106,E107,E108,E109,E110,E111,E112,E113,E115,E116,E123,E124	chr10:6113479-6113663	1	CTCF(GM12891)	-	-
rs10905713	ldlink	chr10	6112605	chr10:6112604-6112605	60	E023,E026,E027,E029,E030,E031,E032,E033,E034,E035,E036,E037,E038,E039,E040,E041,E042,E043,E044,E045,E046,E047,E048,E049,E050,E051,E062,E063,E065,E066,E067,E068,E069,E072,E073,E075,E077,E078,E087,E088,E091,E093,E094,E095,E096,E098,E101,E104,E106,E109,E110,E111,E112,E113,E115,E116,E121,E123,E124,E129	chr10:6112375-6113014	1	ZNF263(HEK293-T-REx)	-	-
rs706778	gwas	chr10	6098949	chr10:6098948-6098949	29	E002,E008,E019,E021,E022,E024,E029,E030,E031,E032,E033,E047,E063,E066,E069,E073,E078,E093,E095,E096,E100,E104,E106,E107,E108,E109,E111,E112,E113	chr10:6098649-6099060	2	EBF1(GM12878),TEAD4(H1-hESC)	-	-
rs12722496	ldlink	chr10	6096667	chr10:6096666-6096667	27	E030,E031,E032,E033,E034,E037,E038,E039,E040,E043,E045,E046,E047,E048,E050,E062,E066,E078,E084,E093,E095,E106,E109,E112,E113,E116,E118	chr10:6095754-6096729	1	NFYB(GM12878)	-	-
rs61839660	gwas	chr10	6094697	chr10:6094696-6094697	56	E027,E028,E029,E030,E033,E035,E038,E040,E043,E045,E047,E062,E063,E066,E067,E068,E069,E071,E072,E073,E074,E075,E076,E077,E078,E079,E080,E084,E087,E088,E090,E091,E092,E093,E094,E095,E096,E098,E100,E101,E102,E103,E104,E105,E106,E107,E108,E109,E110,E111,E112,E113,E115,E116,E123,E124	chr10:6094268-6095164	32	IKZF1(GM12878),CHD1(GM12878),PML(GM12878),NFATC1(GM12878),TBP(GM12878),EBF1(GM12878),CEBPB(GM12878),CTCF(GM12891,GM19238),MXI1(GM12878),MAZ(GM12878),MAX(GM12878),NFIC(GM12878),CHD2(GM12878),TBL1XR1(GM12878),RELA(GM12878,GM12891,GM12892,GM15510,GM18505,GM18951,GM19099,GM19193),RUNX3(GM12878),EP300(GM12878),BHLHE40(GM12878),POU2F2(GM12878,GM12891),ELF1(GM12878),ATF2(GM12878),MTA3(GM12878),PAX5(GM12…	-	-
rs116050397	ldlink	chr1	78836874	chr1:78836873-78836874	26	E013,E017,E023,E025,E026,E027,E028,E049,E052,E055,E056,E063,E086,E087,E088,E114,E117,E119,E120,E121,E122,E125,E126,E127,E128,E129	chr1:78836526-78836903	1	CEBPB(IMR90)	-	-
rs3024495	ldlink	chr1	206942413	chr1:206942412-206942413	34	E007,E029,E030,E031,E032,E033,E034,E035,E036,E039,E043,E045,E050,E051,E059,E062,E075,E077,E078,E079,E080,E091,E093,E094,E101,E102,E105,E106,E109,E110,E113,E115,E123,E124	chr1:206941859-206943393	2	SIN3A(GM12878),RELA(GM18505)	-	-
rs7533782	ldlink	chr1	200832584	chr1:200832583-200832584	19	E031,E032,E033,E034,E037,E038,E039,E040,E041,E042,E043,E044,E045,E046,E047,E048,E062,E093,E116	chr1:200832194-200832616	1	EP300(GM12878)	-	-
rs7528684	gwas	chr1	157670816	chr1:157670815-157670816	18	E029,E031,E032,E034,E037,E038,E041,E042,E043,E044,E046,E047,E048,E050,E062,E081,E093,E116	chr1:157670277-157670870	1	RELA(GM12891)	-	-
rs945635	ldlink	chr1	157670290	chr1:157670289-157670290	25	E029,E032,E034,E035,E036,E037,E038,E039,E040,E041,E042,E043,E044,E045,E046,E047,E048,E050,E051,E062,E081,E093,E113,E116,E124	chr1:157670277-157670870	1	POLR2A(Raji)	-	-
rs2664170	gwas	chrX	153945602	chrX:153945601-153945602	30	E023,E032,E033,E035,E036,E037,E039,E044,E045,E048,E062,E063,E071,E076,E077,E078,E080,E091,E095,E106,E108,E109,E110,E111,E112,E113,E115,E116,E123,E124	-	-	-	-	-
rs12556784	ldlink	chrX	135687009	chrX:135687008-135687009	3	E037,E040,E041	-	-	-	-	-
rs12014670	ldlink	chrX	135685563	chrX:135685562-135685563	5	E034,E037,E040,E041,E045	-	-	-	-	-
rs73242348	ldlink	chrX	135681929	chrX:135681928-135681929	6	E037,E040,E041,E042,E043,E045	-	-	-	-	-
rs2518904	ldlink	chrX	135681823	chrX:135681822-135681823	6	E037,E040,E041,E042,E043,E045	-	-	-	-	-
rs2518903	ldlink	chrX	135681110	chrX:135681109-135681110	14	E033,E034,E037,E038,E039,E040,E041,E042,E043,E044,E045,E047,E048,E116	-	-	-	-	-
rs12556398	ldlink	chrX	135680970	chrX:135680969-135680970	15	E033,E034,E037,E038,E039,E040,E041,E042,E043,E044,E045,E046,E047,E048,E116	-	-	-	-	-
rs2518902	ldlink	chrX	135680774	chrX:135680773-135680774	15	E033,E034,E037,E038,E039,E040,E041,E042,E043,E044,E045,E046,E047,E048,E116	-	-	-	-	-
rs2518901	ldlink	chrX	135680078	chrX:135680077-135680078	11	E034,E037,E038,E039,E040,E041,E042,E043,E044,E045,E062	-	-	-	-	-
rs2518900	ldlink	chrX	135679960	chrX:135679959-135679960	8	E034,E037,E038,E040,E041,E042,E043,E045	-	-	-	-	-
rs2518899	ldlink	chrX	135679631	chrX:135679630-135679631	7	E034,E037,E040,E041,E042,E043,E045	-	-	-	-	-
rs2518897	ldlink	chrX	135679059	chrX:135679058-135679059	5	E037,E040,E041,E042,E045	-	-	-	-	-
rs2518896	ldlink	chrX	135679053	chrX:135679052-135679053	5	E037,E040,E041,E042,E045	-	-	-	-	-
rs2518895	ldlink	chrX	135678840	chrX:135678839-135678840	6	E037,E040,E041,E042,E045,E048	-	-	-	-	-
rs2518894	ldlink	chrX	135677710	chrX:135677709-135677710	7	E037,E038,E039,E040,E041,E042,E045	-	-	-	-	-
rs2518893	ldlink	chrX	135677559	chrX:135677558-135677559	1	E042	-	-	-	-	-
rs2807259	ldlink	chrX	135671221	chrX:135671220-135671221	21	E005,E032,E033,E034,E037,E038,E039,E040,E041,E042,E043,E044,E045,E046,E047,E048,E062,E091,E093,E099,E116	-	-	-	-	-
rs12852548	ldlink	chrX	135670824	chrX:135670823-135670824	27	E005,E029,E030,E032,E033,E034,E037,E038,E039,E040,E041,E042,E043,E044,E045,E046,E047,E048,E050,E062,E091,E093,E099,E112,E115,E116,E124	-	-	-	-	-
rs2518886	ldlink	chrX	135670593	chrX:135670592-135670593	24	E029,E030,E032,E033,E034,E037,E038,E039,E040,E041,E042,E043,E044,E045,E046,E047,E048,E050,E062,E091,E093,E115,E116,E124	-	-	-	-	-
rs2518885	ldlink	chrX	135668988	chrX:135668987-135668988	33	E026,E029,E030,E031,E032,E033,E034,E035,E036,E037,E038,E039,E040,E041,E042,E043,E044,E045,E046,E047,E048,E049,E050,E051,E062,E091,E093,E112,E115,E116,E123,E124,E129	-	-	-	-	-
rs2807258	ldlink	chrX	135668903	chrX:135668902-135668903	33	E026,E029,E030,E031,E032,E033,E034,E035,E036,E037,E038,E039,E040,E041,E042,E043,E044,E045,E046,E047,E048,E049,E050,E051,E062,E091,E093,E112,E115,E116,E123,E124,E129	-	-	-	-	-
rs34891204	ldlink	chrX	135666576	chrX:135666575-135666576	16	E033,E034,E037,E038,E039,E040,E041,E042,E043,E044,E045,E046,E047,E048,E062,E116	-	-	-	-	-
rs2807267	ldlink	chrX	135666453	chrX:135666452-135666453	16	E033,E034,E037,E038,E039,E040,E041,E042,E043,E044,E045,E046,E047,E048,E062,E116	-	-	-	-	-
rs2807266	ldlink	chrX	135666415	chrX:135666414-135666415	16	E033,E034,E037,E038,E039,E040,E041,E042,E043,E044,E045,E046,E047,E048,E062,E116	-	-	-	-	-
rs2807261	ldlink	chrX	135661799	chrX:135661798-135661799	1	E025	-	-	-	-	-
rs10758593	ldlink	chr9	4292083	chr9:4292082-4292083	4	E006,E013,E127,E128	-	-	-	-	-
rs8176645	ldlink	chr9	136149098	chr9:136149097-136149098	3	E035,E077,E101	-	-	-	-	-
rs367689313	ldlink	chr9	136145993	chr9:136145992-136145993	10	E035,E036,E051,E077,E084,E085,E101,E102,E110,E123	-	-	-	-	-
rs61457395	ldlink	chr9	136145907	chr9:136145906-136145907	10	E035,E036,E051,E077,E084,E085,E101,E102,E110,E123	-	-	-	-	-
rs10277986	ldlink	chr7	51028987	chr7:51028986-51028987	2	E120,E121	-	-	-	-	-
rs1018942	ldlink	chr7	51028400	chr7:51028399-51028400	2	E120,E121	-	-	-	-	-
rs1018941	ldlink	chr7	51028322	chr7:51028321-51028322	2	E120,E121	-	-	-	-	-
rs1018980	ldlink	chr7	51027685	chr7:51027684-51027685	2	E120,E121	-	-	-	-	-
rs1018979	ldlink	chr7	51027616	chr7:51027615-51027616	2	E120,E121	-	-	-	-	-
rs7803628	ldlink	chr7	51024783	chr7:51024782-51024783	1	E122	-	-	-	-	-
rs11765215	ldlink	chr7	51022160	chr7:51022159-51022160	39	E005,E006,E013,E023,E025,E026,E027,E028,E035,E036,E049,E050,E051,E052,E063,E066,E078,E080,E083,E094,E095,E096,E097,E098,E100,E104,E105,E107,E108,E111,E114,E117,E120,E121,E122,E125,E126,E128,E129	-	-	-	-	-
rs1016431	ldlink	chr7	51020336	chr7:51020335-51020336	3	E023,E025,E063	-	-	-	-	-
rs6952409	ldlink	chr7	50462935	chr7:50462934-50462935	3	E048,E116,E124	-	-	-	-	-
rs10215297	ldlink	chr7	50462498	chr7:50462497-50462498	1	E106	-	-	-	-	-
rs55736272	ldlink	chr7	50462406	chr7:50462405-50462406	1	E106	-	-	-	-	-
rs56177096	ldlink	chr7	50462404	chr7:50462403-50462404	1	E106	-	-	-	-	-
rs3801808	ldlink	chr7	26896555	chr7:26896554-26896555	8	E061,E066,E076,E080,E101,E108,E111,E117	-	-	-	-	-
rs3839808	ldlink	chr7	26895812	chr7:26895811-26895812	14	E023,E025,E066,E076,E080,E087,E101,E102,E108,E111,E114,E117,E124,E127	-	-	-	-	-
rs3839809	ldlink	chr7	26895467	chr7:26895466-26895467	16	E023,E025,E049,E066,E076,E078,E080,E087,E088,E101,E102,E108,E111,E114,E117,E122	-	-	-	-	-
rs3801809	ldlink	chr7	26895456	chr7:26895455-26895456	16	E023,E025,E049,E066,E076,E078,E080,E087,E088,E101,E102,E108,E111,E114,E117,E122	-	-	-	-	-
rs10256250	ldlink	chr7	26895080	chr7:26895079-26895080	12	E023,E025,E049,E066,E076,E080,E087,E108,E111,E114,E117,E122	-	-	-	-	-
rs10242572	ldlink	chr7	26895065	chr7:26895064-26895065	12	E023,E025,E049,E066,E076,E080,E087,E108,E111,E114,E117,E122	-	-	-	-	-
rs6461980	ldlink	chr7	26894123	chr7:26894122-26894123	5	E027,E028,E088,E119,E127	-	-	-	-	-
rs3823928	ldlink	chr7	26893317	chr7:26893316-26893317	7	E023,E027,E028,E057,E058,E119,E127	-	-	-	-	-
rs2031811	ldlink	chr7	26890672	chr7:26890671-26890672	1	E023	-	-	-	-	-
rs10236221	ldlink	chr7	26884671	chr7:26884670-26884671	1	E025	-	-	-	-	-
rs1982995	ldlink	chr7	26884135	chr7:26884134-26884135	2	E023,E025	-	-	-	-	-
rs142151527	ldlink	chr7	26884112	chr7:26884111-26884112	2	E023,E025	-	-	-	-	-
rs67111283	ldlink	chr7	26882501	chr7:26882500-26882501	1	E023	-	-	-	-	-
rs3801820	ldlink	chr7	26861353	chr7:26861352-26861353	1	E047	-	-	-	-	-
rs3801821	ldlink	chr7	26861206	chr7:26861205-26861206	1	E047	-	-	-	-	-
rs3801822	ldlink	chr7	26861201	chr7:26861200-26861201	1	E047	-	-	-	-	-
rs3801823	ldlink	chr7	26861031	chr7:26861030-26861031	1	E047	-	-	-	-	-
rs73067472	ldlink	chr7	26855959	chr7:26855958-26855959	1	E023	-	-	-	-	-
rs6948657	ldlink	chr7	26855943	chr7:26855942-26855943	1	E023	-	-	-	-	-
rs6948584	ldlink	chr7	26855732	chr7:26855731-26855732	1	E023	-	-	-	-	-
rs12537323	ldlink	chr7	26854388	chr7:26854387-26854388	2	E009,E010	-	-	-	-	-
rs12532199	ldlink	chr7	26854375	chr7:26854374-26854375	2	E009,E010	-	-	-	-	-
rs10262414	ldlink	chr7	26854266	chr7:26854265-26854266	2	E009,E010	-	-	-	-	-
rs3823931	ldlink	chr7	26854026	chr7:26854025-26854026	2	E009,E010	-	-	-	-	-
rs3823932	ldlink	chr7	26853980	chr7:26853979-26853980	3	E009,E010,E086	-	-	-	-	-
rs3823933	ldlink	chr7	26853966	chr7:26853965-26853966	3	E009,E010,E086	-	-	-	-	-
rs3823934	ldlink	chr7	26853934	chr7:26853933-26853934	3	E009,E010,E086	-	-	-	1f	Single_Nucleotides|eQTL|CBX3, Chromatin_Structure|FAIRE|Gliobla, Chromatin_Structure|DNase-seq|Hsmm
rs3823936	ldlink	chr7	26853830	chr7:26853829-26853830	3	E009,E010,E086	-	-	-	-	-
rs3842174	ldlink	chr7	26853761	chr7:26853760-26853761	2	E010,E086	-	-	-	-	-
rs3823938	ldlink	chr7	26853741	chr7:26853740-26853741	2	E010,E086	-	-	-	-	-
rs17315334	ldlink	chr7	26852860	chr7:26852859-26852860	1	E010	-	-	-	-	-
rs7754251	ldlink	chr6	90989125	chr6:90989124-90989125	17	E031,E033,E034,E037,E038,E039,E040,E042,E043,E044,E045,E046,E047,E048,E062,E093,E112	-	-	-	-	-
rs2134814	ldlink	chr6	90987512	chr6:90987511-90987512	16	E031,E033,E037,E038,E039,E040,E042,E043,E044,E045,E047,E048,E062,E100,E107,E108	-	-	-	-	-
rs2325292	ldlink	chr6	90986749	chr6:90986748-90986749	13	E031,E033,E037,E038,E039,E040,E042,E043,E044,E045,E047,E048,E062	-	-	-	-	-
rs2325291	ldlink	chr6	90986686	chr6:90986685-90986686	13	E031,E033,E037,E038,E039,E040,E042,E043,E044,E045,E047,E048,E062	-	-	-	-	-
rs6899623	ldlink	chr6	90986559	chr6:90986558-90986559	15	E031,E033,E034,E037,E038,E039,E040,E042,E043,E044,E045,E047,E048,E062,E112	-	-	-	-	-
rs6454805	ldlink	chr6	90986353	chr6:90986352-90986353	15	E031,E033,E034,E037,E038,E039,E040,E042,E043,E044,E045,E047,E048,E062,E112	-	-	-	-	-
rs58521088	ldlink	chr6	90985198	chr6:90985197-90985198	24	E029,E030,E031,E032,E033,E034,E035,E037,E038,E039,E040,E042,E043,E044,E045,E046,E047,E048,E050,E062,E093,E112,E115,E116	-	-	-	-	-
rs943689	ldlink	chr6	90984035	chr6:90984034-90984035	32	E029,E030,E031,E032,E033,E034,E035,E036,E037,E038,E039,E040,E042,E043,E044,E045,E046,E047,E048,E050,E051,E062,E093,E106,E107,E109,E112,E113,E115,E116,E123,E124	-	-	-	-	-
rs969577	ldlink	chr6	90982387	chr6:90982386-90982387	26	E029,E030,E031,E032,E033,E034,E035,E037,E038,E039,E040,E042,E043,E044,E045,E046,E047,E048,E050,E051,E062,E106,E112,E115,E116,E124	-	-	-	-	-
rs45553631	ldlink	chr6	90981657	chr6:90981656-90981657	24	E030,E031,E032,E033,E034,E035,E037,E038,E039,E040,E042,E043,E044,E045,E046,E047,E048,E050,E051,E062,E112,E115,E116,E123	-	-	-	-	-
rs55771973	ldlink	chr6	90981319	chr6:90981318-90981319	18	E031,E032,E033,E034,E037,E038,E039,E040,E042,E043,E044,E045,E046,E047,E048,E062,E093,E112	-	-	-	-	-
rs62408237	ldlink	chr6	90980345	chr6:90980344-90980345	10	E031,E033,E037,E040,E043,E044,E045,E047,E048,E093	-	-	-	-	-
rs62408236	ldlink	chr6	90980148	chr6:90980147-90980148	8	E031,E037,E043,E044,E045,E047,E062,E093	-	-	-	-	-
rs62408235	ldlink	chr6	90978383	chr6:90978382-90978383	21	E031,E032,E033,E034,E037,E038,E039,E040,E042,E043,E044,E045,E046,E047,E048,E050,E062,E093,E112,E115,E116	-	-	-	-	-
rs72928038	gwas	chr6	90976768	chr6:90976767-90976768	22	E031,E032,E033,E034,E037,E038,E039,E040,E042,E043,E044,E045,E046,E047,E048,E050,E062,E093,E106,E112,E115,E116	-	-	-	-	-
rs62408233	ldlink	chr6	90976609	chr6:90976608-90976609	22	E031,E032,E033,E034,E037,E038,E039,E040,E042,E043,E044,E045,E046,E047,E048,E050,E062,E093,E106,E112,E115,E116	-	-	-	-	-
rs56106243	ldlink	chr6	90975990	chr6:90975989-90975990	24	E029,E030,E031,E032,E033,E034,E035,E037,E038,E040,E043,E044,E045,E046,E047,E048,E050,E062,E093,E112,E115,E116,E123,E124	-	-	-	-	-
rs2089126	ldlink	chr6	90970212	chr6:90970211-90970212	11	E037,E038,E039,E040,E042,E043,E044,E045,E047,E048,E062	-	-	-	-	-
rs55881869	ldlink	chr6	90968025	chr6:90968024-90968025	3	E039,E041,E042	-	-	-	-	-
rs11752685	ldlink	chr6	90966415	chr6:90966414-90966415	33	E017,E023,E025,E026,E028,E033,E034,E037,E038,E039,E040,E042,E043,E044,E045,E046,E047,E048,E049,E052,E062,E093,E112,E115,E116,E119,E120,E121,E122,E125,E126,E128,E129	-	-	-	-	-
rs62408227	ldlink	chr6	90965171	chr6:90965170-90965171	13	E033,E037,E038,E039,E040,E042,E043,E044,E045,E047,E048,E062,E093	-	-	-	-	-
rs905670	ldlink	chr6	90958502	chr6:90958501-90958502	3	E035,E050,E058	-	-	-	-	-
rs2875584	ldlink	chr6	90950628	chr6:90950627-90950628	7	E037,E038,E039,E041,E042,E043,E048	-	-	-	-	-
rs62408222	ldlink	chr6	90948476	chr6:90948475-90948476	36	E011,E031,E032,E033,E034,E037,E038,E039,E040,E042,E043,E044,E045,E046,E047,E048,E050,E062,E063,E066,E080,E081,E084,E086,E088,E089,E090,E091,E093,E105,E107,E108,E109,E112,E115,E116	-	-	-	-	-
rs58453446	ldlink	chr6	90948093	chr6:90948092-90948093	20	E031,E032,E033,E034,E037,E038,E039,E040,E042,E043,E044,E045,E046,E047,E048,E050,E062,E093,E115,E116	-	-	-	-	-
rs17513415	ldlink	chr6	90947867	chr6:90947866-90947867	19	E031,E032,E033,E034,E037,E038,E039,E040,E042,E043,E044,E045,E046,E047,E048,E050,E062,E093,E116	-	-	-	-	-
rs77844882	ldlink	chr6	90946809	chr6:90946808-90946809	19	E031,E032,E033,E034,E037,E038,E039,E040,E042,E043,E044,E045,E046,E047,E048,E062,E093,E112,E116	-	-	-	-	-
rs2021716	ldlink	chr6	90941289	chr6:90941288-90941289	53	E009,E010,E012,E030,E031,E032,E033,E034,E035,E036,E037,E038,E039,E040,E042,E043,E044,E045,E046,E047,E048,E050,E051,E062,E063,E068,E069,E072,E073,E074,E075,E076,E077,E078,E080,E081,E083,E086,E087,E089,E090,E091,E093,E103,E106,E107,E108,E112,E113,E115,E116,E123,E124	-	-	-	-	-
rs72925996	ldlink	chr6	90930513	chr6:90930512-90930513	41	E001,E002,E003,E009,E010,E011,E012,E013,E014,E015,E016,E018,E019,E020,E024,E031,E032,E033,E034,E035,E036,E037,E038,E039,E040,E042,E043,E044,E045,E046,E047,E048,E050,E062,E083,E093,E108,E112,E116,E122,E125	-	-	-	-	-
rs7770183	ldlink	chr6	36082573	chr6:36082572-36082573	46	E002,E009,E015,E029,E030,E031,E032,E033,E034,E035,E036,E037,E038,E039,E040,E041,E042,E043,E044,E045,E046,E047,E048,E050,E051,E062,E063,E066,E077,E089,E090,E091,E093,E101,E102,E103,E106,E107,E108,E109,E112,E113,E115,E116,E123,E124	-	-	-	-	-
rs7769981	ldlink	chr6	36082325	chr6:36082324-36082325	43	E002,E015,E029,E030,E031,E032,E033,E034,E035,E036,E037,E038,E039,E040,E041,E042,E043,E044,E045,E046,E047,E048,E050,E051,E062,E063,E066,E077,E089,E090,E091,E093,E101,E102,E106,E107,E109,E112,E113,E115,E116,E123,E124	-	-	-	-	-
rs7764494	ldlink	chr6	36081340	chr6:36081339-36081340	38	E001,E002,E015,E018,E020,E023,E025,E032,E033,E034,E035,E036,E037,E038,E039,E040,E041,E042,E043,E044,E045,E046,E047,E048,E050,E051,E062,E067,E069,E073,E074,E089,E107,E112,E113,E115,E116,E121	-	-	-	-	-
rs3804451	ldlink	chr6	36077961	chr6:36077960-36077961	10	E037,E038,E039,E040,E041,E042,E043,E045,E047,E048	-	-	-	-	-
rs7766032	ldlink	chr6	36068989	chr6:36068988-36068989	19	E032,E033,E037,E039,E040,E041,E042,E043,E044,E045,E046,E047,E048,E050,E051,E062,E112,E115,E116	-	-	-	-	-
rs7761118	ldlink	chr6	36068303	chr6:36068302-36068303	35	E032,E033,E034,E035,E036,E037,E038,E039,E040,E041,E042,E043,E044,E045,E046,E047,E048,E050,E051,E062,E068,E069,E073,E074,E083,E084,E085,E093,E106,E109,E112,E115,E116,E122,E123	-	-	-	1f	Single_Nucleotides|eQTL|SLC26A8, Protein_Binding|ChIP-seq|GATA1, Protein_Binding|ChIP-seq|ETS1
rs7745082	ldlink	chr6	36065622	chr6:36065621-36065622	3	E025,E050,E061	-	-	-	-	-
rs60481532	ldlink	chr6	35994942	chr6:35994941-35994942	45	E006,E017,E018,E023,E025,E029,E030,E031,E032,E033,E034,E035,E036,E037,E038,E039,E040,E041,E042,E043,E044,E045,E046,E047,E048,E049,E050,E051,E052,E055,E056,E059,E062,E092,E093,E112,E113,E114,E115,E116,E117,E118,E123,E124,E129	-	-	-	-	-
rs2856674	ldlink	chr6	32659645	chr6:32659644-32659645	2	E032,E116	-	-	-	-	-
rs2647004	ldlink	chr6	32659609	chr6:32659608-32659609	2	E032,E116	-	-	-	-	-
rs3134970	ldlink	chr6	32654202	chr6:32654201-32654202	27	E030,E031,E032,E033,E034,E035,E036,E037,E038,E039,E040,E041,E042,E043,E044,E045,E046,E047,E048,E050,E051,E062,E093,E112,E115,E116,E123	-	-	-	-	-
rs3134971	ldlink	chr6	32654149	chr6:32654148-32654149	28	E030,E031,E032,E033,E034,E035,E036,E037,E038,E039,E040,E041,E042,E043,E044,E045,E046,E047,E048,E050,E051,E062,E093,E112,E115,E116,E123,E124	-	-	-	-	-
rs3134975	ldlink	chr6	32652581	chr6:32652580-32652581	2	E031,E040	-	-	-	-	-
rs3134994	ldlink	chr6	32637680	chr6:32637679-32637680	10	E029,E030,E031,E032,E033,E035,E036,E050,E051,E124	-	-	-	-	-
rs4516985	ldlink	chr6	32635632	chr6:32635631-32635632	31	E029,E030,E031,E032,E033,E034,E035,E036,E037,E038,E040,E041,E042,E043,E044,E046,E047,E048,E050,E051,E063,E066,E077,E078,E093,E096,E110,E115,E116,E123,E124	-	-	-	-	-
rs4377824	ldlink	chr6	32635491	chr6:32635490-32635491	29	E029,E030,E031,E032,E033,E034,E035,E036,E037,E038,E040,E041,E042,E043,E044,E046,E047,E048,E050,E051,E063,E066,E077,E078,E093,E110,E115,E116,E124	-	-	-	-	-
rs4311549	ldlink	chr6	32635091	chr6:32635090-32635091	30	E029,E030,E031,E032,E033,E034,E035,E036,E037,E038,E040,E041,E042,E043,E044,E046,E047,E048,E050,E051,E063,E066,E077,E078,E093,E096,E110,E115,E116,E124	-	-	-	-	-
rs4403294	ldlink	chr6	32634922	chr6:32634921-32634922	39	E029,E030,E031,E032,E033,E034,E035,E036,E037,E038,E039,E040,E041,E042,E043,E044,E045,E046,E047,E048,E050,E051,E062,E063,E066,E077,E078,E093,E096,E101,E102,E106,E109,E110,E112,E113,E115,E116,E124	-	-	-	-	-
rs371441676	ldlink	chr6	32630674	chr6:32630673-32630674	1	E031	-	-	-	-	-
rs9268634	ldlink	chr6	32406530	chr6:32406529-32406530	16	E029,E030,E031,E032,E033,E034,E035,E036,E046,E047,E050,E051,E093,E115,E116,E124	-	-	-	1f	Single_Nucleotides|eQTL|HLA-DQA2, Chromatin_Structure|FAIRE|Gm19239, Chromatin_Structure|DNase-seq|Gm06990
rs4612206	ldlink	chr6	32404093	chr6:32404092-32404093	13	E029,E030,E031,E032,E034,E035,E036,E046,E050,E051,E093,E116,E124	-	-	-	1f	Single_Nucleotides|eQTL|HLA-DQA2, Motifs|PWM|TBX22, Motifs|PWM|TBX18, Motifs|PWM|Eomes, Chromatin_Structure|FAIRE|Gm12892, Chromatin_Structure|FAIRE|Gm12891, Chromatin_Structure|DNase-seq|Gm06990
rs2395160	ldlink	chr6	32387432	chr6:32387431-32387432	1	E035	-	-	-	-	-
rs3129963	ldlink	chr6	32380208	chr6:32380207-32380208	4	E077,E084,E102,E110	-	-	-	-	-
rs3132941	ldlink	chr6	32131972	chr6:32131971-32131972	28	E007,E009,E010,E011,E012,E013,E016,E024,E027,E049,E058,E059,E061,E062,E066,E067,E068,E069,E071,E072,E073,E074,E082,E087,E095,E096,E105,E108	-	-	-	-	-
rs3134962	ldlink	chr6	32107851	chr6:32107850-32107851	2	E023,E097	-	-	-	-	-
rs1150753	ldlink	chr6	32059867	chr6:32059866-32059867	44	E006,E025,E055,E057,E059,E063,E065,E066,E068,E069,E071,E072,E073,E074,E075,E076,E078,E079,E080,E081,E083,E084,E085,E086,E088,E089,E090,E091,E095,E096,E097,E098,E099,E103,E104,E105,E106,E107,E108,E109,E111,E113,E117,E128	-	-	-	-	-
rs1150755	ldlink	chr6	32038550	chr6:32038549-32038550	28	E007,E008,E012,E014,E021,E023,E025,E027,E053,E063,E065,E066,E067,E068,E073,E076,E078,E079,E081,E088,E096,E098,E100,E103,E105,E107,E108,E111	-	-	-	-	-
rs369637	ldlink	chr6	32025863	chr6:32025862-32025863	6	E025,E068,E069,E072,E073,E074	-	-	-	-	-
rs1265905	ldlink	chr6	31909941	chr6:31909940-31909941	1	E117	-	-	-	-	-
rs3130632	ldlink	chr6	31562764	chr6:31562763-31562764	20	E030,E031,E032,E033,E034,E037,E038,E039,E040,E041,E042,E043,E044,E045,E046,E047,E048,E062,E093,E116	-	-	-	-	-
rs1264351	ldlink	chr6	30792117	chr6:30792116-30792117	9	E029,E030,E031,E044,E062,E101,E106,E113,E124	-	-	-	-	-
rs1264353	ldlink	chr6	30787762	chr6:30787761-30787762	92	E001,E002,E004,E005,E006,E011,E012,E013,E017,E018,E023,E025,E026,E027,E028,E029,E030,E031,E033,E034,E035,E037,E038,E039,E040,E041,E042,E043,E044,E045,E046,E047,E048,E049,E052,E055,E056,E057,E058,E059,E061,E062,E063,E066,E075,E077,E078,E079,E080,E081,E083,E086,E088,E089,E090,E091,E092,E093,E094,E095,E096,E098,E099,E100,E101,E102,E103,E104,E105,E106,E107,E108,E109,E110,E111,E112,E113,E114,E115,E116…	-	-	-	-	-
rs1264373	ldlink	chr6	30769273	chr6:30769272-30769273	7	E080,E089,E090,E091,E092,E118,E122	-	-	-	-	-
rs1970	ldlink	chr6	30125543	chr6:30125542-30125543	1	E026	-	-	-	-	-
rs1541269	ldlink	chr6	30103360	chr6:30103359-30103360	12	E005,E077,E084,E085,E091,E092,E099,E101,E102,E109,E110,E118	-	-	-	-	-
rs2523984	ldlink	chr6	30082003	chr6:30082002-30082003	10	E075,E077,E084,E085,E101,E102,E106,E109,E110,E118	-	-	-	-	-
rs924043	gwas	chr6	170379025	chr6:170379024-170379025	4	E007,E008,E022,E089	-	-	-	-	-
rs1490384	ldlink	chr6	126851160	chr6:126851159-126851160	11	E002,E012,E077,E078,E081,E083,E086,E101,E102,E103,E110	-	-	-	-	-
rs1361108	ldlink	chr6	126767600	chr6:126767599-126767600	2	E049,E076	-	-	-	-	-
rs1361107	ldlink	chr6	126767511	chr6:126767510-126767511	2	E049,E076	-	-	-	-	-
rs9398803	ldlink	chr6	126683594	chr6:126683593-126683594	1	E054	-	-	-	-	-
rs35634111	ldlink	chr6	126682068	chr6:126682067-126682068	1	E020	-	-	-	-	-
rs6919397	ldlink	chr6	126659043	chr6:126659042-126659043	9	E023,E025,E029,E030,E031,E035,E050,E062,E124	-	-	-	-	-
rs7714574	ldlink	chr5	40492655	chr5:40492654-40492655	2	E030,E124	-	-	-	-	-
rs10713117	ldlink	chr5	40489386	chr5:40489385-40489386	5	E030,E031,E035,E036,E051	-	-	-	-	-
rs10073277	ldlink	chr5	40488686	chr5:40488685-40488686	9	E029,E030,E031,E033,E035,E036,E050,E051,E124	-	-	-	-	-
rs11954020	gwas	chr5	35883251	chr5:35883250-35883251	33	E006,E017,E030,E031,E032,E033,E034,E035,E036,E037,E038,E039,E040,E041,E042,E043,E044,E045,E046,E047,E048,E050,E051,E062,E093,E112,E115,E116,E117,E123,E124,E128,E129	-	-	-	-	-
rs11957503	ldlink	chr5	35883176	chr5:35883175-35883176	25	E017,E032,E033,E034,E036,E037,E038,E039,E040,E041,E042,E043,E044,E045,E046,E047,E048,E062,E093,E112,E115,E116,E117,E123,E128	-	-	-	-	-
rs11741255	gwas	chr5	131811182	chr5:131811181-131811182	116	E001,E002,E003,E004,E005,E006,E007,E008,E009,E010,E011,E012,E013,E014,E015,E016,E017,E018,E019,E020,E021,E022,E023,E024,E025,E026,E027,E028,E029,E030,E031,E032,E033,E035,E036,E038,E042,E045,E047,E049,E050,E051,E052,E053,E054,E055,E056,E057,E058,E059,E061,E062,E063,E065,E066,E067,E068,E069,E070,E071,E072,E073,E074,E075,E076,E077,E078,E079,E080,E081,E082,E083,E084,E086,E087,E088,E089,E090,E091,E092…	-	-	-	-	-
rs4473645	ldlink	chr4	26091198	chr4:26091197-26091198	6	E023,E025,E042,E120,E121,E126	-	-	-	-	-
rs932036	ldlink	chr4	26090862	chr4:26090861-26090862	30	E017,E023,E025,E026,E028,E036,E038,E039,E040,E041,E042,E043,E044,E045,E047,E048,E049,E052,E055,E056,E057,E116,E119,E120,E121,E125,E126,E127,E128,E129	-	-	-	-	-
rs17630466	ldlink	chr4	26086569	chr4:26086568-26086569	46	E005,E006,E007,E017,E023,E025,E026,E027,E028,E049,E052,E055,E056,E057,E058,E059,E061,E063,E078,E080,E083,E089,E090,E091,E092,E096,E099,E100,E105,E107,E108,E111,E113,E114,E116,E117,E118,E119,E120,E121,E122,E125,E126,E127,E128,E129	-	-	-	-	-
rs7660520	gwas	chr4	183745321	chr4:183745320-183745321	4	E035,E036,E050,E051	-	-	-	-	-
rs62324212	gwas	chr4	123560939	chr4:123560938-123560939	14	E028,E037,E038,E039,E040,E041,E042,E044,E045,E047,E048,E057,E058,E119	-	-	-	-	-
rs59867199	ldlink	chr4	123452231	chr4:123452230-123452231	1	E023	-	-	-	-	-
rs2069763	ldlink	chr4	123377482	chr4:123377481-123377482	12	E033,E034,E037,E038,E039,E040,E043,E044,E045,E047,E048,E062	-	-	-	-	-
rs35914000	ldlink	chr4	123355923	chr4:123355922-123355923	15	E031,E033,E034,E037,E038,E039,E040,E041,E042,E043,E044,E045,E047,E048,E062	-	-	-	-	-
rs75793288	gwas	chr4	123243846	chr4:123243595-123243596	1	E049	-	-	-	-	-
rs35389566	ldlink	chr4	123125525	chr4:123125524-123125525	1	E073	-	-	-	-	-
rs1513695	ldlink	chr4	122314785	chr4:122314784-122314785	1	E083	-	-	-	-	-
rs7680764	ldlink	chr4	122314465	chr4:122314464-122314465	7	E065,E083,E095,E096,E097,E104,E105	-	-	-	-	-
rs7680368	ldlink	chr4	122314268	chr4:122314267-122314268	7	E065,E083,E095,E096,E097,E104,E105	-	-	-	-	-
rs7679475	gwas	chr4	122314040	chr4:122314039-122314040	8	E065,E083,E095,E096,E097,E100,E104,E105	-	-	-	-	-
rs9858280	ldlink	chr3	49597737	chr3:49597736-49597737	2	E072,E073	-	-	-	-	-
rs3926569	ldlink	chr3	49558716	chr3:49558715-49558716	1	E061	-	-	-	-	-
rs7633271	ldlink	chr3	49555963	chr3:49555962-49555963	1	E082	-	-	-	-	-
rs6766581	ldlink	chr3	49539401	chr3:49539400-49539401	1	E097	-	-	-	-	-
rs6797664	ldlink	chr3	49539222	chr3:49539221-49539222	8	E017,E029,E078,E081,E097,E122,E125,E126	-	-	-	-	-
rs35261698	ldlink	chr3	49537839	chr3:49537838-49537839	77	E001,E004,E005,E010,E012,E017,E022,E025,E026,E027,E029,E030,E031,E032,E033,E034,E035,E036,E038,E040,E043,E044,E046,E048,E050,E051,E052,E053,E054,E062,E063,E065,E067,E068,E069,E070,E071,E072,E073,E074,E075,E076,E077,E078,E079,E080,E081,E082,E084,E085,E086,E087,E088,E090,E091,E092,E093,E095,E097,E098,E100,E101,E103,E104,E105,E106,E109,E110,E111,E112,E113,E115,E116,E122,E124,E126,E128	-	-	-	-	-
rs34363169	ldlink	chr3	49537712	chr3:49537711-49537712	75	E005,E017,E023,E025,E026,E027,E028,E029,E030,E032,E034,E046,E049,E052,E053,E054,E056,E057,E058,E061,E063,E065,E066,E067,E068,E071,E072,E075,E076,E077,E078,E079,E080,E081,E083,E084,E085,E086,E087,E088,E090,E091,E092,E093,E095,E097,E098,E099,E100,E101,E102,E103,E104,E105,E106,E107,E108,E109,E110,E111,E113,E114,E117,E118,E119,E120,E121,E122,E123,E124,E125,E126,E127,E128,E129	-	-	-	-	-
rs138073019	ldlink	chr3	49536129	chr3:49536128-49536129	3	E063,E065,E111	-	-	-	-	-
rs6767355	ldlink	chr3	49504095	chr3:49504094-49504095	16	E005,E059,E061,E080,E083,E089,E090,E091,E092,E098,E099,E107,E108,E110,E111,E117	-	-	-	-	-
rs67216675	ldlink	chr3	49493151	chr3:49493150-49493151	67	E001,E004,E005,E006,E007,E012,E013,E021,E022,E023,E025,E026,E027,E028,E052,E053,E055,E056,E057,E058,E059,E061,E063,E065,E066,E068,E070,E071,E072,E073,E075,E076,E077,E078,E079,E080,E083,E085,E086,E088,E089,E090,E091,E092,E093,E095,E096,E097,E098,E099,E100,E103,E104,E105,E107,E108,E109,E110,E111,E113,E114,E117,E119,E120,E121,E126,E127	-	-	-	-	-
rs9841110	ldlink	chr3	49492481	chr3:49492480-49492481	100	E001,E002,E003,E004,E005,E006,E007,E008,E009,E010,E011,E012,E013,E014,E015,E016,E017,E018,E019,E020,E021,E022,E023,E024,E025,E026,E027,E028,E049,E052,E053,E054,E055,E056,E057,E058,E059,E061,E063,E065,E066,E067,E068,E069,E070,E071,E072,E073,E074,E075,E076,E077,E078,E079,E080,E081,E082,E083,E084,E085,E086,E087,E088,E089,E090,E091,E092,E093,E094,E095,E096,E097,E098,E099,E100,E101,E102,E103,E104,E105…	-	-	-	-	-
rs11922013	ldlink	chr3	49458355	chr3:49458354-49458355	34	E006,E013,E017,E023,E025,E026,E027,E028,E049,E052,E056,E057,E058,E059,E061,E075,E099,E107,E111,E113,E114,E116,E117,E118,E119,E120,E121,E122,E123,E125,E126,E127,E128,E129	-	-	-	-	-
rs9859556	ldlink	chr3	49455986	chr3:49455985-49455986	20	E005,E032,E033,E034,E037,E038,E039,E040,E041,E042,E043,E044,E045,E047,E062,E080,E091,E095,E099,E105	-	-	-	-	-
rs10640	ldlink	chr3	49454277	chr3:49454276-49454277	10	E009,E010,E029,E035,E038,E062,E095,E100,E112,E116	-	-	-	-	-
rs11711536	ldlink	chr3	49391240	chr3:49391239-49391240	6	E029,E030,E031,E035,E050,E124	-	-	-	-	-
rs13090388	ldlink	chr3	49391082	chr3:49391081-49391082	6	E029,E030,E031,E035,E050,E124	-	-	-	-	-
rs199933423	ldlink	chr3	49386313	chr3:49386312-49386313	13	E029,E030,E031,E035,E036,E050,E051,E084,E085,E109,E110,E118,E124	-	-	-	-	-
rs229562	ldlink	chr22	37599065	chr22:37599064-37599065	3	E055,E093,E112	-	-	-	-	-
rs64547	ldlink	chr22	37592504	chr22:37592503-37592504	104	E001,E003,E004,E005,E006,E007,E008,E011,E013,E014,E017,E018,E019,E020,E022,E023,E024,E025,E026,E027,E028,E034,E038,E039,E041,E043,E044,E049,E050,E052,E053,E054,E055,E056,E057,E058,E059,E061,E062,E063,E065,E066,E067,E068,E069,E070,E071,E072,E073,E074,E075,E076,E077,E078,E079,E080,E081,E082,E083,E084,E085,E086,E087,E088,E089,E090,E091,E092,E093,E094,E095,E096,E097,E098,E099,E100,E101,E102,E103,E104…	-	-	-	-	-
rs229541	gwas	chr22	37591318	chr22:37591317-37591318	9	E005,E044,E063,E066,E080,E091,E099,E114,E117	-	-	-	-	-
rs229540	ldlink	chr22	37591290	chr22:37591289-37591290	9	E005,E044,E063,E066,E080,E091,E099,E114,E117	-	-	-	-	-
rs2858484	ldlink	chr22	37586676	chr22:37586675-37586676	5	E020,E099,E114,E117,E127	-	-	-	-	-
rs2858483	ldlink	chr22	37586672	chr22:37586671-37586672	5	E020,E099,E114,E117,E127	-	-	-	-	-
rs229531	ldlink	chr22	37585736	chr22:37585735-37585736	74	E001,E002,E003,E004,E005,E007,E008,E009,E010,E011,E012,E013,E014,E015,E016,E018,E019,E020,E021,E022,E023,E024,E025,E026,E027,E028,E044,E049,E052,E054,E055,E056,E057,E058,E063,E066,E067,E076,E078,E079,E080,E081,E083,E085,E086,E088,E089,E090,E091,E092,E095,E099,E100,E101,E102,E103,E105,E107,E108,E109,E110,E111,E114,E115,E116,E117,E118,E119,E122,E123,E125,E126,E128,E129	-	-	-	-	-
rs5753037	gwas	chr22	30581722	chr22:30581721-30581722	18	E014,E015,E016,E018,E019,E030,E033,E037,E038,E039,E040,E041,E042,E043,E044,E045,E047,E048	-	-	-	-	-
rs1548389	ldlink	chr22	30573552	chr22:30573551-30573552	10	E030,E033,E037,E038,E040,E041,E042,E047,E048,E115	-	-	-	-	-
rs5763775	ldlink	chr22	30503007	chr22:30503006-30503007	1	E115	-	-	-	-	-
rs9976767	gwas	chr21	43836390	chr21:43836389-43836390	8	E029,E030,E031,E050,E116,E117,E123,E124	-	-	-	-	-
rs11203203	gwas	chr21	43836186	chr21:43836185-43836186	19	E007,E029,E030,E031,E032,E035,E046,E050,E051,E062,E107,E108,E113,E114,E115,E117,E118,E123,E124	-	-	-	-	-
rs9978717	ldlink	chr21	43827765	chr21:43827764-43827765	6	E029,E030,E031,E050,E123,E124	-	-	-	-	-
rs9981624	ldlink	chr21	43825722	chr21:43825721-43825722	2	E032,E046	-	-	-	-	-
rs9984108	ldlink	chr21	43825628	chr21:43825627-43825628	2	E032,E046	-	-	-	-	-
rs7283281	ldlink	chr21	43825519	chr21:43825518-43825519	2	E032,E046	-	-	-	-	-
rs11203202	gwas	chr21	43825357	chr21:43825356-43825357	2	E032,E046	-	-	-	-	-
rs9784208	ldlink	chr21	43824986	chr21:43824985-43824986	2	E032,E050	-	-	-	-	-
rs11909987	ldlink	chr21	43822402	chr21:43822401-43822402	25	E030,E031,E032,E033,E034,E037,E038,E039,E040,E041,E042,E043,E044,E045,E046,E047,E050,E062,E084,E093,E109,E112,E115,E116,E123	-	-	-	-	-
rs13048554	ldlink	chr21	43819991	chr21:43819990-43819991	14	E033,E037,E038,E039,E040,E041,E042,E043,E044,E045,E046,E047,E048,E093	-	-	-	-	-
rs6043409	gwas	chr20	1616206	chr20:1616205-1616206	9	E002,E003,E008,E018,E019,E020,E021,E022,E024	-	-	-	-	-
rs2281808	gwas	chr20	1610551	chr20:1610550-1610551	4	E029,E030,E031,E124	-	-	-	-	-
rs488817	ldlink	chr2	25332696	chr2:25332695-25332696	1	E018	-	-	-	-	-
rs2918630	ldlink	chr2	25314186	chr2:25314185-25314186	42	E001,E002,E003,E004,E005,E007,E008,E009,E010,E011,E012,E013,E014,E015,E016,E018,E019,E020,E021,E022,E024,E053,E054,E059,E061,E067,E068,E069,E070,E071,E072,E073,E074,E081,E082,E083,E086,E087,E088,E090,E092,E097	-	-	-	1f	Single_Nucleotides|eQTL|ADCY3, Chromatin_Structure|DNase-seq|Ips, Chromatin_Structure|DNase-seq|Helas3
rs546217	ldlink	chr2	25311537	chr2:25311536-25311537	11	E007,E054,E067,E068,E069,E070,E071,E072,E073,E074,E082	-	-	-	-	-
rs564667	ldlink	chr2	25310860	chr2:25310859-25310860	2	E068,E073	-	-	-	-	-
rs1530016	ldlink	chr2	25305756	chr2:25305755-25305756	15	E063,E067,E068,E069,E071,E072,E073,E074,E087,E100,E104,E105,E107,E108,E111	-	-	-	-	-
rs483428	ldlink	chr2	25305136	chr2:25305135-25305136	17	E063,E067,E068,E069,E070,E071,E072,E073,E074,E087,E095,E100,E104,E105,E107,E108,E111	-	-	-	-	-
rs7559194	ldlink	chr2	234206799	chr2:234206798-234206799	9	E077,E084,E085,E101,E102,E106,E109,E110,E118	-	-	-	-	-
rs10192702	ldlink	chr2	234206750	chr2:234206749-234206750	9	E077,E084,E085,E101,E102,E106,E109,E110,E118	-	-	-	-	-
rs10178603	ldlink	chr2	234206610	chr2:234206609-234206610	9	E077,E084,E085,E101,E102,E106,E109,E110,E118	-	-	-	-	-
rs10195395	ldlink	chr2	234206504	chr2:234206503-234206504	8	E077,E084,E085,E101,E102,E109,E110,E118	-	-	-	-	-
rs10187822	ldlink	chr2	234206474	chr2:234206473-234206474	8	E077,E084,E085,E101,E102,E109,E110,E118	-	-	-	2b	Motifs|Footprinting|AML, Motifs|Footprinting|PEBP, Motifs|Footprinting|AML, Motifs|Footprinting|core-bindingfactor, Motifs|Footprinting|core-bindingfactor, Motifs|Footprinting|RUNX1, Motifs|Footprinting|RUNX1, Motifs|PWM|core-bindingfactor, Motifs|PWM|AML, Motifs|PWM|PEBP, Motifs|PWM|RUNX1, Chromatin_Structure|DNase-seq|Chorion, Chromatin_Structure|DNase-seq|Medullo, Protein_Binding|ChIP-seq|HNF4A
rs3828309	ldlink	chr2	234180410	chr2:234180409-234180410	1	E039	-	-	-	-	-
rs35352766	ldlink	chr2	234176108	chr2:234176107-234176108	5	E044,E047,E062,E112,E115	-	-	-	-	-
rs11571297	ldlink	chr2	204745003	chr2:204745002-204745003	25	E029,E030,E031,E032,E033,E034,E035,E037,E038,E039,E040,E041,E042,E043,E044,E045,E046,E047,E048,E050,E062,E073,E093,E112,E124	-	-	-	-	-
rs7565213	ldlink	chr2	204743409	chr2:204743408-204743409	2	E043,E044	-	-	-	-	-
rs11571302	ldlink	chr2	204742934	chr2:204742933-204742934	5	E041,E042,E043,E045,E076	-	-	-	-	-
rs11571316	ldlink	chr2	204731089	chr2:204731088-204731089	12	E034,E037,E038,E039,E040,E041,E043,E044,E045,E047,E048,E062	-	-	-	-	-
rs56254219	ldlink	chr2	174455831	chr2:174455830-174455831	6	E028,E057,E058,E119,E122,E127	-	-	-	-	-
rs4849135	gwas	chr2	111615079	chr2:111615078-111615079	1	E115	-	-	-	-	-
rs4849134	ldlink	chr2	111615015	chr2:111615014-111615015	1	E115	-	-	-	-	-
rs10180020	ldlink	chr2	111609758	chr2:111609757-111609758	32	E029,E030,E031,E032,E033,E034,E035,E036,E037,E038,E039,E040,E041,E042,E043,E044,E045,E046,E047,E048,E050,E051,E062,E091,E093,E096,E112,E113,E115,E116,E123,E124	-	-	-	-	-
rs10179923	ldlink	chr2	111609690	chr2:111609689-111609690	32	E029,E030,E031,E032,E033,E034,E035,E036,E037,E038,E039,E040,E041,E042,E043,E044,E045,E046,E047,E048,E050,E051,E062,E091,E093,E096,E112,E113,E115,E116,E123,E124	-	-	-	-	-
rs7588925	ldlink	chr2	111608534	chr2:111608533-111608534	2	E037,E047	-	-	-	-	-
rs9917154	ldlink	chr2	111606591	chr2:111606590-111606591	12	E029,E030,E031,E032,E034,E045,E046,E048,E093,E112,E115,E116	-	-	-	-	-
rs999642	ldlink	chr2	111598366	chr2:111598365-111598366	4	E032,E034,E046,E093	-	-	-	-	-
rs999643	ldlink	chr2	111598365	chr2:111598364-111598365	4	E032,E034,E046,E093	-	-	-	-	-
rs34536443	gwas	chr19	10463118	chr19:10463117-10463118	15	E001,E003,E004,E007,E008,E014,E015,E016,E018,E019,E020,E021,E022,E024,E083	-	-	-	-	-
rs34920518	ldlink	chr18	12783086	chr18:12783085-12783086	3	E028,E058,E119	-	-	-	-	-
rs34560559	ldlink	chr18	12774639	chr18:12774638-12774639	1	E045	-	-	-	-	-
rs2014857	ldlink	chr18	12774326	chr18:12774325-12774326	2	E032,E045	-	-	-	-	-
rs4890117	ldlink	chr17	38778488	chr17:38778487-38778488	38	E023,E025,E027,E029,E030,E031,E032,E033,E034,E035,E036,E037,E038,E039,E040,E041,E042,E043,E044,E045,E046,E047,E048,E050,E051,E062,E063,E066,E076,E078,E093,E103,E106,E111,E112,E115,E116,E124	-	-	-	-	-
rs79074911	ldlink	chr17	38774852	chr17:38774851-38774852	4	E005,E091,E099,E118	-	-	-	-	-
rs11464691	ldlink	chr17	38770641	chr17:38770640-38770641	26	E029,E030,E031,E032,E033,E034,E035,E037,E038,E039,E040,E041,E042,E043,E044,E045,E046,E047,E048,E050,E051,E062,E093,E112,E115,E116	-	-	-	-	-
rs7221109	gwas	chr17	38770286	chr17:38770285-38770286	26	E029,E030,E031,E032,E033,E034,E035,E037,E038,E039,E040,E041,E042,E043,E044,E045,E046,E047,E048,E050,E051,E062,E093,E112,E115,E116	-	-	-	-	-
rs7223136	ldlink	chr17	38765515	chr17:38765514-38765515	22	E031,E032,E033,E034,E037,E038,E039,E040,E041,E042,E043,E044,E045,E046,E047,E048,E050,E062,E091,E093,E112,E116	-	-	-	-	-
rs66473537	ldlink	chr16	75250862	chr16:75250861-75250862	9	E005,E079,E080,E089,E091,E094,E098,E099,E118	-	-	-	-	-
rs2870463	ldlink	chr16	75250717	chr16:75250716-75250717	8	E005,E079,E080,E089,E091,E098,E099,E118	-	-	-	-	-
rs6564237	ldlink	chr16	75249979	chr16:75249978-75249979	2	E005,E098	-	-	-	-	-
rs6564236	ldlink	chr16	75249891	chr16:75249890-75249891	2	E005,E098	-	-	-	-	-
rs72802357	ldlink	chr16	75243142	chr16:75243141-75243142	9	E005,E007,E008,E018,E022,E024,E055,E091,E121	-	-	-	-	-
rs9936550	ldlink	chr16	75242850	chr16:75242849-75242850	10	E005,E007,E008,E024,E055,E089,E091,E092,E120,E121	-	-	-	-	-
rs35175818	ldlink	chr16	28608746	chr16:28608745-28608746	94	E001,E002,E003,E004,E005,E007,E008,E009,E010,E011,E012,E013,E014,E015,E016,E018,E019,E020,E021,E022,E024,E027,E028,E029,E030,E031,E032,E033,E034,E035,E036,E037,E038,E039,E042,E044,E045,E046,E047,E048,E050,E051,E054,E057,E062,E063,E068,E071,E072,E073,E075,E076,E077,E078,E079,E080,E081,E083,E084,E085,E086,E087,E088,E089,E090,E091,E092,E093,E094,E095,E096,E097,E098,E099,E101,E102,E103,E104,E105,E106…	-	-	-	-	-
rs1136703	ldlink	chr16	28607232	chr16:28607231-28607232	8	E077,E084,E085,E101,E102,E109,E110,E118	-	-	-	-	-
rs1690407	ldlink	chr16	28607228	chr16:28607227-28607228	8	E077,E084,E085,E101,E102,E109,E110,E118	-	-	-	-	-
rs56209193	ldlink	chr16	28585636	chr16:28585635-28585636	56	E001,E002,E003,E004,E007,E008,E011,E012,E014,E015,E016,E018,E019,E020,E021,E022,E024,E029,E030,E031,E032,E035,E041,E051,E063,E067,E068,E069,E070,E071,E073,E074,E075,E076,E077,E079,E080,E081,E082,E083,E086,E087,E088,E091,E092,E094,E097,E098,E103,E104,E105,E108,E110,E111,E112,E113	-	-	-	-	-
rs11074911	ldlink	chr16	28583865	chr16:28583864-28583865	86	E001,E002,E003,E005,E006,E007,E008,E009,E010,E011,E012,E013,E014,E015,E016,E017,E018,E019,E020,E021,E022,E023,E024,E025,E027,E030,E031,E035,E036,E050,E051,E053,E054,E056,E063,E065,E066,E067,E068,E069,E070,E071,E072,E073,E074,E075,E076,E077,E078,E079,E080,E081,E082,E084,E085,E086,E087,E088,E089,E090,E091,E092,E093,E094,E095,E096,E097,E098,E099,E100,E101,E102,E104,E105,E107,E108,E109,E110,E111,E113…	-	-	-	-	-
rs111693583	ldlink	chr16	28583610	chr16:28583609-28583610	31	E007,E013,E053,E063,E067,E069,E070,E071,E076,E078,E080,E081,E082,E083,E084,E085,E086,E088,E089,E090,E091,E092,E095,E096,E103,E104,E105,E107,E108,E111,E113	-	-	-	-	-
rs112191041	ldlink	chr16	28583362	chr16:28583361-28583362	1	E092	-	-	-	-	-
rs56272201	ldlink	chr16	28580685	chr16:28580684-28580685	1	E121	-	-	-	-	-
rs4787457	ldlink	chr16	28555400	chr16:28555399-28555400	13	E029,E030,E075,E077,E084,E085,E091,E099,E101,E102,E106,E110,E124	-	-	-	-	-
rs142724574	ldlink	chr16	28551871	chr16:28551870-28551871	13	E066,E069,E074,E075,E077,E084,E101,E102,E106,E109,E110,E114,E118	-	-	-	-	-
rs231976	ldlink	chr16	28545587	chr16:28545586-28545587	61	E005,E026,E027,E028,E030,E031,E032,E033,E034,E035,E036,E037,E038,E039,E040,E041,E042,E043,E044,E045,E046,E047,E048,E050,E051,E055,E057,E062,E063,E066,E071,E075,E077,E078,E079,E080,E089,E091,E093,E094,E096,E098,E099,E100,E101,E102,E103,E104,E105,E106,E108,E109,E110,E111,E112,E113,E115,E116,E117,E118,E124	-	-	-	-	-
rs4788083	ldlink	chr16	28545449	chr16:28545448-28545449	61	E005,E026,E027,E028,E030,E031,E032,E033,E034,E035,E036,E037,E038,E039,E040,E041,E042,E043,E044,E045,E046,E047,E048,E050,E051,E055,E057,E062,E063,E066,E071,E075,E077,E078,E079,E080,E089,E091,E093,E094,E096,E098,E099,E100,E101,E102,E103,E104,E105,E106,E108,E109,E110,E111,E112,E113,E115,E116,E117,E118,E124	-	-	-	-	-
rs143626010	ldlink	chr16	28539398	chr16:28539397-28539398	11	E005,E066,E084,E085,E091,E098,E099,E102,E109,E110,E118	-	-	-	-	-
rs189278832	ldlink	chr16	28539386	chr16:28539385-28539386	11	E005,E066,E084,E085,E091,E098,E099,E102,E109,E110,E118	-	-	-	-	-
rs62034326	ldlink	chr16	28539293	chr16:28539292-28539293	11	E005,E066,E084,E085,E091,E098,E099,E102,E109,E110,E118	-	-	-	-	-
rs62034324	ldlink	chr16	28536762	chr16:28536761-28536762	7	E005,E063,E066,E091,E099,E102,E118	-	-	-	-	-
rs62034322	ldlink	chr16	28535834	chr16:28535833-28535834	16	E027,E029,E030,E037,E040,E048,E062,E063,E066,E076,E078,E091,E107,E110,E111,E124	-	-	-	-	-
rs4788085	ldlink	chr16	28535003	chr16:28535002-28535003	15	E023,E025,E027,E048,E063,E066,E076,E078,E091,E096,E097,E103,E107,E108,E111	-	-	-	-	-
rs240707	ldlink	chr16	28524612	chr16:28524611-28524612	1	E005	-	-	-	-	-
rs26528	ldlink	chr16	28517709	chr16:28517708-28517709	17	E005,E031,E033,E035,E036,E050,E051,E066,E074,E077,E078,E096,E099,E110,E112,E113,E124	-	-	-	1f	Single_Nucleotides|eQTL|EIF3CL, Single_Nucleotides|eQTL|EIF3S8, Motifs|Footprinting|PPARgamma:RXRalpha=PPARgamma, Motifs|Footprinting|PPARgamma:RXRalpha=PPARgamma, Motifs|Footprinting|PPARgamma:RXRalpha=PPARgamma, Motifs|Footprinting|PPARgamma:RXRalpha=PPARgamma, Motifs|Footprinting|PPARgamma:RXRalpha=PPARgamma, Motifs|Footprinting|PPARgamma:RXRalpha=PPARgamma, Motifs|Footprinting|PPARgamma:RXRal…
rs34720006	ldlink	chr16	11243455	chr16:11243454-11243455	1	E023	-	-	-	-	-
rs12917893	ldlink	chr16	11239978	chr16:11239977-11239978	7	E056,E089,E090,E091,E092,E107,E108	-	-	-	-	-
rs12930373	ldlink	chr16	11239599	chr16:11239598-11239599	34	E006,E017,E023,E025,E028,E052,E055,E056,E057,E058,E059,E061,E063,E066,E075,E076,E080,E083,E084,E085,E088,E089,E090,E091,E092,E099,E100,E103,E107,E108,E111,E121,E126,E128	-	-	-	-	-
rs4322688	ldlink	chr16	11238991	chr16:11238990-11238991	53	E006,E017,E023,E025,E026,E027,E028,E049,E052,E053,E055,E056,E057,E058,E059,E061,E063,E066,E070,E075,E076,E077,E078,E080,E081,E083,E084,E085,E086,E088,E089,E090,E091,E092,E094,E096,E099,E100,E101,E102,E103,E105,E106,E107,E108,E109,E111,E117,E120,E125,E126,E128,E129	-	-	-	-	-
rs2903692	gwas	chr16	11238783	chr16:11238782-11238783	31	E017,E023,E053,E055,E056,E059,E063,E070,E075,E076,E078,E080,E081,E083,E084,E085,E086,E088,E089,E090,E091,E092,E096,E103,E105,E107,E108,E109,E111,E126,E128	-	-	-	-	-
rs741172	ldlink	chr16	11200798	chr16:11200797-11200798	15	E004,E017,E036,E037,E048,E065,E086,E088,E093,E096,E099,E109,E110,E112,E115	-	-	-	-	-
rs12927355	gwas	chr16	11194771	chr16:11194770-11194771	86	E001,E004,E005,E006,E007,E009,E010,E011,E012,E013,E017,E023,E024,E025,E026,E027,E028,E029,E032,E037,E038,E048,E049,E051,E052,E053,E054,E055,E056,E058,E059,E061,E063,E066,E068,E071,E075,E076,E077,E078,E079,E080,E081,E083,E084,E085,E086,E087,E088,E089,E090,E091,E092,E093,E094,E095,E097,E098,E099,E100,E101,E102,E103,E104,E106,E107,E108,E109,E110,E111,E112,E114,E115,E116,E117,E118,E119,E120,E121,E122…	-	-	-	-	-
rs12922303	ldlink	chr16	11193465	chr16:11193464-11193465	91	E004,E005,E006,E007,E012,E013,E017,E023,E024,E025,E026,E027,E028,E029,E031,E032,E033,E034,E037,E041,E042,E044,E045,E046,E048,E049,E052,E053,E054,E055,E056,E057,E059,E061,E063,E066,E067,E068,E069,E070,E071,E072,E073,E074,E075,E076,E077,E078,E080,E081,E083,E084,E085,E086,E088,E089,E090,E091,E092,E093,E094,E096,E097,E099,E100,E101,E102,E103,E105,E106,E107,E108,E109,E110,E111,E112,E113,E114,E115,E116…	-	-	-	-	-
rs3974273	ldlink	chr16	11192959	chr16:11192958-11192959	27	E005,E006,E007,E013,E023,E027,E034,E052,E053,E054,E067,E071,E072,E074,E078,E081,E082,E083,E088,E097,E098,E105,E108,E111,E115,E121,E129	-	-	-	-	-
rs8061826	ldlink	chr16	11192787	chr16:11192786-11192787	19	E007,E053,E054,E061,E067,E071,E072,E074,E078,E081,E082,E083,E088,E097,E098,E105,E108,E121,E128	-	-	-	-	-
rs12708717	ldlink	chr16	11192379	chr16:11192378-11192379	8	E007,E054,E070,E073,E074,E081,E083,E088	-	-	-	-	-
rs12928726	ldlink	chr16	11191572	chr16:11191571-11191572	5	E004,E091,E093,E112,E115	-	-	-	-	-
rs12599402	ldlink	chr16	11189888	chr16:11189887-11189888	18	E030,E031,E032,E033,E034,E035,E036,E039,E041,E043,E048,E050,E051,E091,E112,E115,E116,E123	-	-	-	-	-
rs12924729	ldlink	chr16	11187783	chr16:11187782-11187783	105	E001,E002,E004,E005,E006,E007,E009,E010,E011,E012,E013,E015,E017,E018,E024,E027,E028,E029,E030,E031,E032,E033,E034,E035,E036,E037,E038,E039,E040,E041,E042,E043,E044,E045,E046,E047,E048,E050,E051,E052,E053,E055,E056,E057,E058,E059,E061,E062,E063,E065,E066,E067,E070,E071,E072,E073,E074,E075,E076,E077,E078,E079,E080,E081,E083,E084,E085,E086,E087,E088,E089,E090,E091,E094,E095,E096,E097,E098,E099,E100…	-	-	-	1f	Single_Nucleotides|eQTL|DEXI, Single_Nucleotides|eQTL|LOC642755, Chromatin_Structure|DNase-seq|Gm19238, Chromatin_Structure|DNase-seq|Nhek, Chromatin_Structure|DNase-seq|Gm12892, Chromatin_Structure|DNase-seq|Gm19240, Chromatin_Structure|FAIRE|Gm12891, Chromatin_Structure|DNase-seq|Gm12891, Chromatin_Structure|DNase-seq|Gm12878, Chromatin_Structure|DNase-seq|Jurkat, Chromatin_Structure|DNase-seq|…
rs17805769	ldlink	chr16	11185873	chr16:11185872-11185873	13	E030,E032,E033,E036,E040,E041,E043,E044,E045,E048,E050,E051,E115	-	-	-	-	-
rs11861236	ldlink	chr16	11183626	chr16:11183625-11183626	76	E005,E006,E007,E017,E022,E023,E025,E026,E027,E028,E029,E032,E034,E036,E044,E049,E050,E051,E052,E053,E055,E056,E057,E058,E059,E061,E062,E063,E065,E066,E070,E072,E073,E075,E076,E077,E078,E079,E080,E081,E083,E084,E085,E086,E088,E089,E090,E091,E094,E096,E097,E098,E100,E101,E102,E103,E105,E106,E107,E108,E109,E110,E111,E113,E115,E116,E118,E119,E120,E122,E123,E125,E126,E127,E128,E129	-	-	-	-	-
rs12708716	gwas	chr16	11179873	chr16:11179872-11179873	29	E006,E007,E011,E017,E022,E027,E055,E056,E059,E075,E077,E078,E079,E081,E083,E085,E086,E088,E090,E093,E099,E102,E103,E107,E108,E109,E110,E115,E128	-	-	-	1f	Single_Nucleotides|eQTL|DEXI, Single_Nucleotides|eQTL|LOC642755, Chromatin_Structure|DNase-seq|Hff, Chromatin_Structure|DNase-seq|Hasp, Chromatin_Structure|DNase-seq|Hrce, Chromatin_Structure|DNase-seq|Hre, Chromatin_Structure|DNase-seq|Nhdfneo
rs2041670	ldlink	chr16	11174652	chr16:11174651-11174652	42	E005,E006,E017,E023,E025,E026,E028,E049,E052,E055,E056,E058,E061,E063,E066,E075,E076,E077,E078,E079,E080,E081,E083,E086,E088,E094,E096,E101,E102,E103,E106,E107,E109,E117,E118,E120,E121,E122,E125,E126,E128,E129	-	-	-	-	-
rs9652582	ldlink	chr16	11174564	chr16:11174563-11174564	50	E005,E006,E007,E013,E017,E023,E025,E026,E027,E028,E049,E052,E053,E055,E056,E058,E061,E063,E066,E075,E076,E077,E078,E079,E080,E081,E083,E086,E088,E094,E096,E098,E101,E102,E103,E106,E107,E109,E110,E114,E117,E118,E120,E121,E122,E125,E126,E127,E128,E129	-	-	-	-	-
rs725613	ldlink	chr16	11169683	chr16:11169682-11169683	26	E031,E032,E033,E034,E037,E038,E039,E041,E042,E043,E044,E045,E046,E047,E048,E076,E080,E081,E086,E091,E092,E093,E112,E113,E115,E116	-	-	-	-	-
rs7184615	ldlink	chr16	11165542	chr16:11165541-11165542	1	E115	-	-	-	-	-
rs4254288	ldlink	chr15	79234123	chr15:79234122-79234123	1	E124	-	-	-	-	-
rs4778716	ldlink	chr15	79233626	chr15:79233625-79233626	1	E124	-	-	-	-	-
rs34263153	ldlink	chr15	79232879	chr15:79232878-79232879	9	E033,E035,E036,E040,E044,E050,E062,E093,E112	-	-	-	-	-
rs28655102	ldlink	chr15	79232700	chr15:79232699-79232700	15	E033,E035,E036,E037,E039,E040,E043,E044,E047,E050,E062,E075,E093,E101,E112	-	-	-	-	-
rs34359724	ldlink	chr15	79230710	chr15:79230709-79230710	37	E027,E030,E031,E033,E034,E035,E036,E037,E039,E040,E041,E042,E043,E044,E045,E046,E048,E050,E051,E062,E063,E066,E069,E071,E072,E076,E078,E093,E101,E103,E108,E112,E113,E115,E116,E123,E124	-	-	-	-	-
rs72743477	gwas	chr15	67464291	chr15:67464290-67464291	1	E059	-	-	-	-	-
rs6495979	ldlink	chr15	38847359	chr15:38847358-38847359	11	E005,E017,E029,E030,E035,E050,E068,E113,E115,E124,E125	-	-	-	-	-
rs36027443	ldlink	chr15	38846347	chr15:38846346-38846347	19	E001,E005,E009,E012,E029,E030,E031,E035,E050,E067,E068,E069,E071,E072,E073,E074,E093,E115,E124	-	-	-	-	-
rs35615287	ldlink	chr15	38846342	chr15:38846341-38846342	19	E001,E005,E009,E012,E029,E030,E031,E035,E050,E067,E068,E069,E071,E072,E073,E074,E093,E115,E124	-	-	-	-	-
rs56059718	ldlink	chr15	38836777	chr15:38836776-38836777	3	E032,E050,E093	-	-	-	-	-
rs1350276	ldlink	chr14	98489408	chr14:98489407-98489408	19	E001,E002,E003,E004,E007,E008,E011,E012,E014,E015,E016,E018,E019,E020,E021,E022,E024,E054,E082	-	-	-	-	-
rs1350275	ldlink	chr14	98489306	chr14:98489305-98489306	21	E001,E002,E003,E004,E007,E008,E009,E011,E012,E014,E015,E016,E018,E019,E020,E021,E022,E024,E054,E070,E082	-	-	-	-	-
rs1456990	ldlink	chr14	98488886	chr14:98488885-98488886	3	E002,E008,E018	-	-	-	-	-
rs1456989	ldlink	chr14	98488804	chr14:98488803-98488804	3	E002,E008,E018	-	-	-	-	-
rs147955926	ldlink	chr14	98488604	chr14:98488603-98488604	1	E008	-	-	-	-	-
rs7143957	ldlink	chr14	98486622	chr14:98486621-98486622	8	E037,E038,E040,E044,E045,E047,E048,E115	-	-	-	-	-
rs10142119	ldlink	chr14	98486545	chr14:98486544-98486545	16	E031,E033,E036,E037,E038,E039,E040,E041,E042,E043,E044,E045,E047,E048,E062,E115	-	-	-	-	-
rs2895665	ldlink	chr14	98486373	chr14:98486372-98486373	18	E031,E033,E036,E037,E038,E039,E040,E041,E042,E043,E044,E045,E047,E048,E062,E093,E115,E116	-	-	-	-	-
rs922409	ldlink	chr14	98486231	chr14:98486230-98486231	18	E031,E033,E036,E037,E038,E039,E040,E041,E042,E043,E044,E045,E047,E048,E062,E093,E115,E116	-	-	-	-	-
rs922408	ldlink	chr14	98486120	chr14:98486119-98486120	24	E031,E032,E033,E034,E036,E037,E038,E039,E040,E041,E042,E043,E044,E045,E046,E047,E048,E050,E062,E093,E112,E115,E116,E123	-	-	-	-	-
rs922407	ldlink	chr14	98486053	chr14:98486052-98486053	24	E031,E032,E033,E034,E036,E037,E038,E039,E040,E041,E042,E043,E044,E045,E046,E047,E048,E050,E062,E093,E112,E115,E116,E123	-	-	-	-	-
rs922406	ldlink	chr14	98486020	chr14:98486019-98486020	24	E031,E032,E033,E034,E036,E037,E038,E039,E040,E041,E042,E043,E044,E045,E046,E047,E048,E050,E062,E093,E112,E115,E116,E123	-	-	-	-	-
rs10138885	ldlink	chr14	98485820	chr14:98485819-98485820	24	E031,E032,E033,E034,E036,E037,E038,E039,E040,E041,E042,E043,E044,E045,E046,E047,E048,E050,E062,E093,E112,E115,E116,E123	-	-	-	-	-
rs10138969	ldlink	chr14	98485805	chr14:98485804-98485805	24	E031,E032,E033,E034,E036,E037,E038,E039,E040,E041,E042,E043,E044,E045,E046,E047,E048,E050,E062,E093,E112,E115,E116,E123	-	-	-	-	-
rs10150955	ldlink	chr14	98485583	chr14:98485582-98485583	25	E030,E031,E032,E033,E034,E036,E037,E038,E039,E040,E041,E042,E043,E044,E045,E046,E047,E048,E050,E062,E093,E112,E115,E116,E123	-	-	-	-	-
rs10138574	ldlink	chr14	98485515	chr14:98485514-98485515	25	E030,E031,E032,E033,E034,E036,E037,E038,E039,E040,E041,E042,E043,E044,E045,E046,E047,E048,E050,E062,E093,E112,E115,E116,E123	-	-	-	-	-
rs11160429	ldlink	chr14	98485440	chr14:98485439-98485440	25	E030,E031,E032,E033,E034,E036,E037,E038,E039,E040,E041,E042,E043,E044,E045,E046,E047,E048,E050,E062,E093,E112,E115,E116,E123	-	-	-	-	-
rs11628876	ldlink	chr14	98485308	chr14:98485307-98485308	25	E030,E031,E032,E033,E034,E036,E037,E038,E039,E040,E041,E042,E043,E044,E045,E046,E047,E048,E050,E062,E093,E112,E115,E116,E123	-	-	-	-	-
rs4383076	ldlink	chr14	98485127	chr14:98485126-98485127	25	E030,E031,E032,E033,E034,E036,E037,E038,E039,E040,E041,E042,E043,E044,E045,E046,E047,E048,E050,E062,E093,E112,E115,E116,E123	-	-	-	-	-
rs11628807	ldlink	chr14	98485111	chr14:98485110-98485111	25	E030,E031,E032,E033,E034,E036,E037,E038,E039,E040,E041,E042,E043,E044,E045,E046,E047,E048,E050,E062,E093,E112,E115,E116,E123	-	-	-	-	-
rs8013518	ldlink	chr14	98484207	chr14:98484206-98484207	23	E031,E032,E033,E034,E037,E038,E039,E040,E041,E042,E043,E044,E045,E046,E047,E048,E050,E062,E093,E112,E115,E116,E123	-	-	-	-	-
rs8013335	ldlink	chr14	98484034	chr14:98484033-98484034	22	E031,E032,E033,E034,E037,E038,E039,E040,E041,E042,E043,E044,E045,E046,E047,E048,E050,E062,E093,E112,E115,E116	-	-	-	-	-
rs8010215	ldlink	chr14	98483831	chr14:98483830-98483831	22	E031,E032,E033,E034,E037,E038,E039,E040,E041,E042,E043,E044,E045,E046,E047,E048,E050,E062,E093,E112,E115,E116	-	-	-	-	-
rs11621653	ldlink	chr14	98483222	chr14:98483221-98483222	22	E031,E032,E033,E034,E037,E038,E039,E040,E041,E042,E043,E044,E045,E046,E047,E048,E050,E062,E093,E112,E115,E116	-	-	-	-	-
rs922405	ldlink	chr14	98482894	chr14:98482893-98482894	24	E030,E031,E032,E033,E034,E037,E038,E039,E040,E041,E042,E043,E044,E045,E046,E047,E048,E050,E062,E093,E112,E115,E116,E123	-	-	-	-	-
rs922404	ldlink	chr14	98482752	chr14:98482751-98482752	24	E030,E031,E032,E033,E034,E037,E038,E039,E040,E041,E042,E043,E044,E045,E046,E047,E048,E050,E062,E093,E112,E115,E116,E123	-	-	-	-	-
rs922402	ldlink	chr14	98482633	chr14:98482632-98482633	24	E030,E031,E032,E033,E034,E037,E038,E039,E040,E041,E042,E043,E044,E045,E046,E047,E048,E050,E062,E093,E112,E115,E116,E123	-	-	-	-	-
rs1350271	ldlink	chr14	98482375	chr14:98482374-98482375	24	E030,E031,E032,E033,E034,E037,E038,E039,E040,E041,E042,E043,E044,E045,E046,E047,E048,E050,E062,E093,E112,E115,E116,E123	-	-	-	-	-
rs1350270	ldlink	chr14	98482140	chr14:98482139-98482140	22	E030,E031,E032,E033,E034,E037,E038,E039,E040,E041,E042,E043,E044,E045,E046,E047,E048,E062,E093,E112,E115,E116	-	-	-	-	-
rs969459	ldlink	chr14	98482060	chr14:98482059-98482060	22	E030,E031,E032,E033,E034,E037,E038,E039,E040,E041,E042,E043,E044,E045,E046,E047,E048,E062,E093,E112,E115,E116	-	-	-	-	-
rs969458	ldlink	chr14	98481815	chr14:98481814-98481815	22	E030,E031,E032,E033,E034,E037,E038,E039,E040,E041,E042,E043,E044,E045,E046,E047,E048,E062,E093,E112,E115,E116	-	-	-	-	-
rs4905637	ldlink	chr14	98481619	chr14:98481618-98481619	22	E030,E031,E032,E033,E034,E037,E038,E039,E040,E041,E042,E043,E044,E045,E046,E047,E048,E062,E093,E112,E115,E116	-	-	-	-	-
rs9323978	ldlink	chr14	98481233	chr14:98481232-98481233	19	E031,E032,E033,E034,E037,E038,E039,E040,E041,E042,E043,E044,E045,E046,E047,E048,E062,E112,E115	-	-	-	-	-
rs72153021	ldlink	chr14	98481104	chr14:98481103-98481104	14	E037,E038,E039,E040,E041,E042,E043,E044,E045,E047,E048,E062,E112,E115	-	-	-	-	-
rs1817243	ldlink	chr14	98481015	chr14:98481014-98481015	14	E037,E038,E039,E040,E041,E042,E043,E044,E045,E047,E048,E062,E112,E115	-	-	-	-	-
rs36207355	ldlink	chr14	98480754	chr14:98480753-98480754	8	E037,E038,E039,E040,E041,E043,E044,E048	-	-	-	-	-
rs7156516	ldlink	chr14	69280049	chr14:69280048-69280049	46	E007,E008,E018,E021,E022,E024,E025,E027,E029,E030,E035,E036,E038,E047,E048,E050,E051,E054,E058,E062,E065,E067,E070,E072,E077,E080,E081,E082,E083,E084,E086,E087,E091,E094,E095,E097,E100,E102,E105,E114,E115,E116,E117,E118,E123,E124	-	-	-	-	-
rs4899259	ldlink	chr14	69277869	chr14:69277868-69277869	23	E023,E034,E039,E041,E042,E045,E063,E070,E073,E076,E078,E079,E080,E088,E089,E090,E091,E092,E096,E103,E107,E108,E111	-	-	-	-	-
rs194748	ldlink	chr14	69275089	chr14:69275088-69275089	80	E005,E006,E007,E017,E023,E025,E026,E027,E031,E032,E033,E034,E039,E043,E045,E046,E053,E054,E055,E056,E057,E058,E059,E061,E062,E063,E065,E066,E067,E068,E069,E070,E071,E072,E073,E074,E075,E076,E077,E078,E079,E080,E081,E082,E083,E084,E085,E086,E087,E088,E089,E090,E091,E092,E093,E094,E095,E096,E097,E098,E099,E100,E101,E102,E103,E105,E106,E107,E108,E109,E110,E111,E112,E113,E116,E118,E120,E121,E126,E128	-	-	-	-	-
rs7149271	ldlink	chr14	69272643	chr14:69272642-69272643	71	E005,E006,E007,E017,E022,E029,E031,E032,E033,E034,E035,E036,E038,E040,E041,E042,E043,E044,E045,E046,E047,E048,E050,E051,E053,E055,E056,E057,E059,E061,E062,E063,E066,E070,E072,E075,E076,E077,E078,E079,E080,E081,E083,E084,E085,E086,E088,E089,E090,E091,E092,E093,E094,E096,E097,E098,E101,E102,E103,E105,E106,E107,E108,E109,E110,E111,E112,E113,E116,E118,E124	-	-	-	-	-
rs4899258	ldlink	chr14	69272319	chr14:69272318-69272319	43	E005,E006,E017,E031,E032,E033,E034,E046,E053,E055,E056,E063,E070,E075,E076,E077,E078,E079,E080,E083,E084,E085,E086,E088,E089,E090,E091,E092,E093,E096,E097,E101,E102,E103,E106,E107,E108,E109,E110,E111,E113,E116,E118	-	-	-	-	-
rs11294653	ldlink	chr14	69272298	chr14:69272297-69272298	43	E005,E006,E017,E031,E032,E033,E034,E046,E053,E055,E056,E063,E070,E075,E076,E077,E078,E079,E080,E083,E084,E085,E086,E088,E089,E090,E091,E092,E093,E096,E097,E101,E102,E103,E106,E107,E108,E109,E110,E111,E113,E116,E118	-	-	-	-	-
rs56994090	gwas	chr14	101306447	chr14:101306446-101306447	46	E001,E002,E003,E004,E007,E008,E009,E010,E011,E012,E013,E014,E016,E018,E019,E020,E021,E022,E023,E024,E034,E053,E054,E057,E058,E059,E061,E063,E070,E075,E081,E082,E083,E084,E085,E086,E088,E096,E097,E105,E106,E107,E108,E111,E118,E123	-	-	-	-	-
rs3075324	ldlink	chr14	101306284	chr14:101306283-101306284	49	E001,E002,E003,E004,E007,E008,E009,E010,E011,E012,E013,E014,E016,E018,E019,E020,E021,E022,E023,E024,E034,E053,E054,E057,E058,E059,E061,E063,E068,E070,E073,E075,E076,E078,E081,E082,E083,E085,E086,E088,E096,E097,E105,E106,E107,E108,E111,E118,E123	-	-	-	-	-
rs941576	gwas	chr14	101306045	chr14:101306044-101306045	53	E001,E002,E003,E004,E005,E007,E008,E009,E010,E011,E012,E013,E014,E016,E018,E019,E020,E021,E022,E023,E024,E027,E028,E034,E053,E054,E057,E058,E059,E061,E063,E068,E070,E073,E075,E076,E078,E081,E082,E083,E085,E086,E088,E096,E097,E103,E105,E106,E107,E108,E111,E118,E123	-	-	-	-	-
rs9585056	gwas	chr13	100081766	chr13:100081765-100081766	1	E032	-	-	-	-	-
rs877636	ldlink	chr12	56480583	chr12:56480582-56480583	5	E054,E070,E095,E096,E102	-	-	-	-	-
rs7971751	ldlink	chr12	56478658	chr12:56478657-56478658	9	E053,E054,E061,E067,E068,E069,E070,E073,E082	-	-	-	-	-
rs2271194	ldlink	chr12	56477694	chr12:56477693-56477694	11	E053,E054,E076,E081,E082,E086,E087,E103,E105,E108,E111	-	-	-	-	-
rs34813703	ldlink	chr12	56422639	chr12:56422638-56422639	30	E006,E017,E023,E025,E026,E027,E028,E030,E043,E049,E052,E055,E056,E057,E058,E066,E079,E088,E106,E114,E117,E119,E120,E121,E122,E125,E126,E127,E128,E129	-	-	-	-	-
rs2456973	ldlink	chr12	56416928	chr12:56416927-56416928	20	E034,E035,E036,E043,E045,E053,E054,E070,E082,E084,E085,E086,E088,E089,E090,E092,E093,E112,E115,E123	-	-	-	-	-
rs1701704	gwas	chr12	56412487	chr12:56412486-56412487	5	E077,E084,E085,E109,E118	-	-	-	-	-
rs772921	ldlink	chr12	56403577	chr12:56403576-56403577	39	E005,E023,E025,E027,E050,E054,E061,E063,E066,E068,E076,E077,E078,E080,E084,E085,E086,E087,E088,E090,E091,E092,E093,E095,E096,E097,E099,E101,E102,E103,E105,E106,E107,E108,E109,E110,E111,E118,E123	-	-	-	1f	Single_Nucleotides|eQTL|RAB5B, Single_Nucleotides|eQTL|RPS26, Protein_Binding|ChIP-seq|HNF4A
rs17444667	ldlink	chr12	40799277	chr12:40799276-40799277	3	E002,E008,E018	-	-	-	-	-
rs35350651	ldlink	chr12	111907431	chr12:111907430-111907431	3	E017,E055,E120	-	-	-	-	-
rs1265564	gwas	chr12	111708458	chr12:111708457-111708458	4	E054,E070,E081,E082	-	-	-	-	-
rs12360967	ldlink	chr11	2215555	chr11:2215554-2215555	10	E080,E083,E084,E085,E089,E090,E091,E092,E099,E110	-	-	-	-	-
rs111256769	ldlink	chr11	2213646	chr11:2213645-2213646	10	E029,E030,E031,E035,E036,E050,E051,E080,E099,E124	-	-	-	-	-
rs7121197	ldlink	chr11	2213258	chr11:2213257-2213258	19	E007,E029,E030,E031,E032,E033,E034,E035,E036,E046,E050,E051,E062,E080,E093,E113,E115,E116,E124	-	-	-	-	-
rs7111341	gwas	chr11	2213166	chr11:2213165-2213166	20	E007,E029,E030,E031,E032,E033,E034,E035,E036,E046,E050,E051,E062,E080,E093,E112,E113,E115,E116,E124	-	-	-	-	-
rs7129293	ldlink	chr11	2212858	chr11:2212857-2212858	20	E007,E029,E030,E031,E032,E033,E034,E035,E036,E046,E050,E051,E062,E080,E093,E112,E113,E115,E116,E124	-	-	-	-	-
rs7110836	ldlink	chr11	2212765	chr11:2212764-2212765	22	E007,E012,E029,E030,E031,E032,E033,E034,E035,E036,E046,E050,E051,E054,E062,E080,E093,E112,E113,E115,E116,E124	-	-	-	-	-
rs7396447	ldlink	chr11	2211677	chr11:2211676-2211677	13	E007,E009,E010,E011,E012,E030,E035,E036,E050,E051,E054,E081,E124	-	-	-	-	-
rs72853903	gwas	chr11	2198665	chr11:2198664-2198665	5	E028,E057,E058,E119,E127	-	-	-	-	-
rs286487	ldlink	chr10	90030119	chr10:90030118-90030119	59	E006,E017,E026,E029,E030,E031,E032,E033,E034,E036,E037,E038,E039,E040,E041,E042,E043,E044,E045,E046,E047,E048,E049,E050,E052,E055,E056,E059,E061,E062,E063,E066,E074,E076,E077,E078,E085,E086,E088,E093,E101,E102,E103,E106,E107,E108,E109,E110,E112,E115,E116,E117,E120,E121,E123,E124,E125,E128,E129	-	-	-	-	-
rs737391	ldlink	chr10	90016796	chr10:90016795-90016796	5	E023,E025,E089,E098,E100	-	-	-	-	-
rs2802372	ldlink	chr10	81047575	chr10:81047574-81047575	7	E033,E037,E038,E039,E040,E041,E047	-	-	-	-	-
rs1250563	gwas	chr10	81047383	chr10:81047382-81047383	7	E033,E037,E038,E039,E040,E041,E047	-	-	-	-	-
rs1250564	ldlink	chr10	81047342	chr10:81047341-81047342	7	E033,E037,E038,E039,E040,E041,E047	-	-	-	-	-
rs1250565	ldlink	chr10	81047015	chr10:81047014-81047015	5	E039,E040,E047,E065,E100	-	-	-	-	-
rs76996808	ldlink	chr10	6124262	chr10:6124261-6124262	9	E037,E039,E040,E041,E042,E043,E044,E045,E047	-	-	-	-	-
rs62626322	ldlink	chr10	6115639	chr10:6115638-6115639	6	E041,E042,E043,E044,E045,E062	-	-	-	-	-
rs41295063	ldlink	chr10	6115204	chr10:6115203-6115204	19	E032,E033,E037,E038,E039,E040,E041,E042,E043,E044,E045,E046,E047,E048,E062,E093,E112,E115,E116	-	-	-	-	-
rs10905719	ldlink	chr10	6115171	chr10:6115170-6115171	24	E030,E031,E032,E033,E034,E035,E037,E038,E039,E040,E041,E042,E043,E044,E045,E046,E047,E048,E062,E093,E112,E115,E116,E124	-	-	-	-	-
rs41295049	ldlink	chr10	6109676	chr10:6109675-6109676	34	E029,E030,E031,E032,E033,E034,E035,E036,E037,E038,E039,E040,E041,E042,E043,E044,E045,E046,E047,E048,E050,E051,E062,E068,E075,E093,E106,E110,E112,E113,E115,E116,E123,E124	-	-	-	-	-
rs79092647	ldlink	chr10	6109345	chr10:6109344-6109345	30	E029,E030,E031,E032,E033,E034,E035,E036,E037,E038,E039,E040,E041,E042,E043,E044,E045,E046,E047,E048,E050,E051,E062,E093,E106,E112,E113,E115,E116,E124	-	-	-	-	-
rs4147359	ldlink	chr10	6108439	chr10:6108438-6108439	63	E023,E027,E029,E030,E031,E032,E033,E034,E035,E036,E037,E038,E039,E040,E041,E042,E043,E044,E045,E046,E047,E048,E050,E051,E062,E063,E066,E068,E069,E071,E072,E073,E074,E075,E076,E077,E078,E086,E088,E091,E093,E094,E095,E096,E097,E098,E100,E101,E102,E103,E104,E105,E106,E107,E108,E109,E110,E111,E112,E113,E115,E116,E124	-	-	-	-	-
rs10795791	gwas	chr10	6108340	chr10:6108339-6108340	72	E023,E027,E029,E030,E031,E032,E033,E034,E035,E036,E037,E038,E039,E040,E041,E042,E043,E044,E045,E046,E047,E048,E050,E051,E062,E063,E065,E066,E067,E068,E069,E071,E072,E073,E074,E075,E076,E077,E078,E079,E080,E081,E083,E085,E086,E087,E088,E091,E093,E094,E095,E096,E097,E098,E100,E101,E102,E103,E104,E105,E106,E107,E108,E109,E110,E111,E112,E113,E115,E116,E123,E124	-	-	-	-	-
rs7907829	ldlink	chr10	6107007	chr10:6107006-6107007	2	E042,E044	-	-	-	-	-
rs7072793	ldlink	chr10	6106266	chr10:6106265-6106266	6	E039,E041,E042,E043,E044,E045	-	-	-	-	-
rs11256557	ldlink	chr10	6105836	chr10:6105835-6105836	2	E042,E044	-	-	-	-	-
rs12722485	ldlink	chr10	6105136	chr10:6105135-6105136	26	E030,E031,E032,E033,E034,E035,E036,E037,E038,E039,E040,E041,E042,E043,E044,E045,E046,E047,E048,E050,E051,E062,E093,E112,E115,E116	-	-	-	-	-
rs12722495	gwas	chr10	6097283	chr10:6097282-6097283	1	E116	-	-	-	-	-
rs58858806	ldlink	chr1	78935915	chr1:78935914-78935915	1	E025	-	-	-	-	-
rs72115436	ldlink	chr1	78892947	chr1:78892946-78892947	6	E002,E014,E019,E023,E025,E049	-	-	-	-	-
rs115385700	ldlink	chr1	78885024	chr1:78885023-78885024	6	E002,E015,E018,E019,E025,E129	-	-	-	-	-
rs115363824	ldlink	chr1	78841379	chr1:78841378-78841379	2	E023,E025	-	-	-	-	-
rs79842431	ldlink	chr1	78837434	chr1:78837433-78837434	20	E017,E023,E025,E026,E028,E049,E052,E055,E056,E086,E088,E114,E119,E120,E121,E122,E125,E126,E128,E129	-	-	-	-	-
rs11809462	ldlink	chr1	78834898	chr1:78834897-78834898	5	E023,E025,E049,E056,E126	-	-	-	-	-
rs11809460	ldlink	chr1	78834864	chr1:78834863-78834864	5	E023,E025,E049,E056,E126	-	-	-	-	-
rs59584643	ldlink	chr1	78821982	chr1:78821981-78821982	3	E023,E025,E126	-	-	-	-	-
rs559047	gwas	chr1	238753916	chr1:238753915-238753916	13	E013,E017,E023,E049,E052,E114,E120,E121,E122,E125,E126,E128,E129	-	-	-	-	-
rs7511678	ldlink	chr1	200832857	chr1:200832856-200832857	11	E032,E034,E037,E040,E041,E042,E043,E044,E045,E046,E116	-	-	-	-	-
rs6691977	gwas	chr1	200814959	chr1:200814958-200814959	1	E016	-	-	-	-	-
rs6690988	ldlink	chr1	200798900	chr1:200798899-200798900	2	E059,E065	-	-	-	-	-
rs12043133	ldlink	chr1	200741713	chr1:200741712-200741713	5	E028,E057,E058,E119,E127	-	-	-	-	-
rs3761959	ldlink	chr1	157669278	chr1:157669277-157669278	17	E029,E032,E034,E038,E040,E041,E042,E043,E044,E045,E046,E047,E048,E050,E062,E093,E116	-	-	-	-	-
rs2210913	ldlink	chr1	157668993	chr1:157668992-157668993	14	E029,E032,E034,E038,E040,E041,E042,E043,E044,E046,E047,E048,E093,E116	-	-	-	-	-
rs7547478	ldlink	chr1	114431463	chr1:114431462-114431463	4	E078,E101,E106,E109	-	-	-	-	-
rs2358995	ldlink	chr1	114429515	chr1:114429514-114429515	27	E030,E031,E033,E034,E037,E038,E039,E040,E041,E042,E043,E044,E045,E047,E048,E062,E075,E083,E086,E087,E088,E089,E090,E096,E098,E106,E113	-	-	-	-	-
rs2358994	gwas	chr1	114429461	chr1:114429460-114429461	27	E030,E031,E033,E034,E037,E038,E039,E040,E041,E042,E043,E044,E045,E047,E048,E062,E075,E083,E086,E087,E088,E089,E090,E096,E098,E106,E113	-	-	-	-	-
rs6679677	gwas	chr1	114303808	chr1:114303807-114303808	10	E009,E011,E030,E031,E033,E035,E036,E050,E051,E124	-	-	-	-	-
rs2523976	ldlink	chr6	30084696	-	-	-	chr6:30084338-30085163	1	CTCF(HMEC,HSMM,Osteobl,Fibrobl,MCF-7,AG04450,AG10803,AoAF,GM12864,GM12872,GM12873,HBMEC,HMF,HPAF,HVMF)	2b	Motifs|Footprinting|MEF-2, Motifs|Footprinting|MEF-2, Motifs|Footprinting|MEF-2, Motifs|PWM|MEF-2, Motifs|PWM|Arid3a, Chromatin_Structure|DNase-seq|Mcf7, Protein_Binding|ChIP-seq|CTCF, Protein_Binding|ChIP-seq|CTCF
rs5763751	ldlink	chr22	30460434	-	-	-	chr22:30460104-30460942	2	CBX3(K562),SETDB1(U2OS)	2b	Motifs|Footprinting|SRF, Motifs|PWM|SRF, Motifs|Footprinting|Octamer, Motifs|Footprinting|Octamer, Motifs|Footprinting|Octamer, Motifs|PWM|Octamer, Chromatin_Structure|DNase-seq|Hsmmt, Protein_Binding|ChIP-seq|SETDB1, Protein_Binding|ChIP-seq|SETDB1
rs402072	ldlink	chr19	47219122	-	-	-	chr19:47216936-47219239	1	POLR2A(GM18951)	2b	Motifs|Footprinting|MAZR, Motifs|Footprinting|MAZR, Motifs|Footprinting|MAZR, Motifs|Footprinting|MAZR, Motifs|Footprinting|MAZR, Motifs|Footprinting|MAZR, Motifs|Footprinting|MAZR, Motifs|Footprinting|MAZR, Motifs|Footprinting|MAZR, Motifs|Footprinting|MAZR, Motifs|Footprinting|MAZR, Motifs|Footprinting|MAZR, Motifs|Footprinting|MAZR, Motifs|Footprinting|MAZR, Motifs|Footprinting|MAZR, Motifs|Fo…
rs2289702	ldlink	chr15	79237293	-	-	-	chr15:79236548-79237884	35	HDAC1(K562),RBBP5(H1-hESC,K562),EZH2(NHLF),POLR2A(A549,GM12878,GM12891,GM12892,HCT-116,HepG2,K562,GM10847,GM15510,GM18505,GM18526,GM18951,GM19099,GM19193,HEK293,NB4,Raji,MCF-7),KDM5B(K562),PHF8(K562),UBTF(K562),TAF1(GM12878,GM12892,H1-hESC,HepG2,K562),RELA(GM12891,GM12892,GM15510),MYC(K562,MCF-7),MXI1(HepG2),POU2F2(GM12878),YY1(GM12892,H1-hESC,HepG2,K562),TAF7(H1-hESC),PML(GM12878),TBP(GM12878,K5…	2b	Motifs|Footprinting|Zfx, Motifs|Footprinting|Zfx, Motifs|Footprinting|Zfx, Motifs|Footprinting|Zfx, Motifs|Footprinting|Zfx, Motifs|Footprinting|Zfx, Motifs|Footprinting|Zfx, Motifs|Footprinting|Zfx, Motifs|Footprinting|Zfx, Motifs|Footprinting|Zfx, Motifs|Footprinting|Zfx, Motifs|Footprinting|Zfx, Motifs|Footprinting|Zfx, Motifs|Footprinting|Zfx, Motifs|Footprinting|Zfx, Motifs|Footprinting|Zfx,…
rs10883371	ldlink	chr10	101292455	-	-	-	chr10:101292109-101297278	1	EZH2(GM12878,H1-hESC,HepG2,HMEC,HSMM,HSMMtube,HUVEC,NH-A,NHDF-Ad,NHEK,NHLF)	2b	Motifs|Footprinting|c-Myc:Max, Motifs|Footprinting|c-Myc:Max, Motifs|PWM|c-Myc:Max, Chromatin_Structure|DNase-seq|Chorion, Chromatin_Structure|DNase-seq|Hepatocytes, Chromatin_Structure|DNase-seq|T47d, Chromatin_Structure|DNase-seq|Hsmm, Chromatin_Structure|DNase-seq|Medullo, Chromatin_Structure|DNase-seq|Gm12892, Chromatin_Structure|DNase-seq|Huh75, Chromatin_Structure|DNase-seq|Mcf7, Chromatin_…
rs11552449	ldlink	chr1	114448389	-	-	-	chr1:114446369-114448589	6	PHF8(K562),RBBP5(H1-hESC,K562),HDAC1(K562),SAP30(K562),CHD1(K562),SP2(H1-hESC,K562)	2b	Motifs|Footprinting|CDPCR3, Motifs|Footprinting|CDPCR3, Motifs|Footprinting|CDPCR3, Motifs|Footprinting|CDPCR3, Motifs|Footprinting|CDPCR3, Motifs|Footprinting|CDPCR3, Motifs|Footprinting|CDPCR3, Motifs|Footprinting|CDPCR3, Motifs|Footprinting|CDPCR3, Motifs|Footprinting|CDPCR3, Motifs|Footprinting|CDPCR3, Motifs|Footprinting|CDPCR3, Motifs|Footprinting|CDPCR3, Motifs|PWM|CDPCR3, Motifs|Footprint…
rs2476601	gwas	chr1	114377568	-	-	-	chr1:114377420-114377736	2	STAT3(MCF10A-Er-Src),FOS(MCF10A-Er-Src)	2b	Motifs|PWM|PU.1, Motifs|PWM|Ehf, Motifs|PWM|Elk1, Motifs|PWM|Erg, Motifs|PWM|Etv1, Motifs|PWM|Gabpa, Motifs|PWM|Gabpa, Motifs|Footprinting|, Motifs|Footprinting|, Chromatin_Structure|DNase-seq|Hl60, Chromatin_Structure|DNase-seq|Nhek, Chromatin_Structure|DNase-seq|Saec, Chromatin_Structure|DNase-seq|Hmec, Chromatin_Structure|DNase-seq|Hee, Protein_Binding|ChIP-seq|STAT3
rs2542150	ldlink	chr18	12779763	-	-	-	-	-	-	2b	Motifs|Footprinting|Pax-8, Motifs|Footprinting|Pax-8, Motifs|Footprinting|Pax-8, Motifs|Footprinting|Pax-8, Motifs|Footprinting|Pax-8, Motifs|PWM|Pax-8, Motifs|PWM|Zic1, Motifs|PWM|Zic2, Motifs|PWM|Zic3, Motifs|Footprinting|Pax-8, Motifs|Footprinting|Pax-8, Motifs|Footprinting|Pax-8, Motifs|Footprinting|Pax-8, Motifs|Footprinting|Pax-8, Motifs|Footprinting|Pax-8, Motifs|PWM|Pax-8, Chromatin_Struc…
rs4788073	ldlink	chr16	28594549	-	-	-	-	-	-	2b	Motifs|Footprinting|C/EBPbeta, Motifs|PWM|C/EBPbeta, Motifs|Footprinting|C/EBPdelta, Motifs|Footprinting|C/EBPdelta, Motifs|PWM|C/EBPdelta, Motifs|Footprinting|C/EBP, Motifs|Footprinting|C/EBP, Motifs|Footprinting|C/EBP, Motifs|Footprinting|C/EBP, Motifs|PWM|C/EBP, Motifs|PWM|Sox7, Chromatin_Structure|DNase-seq|Hsmmt, Chromatin_Structure|DNase-seq|Cll, Protein_Binding|ChIP-seq|IKZF1
rs9388486	ldlink	chr6	126661154	-	-	-	chr6:126660814-126661917	59	ATF2(GM12878,H1-hESC),SP4(H1-hESC),KAP1(HEK293,U2OS),SETDB1(U2OS),JUND(HepG2,K562),JUN(HepG2,HUVEC,K562),SIN3AK20(A549,H1-hESC,HepG2,K562,PANC-1,PFSK-1,SK-N-SH),TCF7L2(HeLa-S3,PANC-1),RBBP5(H1-hESC,K562),MYBL2(HepG2),E2F1(MCF-7),CEBPB(HeLa-S3,IMR90,K562),CCNT2(K562),IRF4(GM12878),POLR2A(K562,A549,ECC-1,GM12878,GM12891,GM12892,H1-hESC,HCT-116,HeLa-S3,HepG2,HUVEC,SK-N-MC,SK-N-SH,U87,GM10847,GM15510…	2a	Motifs|PWM|Atf1, Motifs|PWM|Atf1, Motifs|PWM|Jundm2, Motifs|Footprinting|CREB, Motifs|Footprinting|CREB, Motifs|Footprinting|CREB, Motifs|Footprinting|CREB, Motifs|Footprinting|CREB, Motifs|Footprinting|CREB, Motifs|Footprinting|CREB, Motifs|Footprinting|CREB, Motifs|Footprinting|CREB, Motifs|Footprinting|CREB, Motifs|Footprinting|CREB, Motifs|Footprinting|CREB, Motifs|Footprinting|CREB, Motifs|F…
rs705705	gwas	chr12	56435504	-	-	-	chr12:56434738-56437067	56	POLR2A(HeLa-S3,HUVEC,K562,NHEK,A549,ECC-1,GM12878,GM12891,GM12892,H1-hESC,HCT-116,HepG2,PANC-1,SK-N-MC,SK-N-SH,U87,GM10847,GM15510,GM18505,GM18526,GM18951,GM19099,GM19193,HEK293,IMR90,MCF10A-Er-Src,NB4,PBDE,Raji,Gliobla,MCF-7,ProgFib),CTCF(Dnd41,GM12878,H1-hESC,HeLa-S3,HepG2,HMEC,HSMM,HSMMtube,HUVEC,K562,NH-A,NHDF-Ad,NHEK,NHLF,Osteobl,A549,ECC-1,SK-N-SH_RA,T-47D,IMR90,Fibrobl,Gliobla,GM12891,GM12…	2a	Motifs|Footprinting|WT1, Motifs|Footprinting|WT1, Motifs|Footprinting|WT1, Motifs|Footprinting|WT1, Motifs|Footprinting|WT1, Motifs|Footprinting|WT1, Motifs|Footprinting|WT1, Motifs|Footprinting|WT1, Motifs|Footprinting|WT1, Motifs|Footprinting|WT1, Motifs|Footprinting|WT1, Motifs|Footprinting|WT1, Motifs|Footprinting|WT1, Motifs|Footprinting|WT1, Motifs|Footprinting|WT1, Motifs|Footprinting|WT1,…
rs3801807	ldlink	chr7	26897439	-	-	-	chr7:26896973-26898291	3	CHD1(H1-hESC),POLR2A(MCF10A-Er-Src),EZH2(H1-hESC)	1f	Single_Nucleotides|eQTL|CBX3, Chromatin_Structure|FAIRE|Gliobla, Chromatin_Structure|DNase-seq|Gliobla, Chromatin_Structure|DNase-seq|Gm12878, Chromatin_Structure|DNase-seq|Rptec, Chromatin_Structure|DNase-seq|Hrgec, Chromatin_Structure|DNase-seq|Skmc, Chromatin_Structure|DNase-seq|Hmvecdlyad, Chromatin_Structure|DNase-seq|Ag04450, Chromatin_Structure|DNase-seq|Nb4, Chromatin_Structure|DNase-seq|…
rs9268645	gwas	chr6	32408527	-	-	-	chr6:32406896-32414206	7	POLR2A(GM12878,GM12891,GM12892,U87,GM10847,GM15510,GM18505,GM18526,GM18951,GM19099,GM19193,Raji),CHD1(GM12878),TBL1XR1(GM12878),MXI1(GM12878),WRNIP1(GM12878),STAT5A(GM12878),MTA3(GM12878)	1f	Single_Nucleotides|eQTL|ERG, Single_Nucleotides|eQTL|FLJ20186, Single_Nucleotides|eQTL|HLA-DQB1, Single_Nucleotides|eQTL|HLA-DRA, Single_Nucleotides|eQTL|HLA-DRB1, Single_Nucleotides|eQTL|HLA-DRB5, Single_Nucleotides|eQTL|HLA-DRB1, Single_Nucleotides|eQTL|HLA-DRB5, Single_Nucleotides|eQTL|HLA-DRA, Single_Nucleotides|eQTL|NA, Single_Nucleotides|eQTL|HLA-DQA2, Chromatin_Structure|FAIRE|Gm12891, Pro…
rs9268606	ldlink	chr6	32400070	-	-	-	chr6:32399736-32400360	10	CTCF(Dnd41,GM12878,H1-hESC,HeLa-S3,HepG2,HMEC,HSMM,HSMMtube,HUVEC,K562,NH-A,NHDF-Ad,NHEK,Osteobl,A549,ECC-1,T-47D,IMR90,MCF-7,AG04449,AG04450,AG09309,AG09319,AG10803,AoAF,BE2_C,Caco-2,GM06990,GM12864,GM12865,GM12872,GM12873,HA-sp,HBMEC,HCFaa,HCM,HCPEpiC,HCT-116,HEEpiC,HMF,HPAF,HPF,HRPEpiC,HVMF,NHDF-neo,RPTEC),RFX5(HeLa-S3),ZNF143(GM12878),SMC3(GM12878,HeLa-S3,HepG2,K562),RAD21(GM12878,H1-hESC,Hep…	1f	Single_Nucleotides|eQTL|HLA-DRB1, Single_Nucleotides|eQTL|HLA-DRB5, Single_Nucleotides|eQTL|HLA-DRA, Single_Nucleotides|eQTL|NA, Single_Nucleotides|eQTL|HLA-DQA2, Chromatin_Structure|DNase-seq|T47d, Chromatin_Structure|DNase-seq|Mcf7, Chromatin_Structure|DNase-seq|Gm12878, Chromatin_Structure|DNase-seq|Gm18507, Chromatin_Structure|DNase-seq|Gm06990, Chromatin_Structure|DNase-seq|Hl60, Chromatin_S…
rs4321864	ldlink	chr6	32399187	-	-	-	chr6:32398960-32399280	2	MAFK(H1-hESC,HeLa-S3,HepG2,IMR90,K562),MAFF(HepG2,K562)	1f	Single_Nucleotides|eQTL|HLA-DQA2, Single_Nucleotides|eQTL|HLA-DQA2, Motifs|PWM|TBX18, Protein_Binding|ChIP-seq|MAFF, Protein_Binding|ChIP-seq|MAFK, Protein_Binding|ChIP-seq|MAFK, Protein_Binding|ChIP-seq|MAFK
rs3131296	ldlink	chr6	32172993	-	-	-	chr6:32172727-32173027	2	MAX(NB4),USF1(K562)	1f	Single_Nucleotides|eQTL|HLA-DQA1, Motifs|PWM|PPARalpha:RXRalpha, Motifs|PWM|MyoD, Motifs|Footprinting|, Protein_Binding|ChIP-seq|USF1
rs2870085	ldlink	chr15	79234268	-	-	-	chr15:79234184-79235800	1	POLR2A(GM12891,GM12878)	1f	Single_Nucleotides|eQTL|CTSH, Motifs|PWM|DMRT1, Motifs|PWM|DMRT3, Motifs|Footprinting|DMRT3, Motifs|Footprinting|DMRT3, Motifs|Footprinting|DMRT3, Chromatin_Structure|DNase-seq|Gm06990
rs4763879	gwas	chr12	9910164	-	-	-	chr12:9909893-9912151	1	POLR2A(K562,GM12878,GM12891,GM12892,GM15510,GM18505,GM18526,GM18951,GM19099,GM19193,PBDE,Raji)	1f	Single_Nucleotides|eQTL|CLEC2B, Single_Nucleotides|eQTL|CLEC2D, Single_Nucleotides|eQTL|DCAL1, Motifs|PWM|P50:P50, Chromatin_Structure|FAIRE|Gm19239, Protein_Binding|ChIP-seq|POLR2A, Protein_Binding|ChIP-seq|CREBBP
rs2292239	gwas	chr12	56482180	-	-	-	chr12:56481968-56482564	2	ZNF263(HEK293-T-REx),CTCF(A549,GM19240,K562,MCF-7)	1f	Single_Nucleotides|eQTL|RPS26, Single_Nucleotides|eQTL|RPS26, Chromatin_Structure|DNase-seq|Werirb1, Chromatin_Structure|DNase-seq|Gm12864, Protein_Binding|ChIP-seq|ZNF263, Protein_Binding|ChIP-seq|CTCF, Protein_Binding|ChIP-seq|SMARCA4
rs4759229	ldlink	chr12	56474480	-	-	-	chr12:56472575-56475103	7	RBBP5(H1-hESC),EZH2(NHDF-Ad),ZBTB7A(K562),POLR2A(HepG2),MYBL2(HepG2),MAZ(HepG2),ATF2(H1-hESC)	1f	Single_Nucleotides|eQTL|RPS26, Chromatin_Structure|DNase-seq|Cll, Chromatin_Structure|DNase-seq|Gm12892, Chromatin_Structure|DNase-seq|Phte, Chromatin_Structure|DNase-seq|Mcf7, Chromatin_Structure|DNase-seq|T47d, Chromatin_Structure|FAIRE|Hepg2, Chromatin_Structure|DNase-seq|H1hesc, Chromatin_Structure|DNase-seq|Lncap, Chromatin_Structure|DNase-seq|Huh7, Chromatin_Structure|DNase-seq|Huh75, Chrom…
rs3741499	ldlink	chr12	56474379	-	-	-	chr12:56472575-56475103	7	RBBP5(H1-hESC),HMGN3(K562),UBTF(K562),CTBP2(H1-hESC),EZH2(NHDF-Ad),ZBTB7A(K562),POLR2A(HepG2)	1f	Single_Nucleotides|eQTL|RPS26, Chromatin_Structure|DNase-seq|Cll, Chromatin_Structure|DNase-seq|Gm12892, Chromatin_Structure|DNase-seq|Phte, Chromatin_Structure|DNase-seq|H1hesc, Chromatin_Structure|DNase-seq|Lncap, Chromatin_Structure|DNase-seq|Huh7, Chromatin_Structure|DNase-seq|Huh75, Chromatin_Structure|DNase-seq|Lncap, Chromatin_Structure|DNase-seq|H9es, Chromatin_Structure|DNase-seq|Ips, Ch…
rs705704	ldlink	chr12	56435412	-	-	-	chr12:56434738-56437067	13	POLR2A(HeLa-S3,HUVEC,K562,NHEK,A549,ECC-1,GM12878,GM12891,GM12892,H1-hESC,HCT-116,HepG2,PANC-1,SK-N-MC,SK-N-SH,U87,GM10847,GM15510,GM18505,GM18526,GM18951,GM19099,GM19193,HEK293,IMR90,MCF10A-Er-Src,NB4,PBDE,Raji,Gliobla,MCF-7,ProgFib),TAF7(H1-hESC),CTCF(Dnd41,GM12878,H1-hESC,HeLa-S3,HepG2,HMEC,HSMM,HSMMtube,HUVEC,K562,NH-A,NHDF-Ad,NHEK,NHLF,Osteobl,A549,ECC-1,SK-N-SH_RA,T-47D,IMR90,Fibrobl,Gliobl…	1f	Single_Nucleotides|eQTL|RAB5B, Single_Nucleotides|eQTL|RPS26, Chromatin_Structure|DNase-seq|Mcf7, Chromatin_Structure|DNase-seq|Huh7, Chromatin_Structure|DNase-seq|Gm12878, Chromatin_Structure|DNase-seq|Htr8, Chromatin_Structure|DNase-seq|Mcf7, Chromatin_Structure|DNase-seq|T47d, Chromatin_Structure|DNase-seq|Huh75, Chromatin_Structure|DNase-seq|A549, Chromatin_Structure|DNase-seq|Urotsa, Chromat…
rs10876864	ldlink	chr12	56401085	-	-	-	chr12:56400598-56402509	57	MYBL2(HepG2),MYC(K562,MCF10A-Er-Src,MCF-7),SMARCC1(HeLa-S3),SMARCB1(HeLa-S3),HDAC1(K562),CHD1(K562),POLR2A(A549,ECC-1,H1-hESC,HCT-116,HeLa-S3,HepG2,HUVEC,K562,PANC-1,SK-N-SH,GM12878,GM12891,GM15510,GM18505,GM18951,GM19099,GM19193,Raji,MCF-7),KDM5B(K562),MAX(K562,HeLa-S3),RBBP5(K562),PML(GM12878),NFIC(GM12878,HepG2),PHF8(K562),TBP(H1-hESC,HeLa-S3),JUND(H1-hESC,HepG2,K562),GTF2F1(HeLa-S3),ELK4(HeLa…	1f	Single_Nucleotides|eQTL|RPS26, Single_Nucleotides|eQTL|RPS26, Single_Nucleotides|eQTL|RPS26, Single_Nucleotides|eQTL|RPS26, Chromatin_Structure|DNase-seq|Huh75, Chromatin_Structure|DNase-seq|Helas3, Chromatin_Structure|DNase-seq|Lncap, Chromatin_Structure|DNase-seq|T47d, Chromatin_Structure|DNase-seq|Helas3Ifna4h, Chromatin_Structure|DNase-seq|K562, Chromatin_Structure|DNase-seq|H1hesc, Chromatin…
rs3134942	ldlink	chr6	32168771	-	-	-	-	-	-	1f	Single_Nucleotides|eQTL|HLA-DQA1, Motifs|PWM|Sox13, Motifs|Footprinting|Pax-4, Motifs|PWM|Pax-4, Chromatin_Structure|DNase-seq|Gm12892, Chromatin_Structure|DNase-seq|Hepg2
rs11978267	ldlink	chr7	50466304	-	-	-	-	-	-	1f	Single_Nucleotides|eQTL|ZNFN1A1, Motifs|PWM|FOXP1, Chromatin_Structure|DNase-seq|Gm19240, Chromatin_Structure|DNase-seq|T47d, Chromatin_Structure|DNase-seq|Gm19239, Chromatin_Structure|DNase-seq|Hepatocytes, Chromatin_Structure|DNase-seq|K562, Chromatin_Structure|DNase-seq|Fibrobl, Chromatin_Structure|DNase-seq|H1hesc, Chromatin_Structure|DNase-seq|Hsmmt, Chromatin_Structure|DNase-seq|Progfib, Ch…
rs16883860	ldlink	chr6	36002462	-	-	-	-	-	-	1f	Single_Nucleotides|eQTL|SLC26A8, Chromatin_Structure|DNase-seq|Nhdfneo
rs4788076	ldlink	chr16	28570005	-	-	-	-	-	-	1f	Single_Nucleotides|eQTL|LOC112869, Single_Nucleotides|eQTL|SPIN1, Single_Nucleotides|eQTL|SULT1A1, Single_Nucleotides|eQTL|SULT1A4, Single_Nucleotides|eQTL|TUFM, Motifs|PWM|Obox1, Motifs|PWM|Obox2, Motifs|PWM|Pitx1, Chromatin_Structure|DNase-seq|Hsmmt, Chromatin_Structure|DNase-seq|Hsmm, Chromatin_Structure|DNase-seq|Hrpe, Chromatin_Structure|DNase-seq|Helas3
rs9268589	ldlink	chr6	32398202	-	-	-	-	-	-	1f	Single_Nucleotides|eQTL|HLA-DRB1, Single_Nucleotides|eQTL|HLA-DRB5, Single_Nucleotides|eQTL|HLA-DRA, Single_Nucleotides|eQTL|NA, Chromatin_Structure|DNase-seq|H7es
rs17315775	ldlink	chr7	26860134	-	-	-	-	-	-	1f	Single_Nucleotides|eQTL|CBX3, Motifs|PWM|COUP-TF=HNF-4, Motifs|PWM|NR2F1, Motifs|PWM|Dmbx1, Chromatin_Structure|FAIRE|Gliobla, Protein_Binding|ChIP-exo|CTCF
rs11855406	ldlink	chr15	79234864	-	-	-	chr15:79234184-79235800	3	POLR2A(GM12891,GM12878),RUNX3(GM12878),CHD1(GM12878)	1d	Single_Nucleotides|eQTL|CTSH, Single_Nucleotides|eQTL|CTSH, Motifs|PWM|Elf3, Motifs|PWM|hoxa9, Chromatin_Structure|DNase-seq|Gm12864, Chromatin_Structure|DNase-seq|Gm12865, Chromatin_Structure|DNase-seq|Gm12878, Protein_Binding|ChIP-seq|POLR2A
rs9268605	ldlink	chr6	32399833	-	-	-	chr6:32399736-32400360	5	CTCF(Dnd41,GM12878,H1-hESC,HeLa-S3,HepG2,HMEC,HSMM,HSMMtube,HUVEC,K562,NH-A,NHDF-Ad,NHEK,Osteobl,A549,ECC-1,T-47D,IMR90,MCF-7,AG04449,AG04450,AG09309,AG09319,AG10803,AoAF,BE2_C,Caco-2,GM06990,GM12864,GM12865,GM12872,GM12873,HA-sp,HBMEC,HCFaa,HCM,HCPEpiC,HCT-116,HEEpiC,HMF,HPAF,HPF,HRPEpiC,HVMF,NHDF-neo,RPTEC),RFX5(HeLa-S3),ZNF143(GM12878),SMC3(GM12878,HeLa-S3,HepG2,K562),RAD21(GM12878,H1-hESC,Hep…	1b	Single_Nucleotides|eQTL|HLA-DQA2, Motifs|PWM|OCT-x, Motifs|Footprinting|OCT-x, Motifs|Footprinting|OCT-x, Chromatin_Structure|DNase-seq|Hpaf, Chromatin_Structure|DNase-seq|T47d, Chromatin_Structure|DNase-seq|Ag04449, Chromatin_Structure|DNase-seq|Hvmf, Chromatin_Structure|DNase-seq|Aoaf, Chromatin_Structure|DNase-seq|Nb4, Chromatin_Structure|DNase-seq|Hre, Chromatin_Structure|DNase-seq|Hrgec, Chr…
rs3130288	ldlink	chr6	32096001	-	-	-	chr6:32095279-32098918	56	HDAC1(K562),SMARCB1(HeLa-S3),SIN3AK20(HepG2,PANC-1,PFSK-1),CHD1(H1-hESC,K562,GM12878),SAP30(K562),HDAC8(K562),SP4(H1-hESC),SIN3A(GM12878,H1-hESC),POLR2A(A549,ECC-1,GM12878,GM12891,GM12892,H1-hESC,HCT-116,HeLa-S3,HepG2,K562,SK-N-MC,SK-N-SH,GM10847,GM15510,GM18505,GM18526,GM18951,GM19099,GM19193,HEK293,HUVEC,IMR90,MCF10A-Er-Src,NB4,PBDE,Raji,Gliobla,MCF-7,ProgFib),PHF8(K562),PML(GM12878,K562),GATA1…	1b	Single_Nucleotides|eQTL|HLA-DQA1, Motifs|Footprinting|Sp1, Motifs|Footprinting|Sp1, Motifs|Footprinting|Sp1, Motifs|Footprinting|Sp1, Motifs|Footprinting|Sp1, Motifs|Footprinting|Sp1, Motifs|Footprinting|Sp1, Motifs|Footprinting|Sp1, Motifs|Footprinting|Sp1, Motifs|Footprinting|Sp1, Motifs|Footprinting|Sp1, Motifs|Footprinting|Sp1, Motifs|Footprinting|Sp1, Motifs|Footprinting|Sp1, Motifs|Footprin…
rs1036938	ldlink	chr15	79237247	-	-	-	chr15:79236548-79237884	31	HDAC1(K562),RBBP5(H1-hESC,K562),EZH2(NHLF),POLR2A(A549,GM12878,GM12891,GM12892,HCT-116,HepG2,K562,GM10847,GM15510,GM18505,GM18526,GM18951,GM19099,GM19193,HEK293,NB4,Raji,MCF-7),KDM5B(K562),PHF8(K562),UBTF(K562),TAF1(GM12878,GM12892,H1-hESC,HepG2,K562),RELA(GM12891,GM12892,GM15510),MYC(K562,MCF-7),MXI1(HepG2),POU2F2(GM12878),YY1(GM12892,H1-hESC,HepG2,K562),TAF7(H1-hESC),PML(GM12878),TBP(GM12878,K5…	1b	Single_Nucleotides|eQTL|CTSH, Single_Nucleotides|eQTL|CTSH, Motifs|Footprinting|RXR::RAR_DR5, Motifs|Footprinting|RXR::RAR_DR5, Motifs|Footprinting|RXR::RAR_DR5, Motifs|Footprinting|RXR::RAR_DR5, Motifs|Footprinting|RXR::RAR_DR5, Motifs|Footprinting|RXR::RAR_DR5, Motifs|Footprinting|RXR::RAR_DR5, Motifs|Footprinting|RXR::RAR_DR5, Motifs|Footprinting|RXR::RAR_DR5, Motifs|Footprinting|RXR::RAR_DR5,…
rs1605895	ldlink	chrX	153949793	-	-	-	chrX:153949329-153950039	2	SETDB1(U2OS),CBX3(K562)	-	-
rs2664172	ldlink	chrX	153949614	-	-	-	chrX:153949329-153950039	2	SETDB1(U2OS),CBX3(K562)	-	-
rs6476839	gwas	chr9	4290823	-	-	-	chr9:4290290-4290966	6	KAP1(HEK293),FOSL2(A549),EP300(A549,HeLa-S3),STAT3(HeLa-S3),TCF12(A549),USF1(A549)	-	-
rs657152	gwas	chr9	136139265	-	-	-	chr9:136138870-136139543	13	SMARCA4(K562),PML(K562),POLR2A(K562),TRIM28(K562),STAT5A(K562),EP300(K562),MYC(K562),GABPA(K562),TEAD4(K562),GATA2(K562),TAL1(K562),NR2F2(K562),EGR1(K562)	-	-
rs55981617	ldlink	chr7	50465206	-	-	-	chr7:50464890-50465499	9	FOXM1(GM12878),NFIC(GM12878),EBF1(GM12878),RELA(GM10847,GM12878,GM12891,GM12892,GM15510,GM18505,GM18526,GM18951,GM19099,GM19193),EP300(GM12878),RUNX3(GM12878),BCL11A(GM12878),PAX5(GM12878,GM12891),BATF(GM12878)	-	-
rs17323934	ldlink	chr7	26904330	-	-	-	chr7:26903041-26905076	54	POLR2A(HUVEC,K562,NHEK,A549,ECC-1,GM12878,GM12891,GM12892,H1-hESC,HCT-116,HeLa-S3,HepG2,PANC-1,SK-N-SH,U87,GM10847,GM15510,GM18505,GM18526,GM18951,GM19099,GM19193,HEK293,IMR90,MCF10A-Er-Src,NB4,PBDE,Raji,Gliobla,MCF-7,ProgFib),EZH2(H1-hESC),MAZ(GM12878,HeLa-S3,HepG2,K562),SMARCB1(HeLa-S3),RELA(GM12878,GM12891,GM15510,GM18951),SIN3A(GM12878,H1-hESC),SIN3AK20(H1-hESC,PANC-1,SK-N-SH),KDM5B(K562),RES…	-	-
rs73069539	ldlink	chr7	26903661	-	-	-	chr7:26903041-26905076	5	POLR2A(HUVEC,K562,NHEK,A549,ECC-1,GM12878,GM12891,GM12892,H1-hESC,HCT-116,HeLa-S3,HepG2,PANC-1,SK-N-SH,U87,GM10847,GM15510,GM18505,GM18526,GM18951,GM19099,GM19193,HEK293,IMR90,MCF10A-Er-Src,NB4,PBDE,Raji,Gliobla,MCF-7,ProgFib),EZH2(H1-hESC),MAZ(GM12878,HeLa-S3,HepG2,K562),EGR1(K562),SMARCB1(HeLa-S3)	-	-
rs73069540	ldlink	chr7	26904770	-	-	-	chr7:26903041-26905076	12	POLR2A(HUVEC,K562,NHEK,A549,ECC-1,GM12878,GM12891,GM12892,H1-hESC,HCT-116,HeLa-S3,HepG2,PANC-1,SK-N-SH,U87,GM10847,GM15510,GM18505,GM18526,GM18951,GM19099,GM19193,HEK293,IMR90,MCF10A-Er-Src,NB4,PBDE,Raji,Gliobla,MCF-7,ProgFib),RELA(GM12878,GM12891,GM15510,GM18951),SIN3AK20(H1-hESC,PANC-1,SK-N-SH),ELF1(A549,GM12878,HepG2,K562),STAT1(HeLa-S3,K562),ATF2(H1-hESC),MYBL2(HepG2),USF1(A549,GM12878,H1-hES…	-	-
rs73069541	ldlink	chr7	26904928	-	-	-	chr7:26903041-26905076	3	YY1(A549,GM12878,GM12891,GM12892,H1-hESC,HCT-116,HepG2,K562,SK-N-SH_RA,NT2-D1),E2F1(MCF-7),UBTF(K562)	-	-
rs3801805	ldlink	chr7	26897640	-	-	-	chr7:26896973-26898291	1	EZH2(H1-hESC)	-	-
rs6914570	ldlink	chr6	36061263	-	-	-	chr6:36060953-36061272	1	STAT3(MCF10A-Er-Src)	-	-
rs79062678	ldlink	chr6	36058203	-	-	-	chr6:36058047-36058311	1	CEBPB(HeLa-S3)	-	-
rs73409842	ldlink	chr6	36051413	-	-	-	chr6:36051379-36051811	1	CTCF(H1-hESC,HFF-Myc)	-	-
rs76171341	ldlink	chr6	36051200	-	-	-	chr6:36050944-36051334	1	MAX(K562)	-	-
rs76703794	ldlink	chr6	36051199	-	-	-	chr6:36050944-36051334	1	MAX(K562)	-	-
rs6910685	ldlink	chr6	36048417	-	-	-	chr6:36048373-36048657	1	CEBPB(HepG2,IMR90,K562)	-	-
rs3730366	ldlink	chr6	36044225	-	-	-	chr6:36044150-36044790	1	GATA1(PBDE)	-	-
rs73730437	ldlink	chr6	36036512	-	-	-	chr6:36036358-36036765	1	REST(GM12878,H1-hESC,HeLa-S3,K562,PFSK-1,SK-N-SH)	-	-
rs144956706	ldlink	chr6	36035259	-	-	-	chr6:36035192-36036086	1	GATA2(K562,HUVEC)	-	-
rs56133220	ldlink	chr6	36032668	-	-	-	chr6:36032391-36034216	13	ARID3A(HepG2),MBD4(HepG2),MXI1(HepG2),MYBL2(HepG2),TBP(HepG2),HDAC2(HepG2),SP1(HepG2),FOXA1(HepG2),HNF4A(HepG2),RAD21(HepG2),TEAD4(HepG2),EP300(HepG2),CEBPB(HepG2)	-	-
rs73407876	ldlink	chr6	36033920	-	-	-	chr6:36032391-36034216	1	GATA1(PBDE)	-	-
rs41271263	ldlink	chr6	36020159	-	-	-	chr6:36019773-36020377	2	GATA1(PBDE),MAFK(HepG2)	-	-
rs6921999	ldlink	chr6	36019928	-	-	-	chr6:36019773-36020377	1	GATA1(PBDE)	-	-
rs3840165	ldlink	chr6	36007247	-	-	-	chr6:36006887-36007277	2	EP300(HepG2),FOXA1(HepG2)	-	-
rs58390233	ldlink	chr6	36005100	-	-	-	chr6:36005057-36005321	1	BRF2(K562)	-	-
rs56156688	ldlink	chr6	35995633	-	-	-	chr6:35995029-35997663	39	GTF2F1(H1-hESC,HeLa-S3),ZNF263(HEK293-T-REx),MAZ(GM12878,HeLa-S3,HepG2,K562),TCF7L2(HCT-116,HeLa-S3,PANC-1),MXI1(GM12878,H1-hESC,HepG2,K562),JUND(HepG2,K562),RELA(GM10847,GM12891,GM12892,GM15510,GM18951,GM19099),POLR2A(HUVEC,K562,NHEK,A549,ECC-1,GM12878,GM12891,GM12892,H1-hESC,HCT-116,HeLa-S3,HepG2,SK-N-MC,SK-N-SH,U87,GM10847,GM15510,GM18505,GM18526,GM18951,GM19099,GM19193,HEK293,IMR90,MCF10A-Er-…	-	-
rs61763101	ldlink	chr6	35996413	-	-	-	chr6:35995029-35997663	6	POLR2A(HUVEC,K562,NHEK,A549,ECC-1,GM12878,GM12891,GM12892,H1-hESC,HCT-116,HeLa-S3,HepG2,SK-N-MC,SK-N-SH,U87,GM10847,GM15510,GM18505,GM18526,GM18951,GM19099,GM19193,HEK293,IMR90,MCF10A-Er-Src,NB4,PBDE,Raji,Gliobla,MCF-7,ProgFib),RBBP5(H1-hESC,K562),SMARCB1(HeLa-S3),SMARCC1(HeLa-S3),CHD1(K562),RUNX3(GM12878)	-	-
rs9274436	ldlink	chr6	32633131	-	-	-	chr6:32632028-32634764	2	POLR2A(GM12878,GM12891,GM12892,U87,GM15510,GM18505,GM18526,GM18951,GM19099,GM19193,Raji),EZH2(HUVEC)	-	-
rs9273754	ldlink	chr6	32629409	-	-	-	chr6:32624676-32630218	1	POLR2A(GM12878,GM12891,GM12892,GM15510,GM18505,GM18951,GM19099,GM19193)	-	-
rs9268609	ldlink	chr6	32401261	-	-	-	chr6:32401150-32401386	1	CTCF(HeLa-S3,MCF-7,WERI-Rb-1)	-	-
rs9268610	ldlink	chr6	32401263	-	-	-	chr6:32401150-32401386	1	CTCF(HeLa-S3,MCF-7,WERI-Rb-1)	-	-
rs4348358	ldlink	chr6	32399092	-	-	-	chr6:32398960-32399280	2	MAFK(H1-hESC,HeLa-S3,HepG2,IMR90,K562),MAFF(HepG2,K562)	-	-
rs2157332	ldlink	chr6	32392661	-	-	-	chr6:32392430-32392703	1	FOS(MCF10A-Er-Src)	-	-
rs371707645	ldlink	chr6	32381852	-	-	-	chr6:32381131-32382001	1	GATA2(HUVEC)	-	-
rs389884	ldlink	chr6	31940897	-	-	-	chr6:31936830-31941384	14	POLR2A(HUVEC,K562,A549,ECC-1,GM12878,GM12891,GM12892,H1-hESC,HCT-116,HeLa-S3,HepG2,PANC-1,SK-N-MC,SK-N-SH,GM15510,GM18526,GM18951,GM19099,GM19193,HEK293,IMR90,MCF10A-Er-Src,NB4,PBDE,Raji,Gliobla,MCF-7,ProgFib),CHD1(H1-hESC,K562),KDM5B(K562),TRIM28(K562),ZNF263(HEK293-T-REx),TBP(K562),NR2F2(K562),MAZ(K562),CBX3(K562),JUN(K562),JUNB(K562),ELF1(K562),JUND(K562),FOS(K562)	-	-
rs1270942	gwas	chr6	31918860	-	-	-	chr6:31917554-31919575	1	POLR2A(HepG2,SK-N-MC,HeLa-S3,MCF10A-Er-Src)	-	-
rs1264357	ldlink	chr6	30783579	-	-	-	chr6:30779651-30784036	3	NFYB(GM12878,HeLa-S3,K562),SP1(HepG2,K562),FOS(K562)	-	-
rs2157678	ldlink	chr6	30128949	-	-	-	chr6:30128691-30129469	2	GATA1(PBDE,PBDEFetal),POLR2A(PBDE)	-	-
rs2517595	ldlink	chr6	30084549	-	-	-	chr6:30084338-30085163	1	CTCF(HMEC,HSMM,Osteobl,Fibrobl,MCF-7,AG04450,AG10803,AoAF,GM12864,GM12872,GM12873,HBMEC,HMF,HPAF,HVMF)	-	-
rs2523977	ldlink	chr6	30084505	-	-	-	chr6:30084338-30085163	1	CTCF(HMEC,HSMM,Osteobl,Fibrobl,MCF-7,AG04450,AG10803,AoAF,GM12864,GM12872,GM12873,HBMEC,HMF,HPAF,HVMF)	-	-
rs2239529	ldlink	chr6	30078330	-	-	-	chr6:30078060-30078376	1	EBF1(GM12878)	-	-
rs2523989	gwas	chr6	30078275	-	-	-	chr6:30078060-30078376	1	EBF1(GM12878)	-	-
rs2023473	ldlink	chr6	30075613	-	-	-	chr6:30075222-30075758	2	TFAP2C(HeLa-S3),TFAP2A(HeLa-S3)	-	-
rs75738781	ldlink	chr6	170376849	-	-	-	chr6:170376596-170377386	1	EZH2(HepG2)	-	-
rs9321065	ldlink	chr6	126744087	-	-	-	chr6:126744054-126744394	2	MAFF(HepG2,K562),MAFK(HepG2,IMR90,K562)	-	-
rs67126256	ldlink	chr6	126699050	-	-	-	chr6:126698925-126699209	3	FOXA1(HepG2),CEBPB(HepG2),FOXA2(HepG2)	-	-
rs9375435	ldlink	chr6	126661858	-	-	-	chr6:126660814-126661917	2	FOXA1(HepG2),FOXA2(HepG2)	-	-
rs55904957	ldlink	chr4	123116995	-	-	-	chr4:123116857-123117257	2	FOS(HUVEC,MCF10A-Er-Src),STAT3(MCF10A-Er-Src)	-	-
rs55969942	ldlink	chr4	123116862	-	-	-	chr4:123116857-123117257	1	FOS(HUVEC,MCF10A-Er-Src)	-	-
rs35115732	ldlink	chr3	49475155	-	-	-	chr3:49475050-49475354	1	ESR1(ECC-1)	-	-
rs35169793	ldlink	chr3	49423274	-	-	-	chr3:49423103-49423392	2	MAFF(HepG2,K562),MAFK(HepG2,IMR90)	-	-
rs1987628	ldlink	chr3	49399259	-	-	-	chr3:49398646-49399461	1	GATA1(PBDE)	-	-
rs1050450	ldlink	chr3	49394834	-	-	-	chr3:49394810-49396690	1	POLR2A(HeLa-S3,A549,ECC-1,GM12878,GM12891,GM12892,H1-hESC,HCT-116,HepG2,HUVEC,PANC-1,SK-N-MC,SK-N-SH,U87,GM10847,GM15510,GM18505,GM18526,GM18951,GM19099,GM19193,HEK293,IMR90,MCF10A-Er-Src,NB4,PBDE,Raji,Gliobla,ProgFib)	-	-
rs1800668	ldlink	chr3	49395757	-	-	-	chr3:49394810-49396690	43	POLR2A(HeLa-S3,A549,ECC-1,GM12878,GM12891,GM12892,H1-hESC,HCT-116,HepG2,HUVEC,PANC-1,SK-N-MC,SK-N-SH,U87,GM10847,GM15510,GM18505,GM18526,GM18951,GM19099,GM19193,HEK293,IMR90,MCF10A-Er-Src,NB4,PBDE,Raji,Gliobla,ProgFib),MYC(H1-hESC,HeLa-S3,MCF10A-Er-Src,NB4,GM12878,HepG2,HUVEC),SIN3A(GM12878,H1-hESC),TCF7L2(HCT-116,HeLa-S3,PANC-1),PML(GM12878),RELA(GM12891,GM12892),TAF1(A549,GM12878,GM12891,H1-hES…	-	-
rs497567	ldlink	chr2	25335089	-	-	-	chr2:25335080-25335314	1	CTCF(Fibrobl,WERI-Rb-1)	-	-
rs140643155	ldlink	chr2	234170324	-	-	-	chr2:234170320-234171300	1	NFIC(GM12878)	-	-
rs55926010	ldlink	chr2	234170326	-	-	-	chr2:234170320-234171300	1	NFIC(GM12878)	-	-
rs13391356	ldlink	chr2	234170369	-	-	-	chr2:234170320-234171300	1	NFIC(GM12878)	-	-
rs57579980	ldlink	chr2	174457947	-	-	-	chr2:174457684-174458394	2	SETDB1(U2OS),KAP1(HEK293)	-	-
rs60005612	ldlink	chr2	174458109	-	-	-	chr2:174457684-174458394	2	SETDB1(U2OS),KAP1(HEK293)	-	-
rs12711785	ldlink	chr2	111613736	-	-	-	chr2:111613494-111613750	1	MAFK(HepG2)	-	-
rs313841	ldlink	chr19	47223949	-	-	-	chr19:47223747-47224215	1	POLR2A(GM12878)	-	-
rs425105	gwas	chr19	47208481	-	-	-	chr19:47207344-47208570	1	POLR2A(GM12878,H1-hESC,HUVEC,SK-N-MC,GM12892,K562)	-	-
rs34725611	ldlink	chr19	10477067	-	-	-	chr19:10476870-10477370	1	MYC(NB4)	-	-
rs1788105	ldlink	chr18	67532292	-	-	-	chr18:67531952-67532808	10	EP300(GM12878),FOXM1(GM12878),RUNX3(GM12878),ATF2(GM12878),IRF4(GM12878),PAX5(GM12878,GM12892),NFIC(GM12878),BCL11A(GM12878),YY1(GM12878),BATF(GM12878)	-	-
rs2542149	ldlink	chr18	12779018	-	-	-	chr18:12778914-12779224	2	CTCF(Dnd41,GM12878,A549,GM12891,GM12892,GM19238,GM19239,GM19240,HeLa-S3,K562,MCF-7),RAD21(HepG2,SK-N-SH_RA)	-	-
rs1048572	ldlink	chr17	38797242	-	-	-	chr17:38797040-38797280	1	FAM48A(HeLa-S3)	-	-
rs1048573	ldlink	chr17	38797202	-	-	-	chr17:38797040-38797280	1	FAM48A(HeLa-S3)	-	-
rs4890092	ldlink	chr17	38786451	-	-	-	chr17:38786185-38786465	1	FOXA1(HepG2,T-47D)	-	-
rs184458383	ldlink	chr16	75249552	-	-	-	chr16:75249285-75249565	1	FOXA1(HepG2)	-	-
rs59409959	ldlink	chr16	75249313	-	-	-	chr16:75249285-75249565	1	FOXA1(HepG2)	-	-
rs62034351	ldlink	chr16	28565489	-	-	-	chr16:28564921-28565969	55	ETS1(A549,K562),TCF7L2(HCT-116,HeLa-S3,MCF-7,PANC-1),MYBL2(HepG2),CHD2(GM12878,HeLa-S3,K562),NRF1(GM12878,H1-hESC,HeLa-S3,K562),YY1(GM12878,GM12891,HepG2,K562),ELF1(GM12878,HepG2,K562),POLR2A(K562,A549,ECC-1,GM12878,GM12891,GM12892,H1-hESC,HCT-116,HeLa-S3,HepG2,HUVEC,PANC-1,SK-N-MC,SK-N-SH,U87,GM10847,GM15510,GM18505,GM18526,GM18951,GM19099,GM19193,HEK293,IMR90,MCF10A-Er-Src,NB4,PBDE,Raji,Gliobla…	-	-
rs7187604	ldlink	chr16	28565953	-	-	-	chr16:28564921-28565969	1	POLR2A(K562,A549,ECC-1,GM12878,GM12891,GM12892,H1-hESC,HCT-116,HeLa-S3,HepG2,HUVEC,PANC-1,SK-N-MC,SK-N-SH,U87,GM10847,GM15510,GM18505,GM18526,GM18951,GM19099,GM19193,HEK293,IMR90,MCF10A-Er-Src,NB4,PBDE,Raji,Gliobla,MCF-7,ProgFib)	-	-
rs28698667	ldlink	chr16	28533071	-	-	-	chr16:28532774-28533086	1	PAX5(GM12878)	-	-
rs62034319	ldlink	chr16	28532188	-	-	-	chr16:28532065-28532409	1	NR2C2(HepG2)	-	-
rs193779	ldlink	chr16	11350965	-	-	-	chr16:11342955-11351756	4	SAP30(K562),KDM5B(K562),NFIC(HepG2),WRNIP1(GM12878)	-	-
rs17673553	ldlink	chr16	11241906	-	-	-	chr16:11241729-11242045	1	STAT3(MCF10A-Er-Src)	-	-
rs62026379	ldlink	chr16	11241806	-	-	-	chr16:11241729-11242045	1	STAT3(MCF10A-Er-Src)	-	-
rs10400877	ldlink	chr15	79234378	-	-	-	chr15:79234184-79235800	1	POLR2A(GM12891,GM12878)	-	-
rs10400881	ldlink	chr15	79234384	-	-	-	chr15:79234184-79235800	1	POLR2A(GM12891,GM12878)	-	-
rs34593439	gwas	chr15	79234957	-	-	-	chr15:79234184-79235800	3	POLR2A(GM12891,GM12878),RUNX3(GM12878),CHD1(GM12878)	-	-
rs34843303	ldlink	chr15	79234470	-	-	-	chr15:79234184-79235800	1	POLR2A(GM12891,GM12878)	-	-
rs78898539	ldlink	chr15	79234557	-	-	-	chr15:79234184-79235800	1	POLR2A(GM12891,GM12878)	-	-
rs1595261	ldlink	chr14	69268399	-	-	-	chr14:69268081-69268965	3	KAP1(K562,U2OS),CBX3(K562),SETDB1(K562,U2OS)	-	-
rs3742887	ldlink	chr14	69262441	-	-	-	chr14:69250548-69263605	27	POLR2A(HeLa-S3,HUVEC,K562,NHEK,A549,ECC-1,GM12878,GM12891,GM12892,H1-hESC,HCT-116,HepG2,PANC-1,SK-N-MC,SK-N-SH,U87,GM10847,GM15510,GM18505,GM18526,GM18951,GM19099,GM19193,HEK293,IMR90,MCF10A-Er-Src,NB4,PBDE,Raji,Gliobla,MCF-7,ProgFib),TFAP2C(HeLa-S3),TAF1(GM12878,GM12891,GM12892,H1-hESC,HeLa-S3,HepG2,K562),CHD2(HeLa-S3),SP4(H1-hESC),EBF1(GM12878),PML(GM12878,K562),SIN3AK20(A549,H1-hESC,HepG2),TBL…	-	-
rs7297175	ldlink	chr12	56473808	-	-	-	chr12:56472575-56475103	43	POLR2A(A549,ECC-1,H1-hESC,HCT-116,HeLa-S3,HepG2,HUVEC,MCF-7),RBBP5(H1-hESC),HDAC1(K562),E2F1(MCF-7),SMARCC1(HeLa-S3),STAT1(HeLa-S3),SMARCC2(HeLa-S3),CCNT2(K562),ZNF263(HEK293-T-REx),CTCF(HSMM,IMR90,K562,A549,Fibrobl,Gliobla,GM12891,GM19239,MCF-7,NHEK,AG04449,AG10803,AoAF,BJ,GM12873,HCFaa,HCPEpiC,HEEpiC,HEK293,HepG2,HMEC,HUVEC,NHDF-neo,SAEC),MYC(HeLa-S3,K562,MCF-7),MAX(K562,A549,HeLa-S3),E2F6(K562…	-	-
rs1131017	ldlink	chr12	56435929	-	-	-	chr12:56434738-56437067	71	POLR2A(HeLa-S3,HUVEC,K562,NHEK,A549,ECC-1,GM12878,GM12891,GM12892,H1-hESC,HCT-116,HepG2,PANC-1,SK-N-MC,SK-N-SH,U87,GM10847,GM15510,GM18505,GM18526,GM18951,GM19099,GM19193,HEK293,IMR90,MCF10A-Er-Src,NB4,PBDE,Raji,Gliobla,MCF-7,ProgFib),TAF1(A549,GM12878,GM12891,GM12892,H1-hESC,HeLa-S3,HepG2,K562,PFSK-1,SK-N-SH),MAZ(GM12878,HeLa-S3,HepG2,K562),MXI1(GM12878,HepG2,K562),MYC(H1-hESC,HeLa-S3,K562,MCF10…	-	-
rs11564242	ldlink	chr12	40825108	-	-	-	chr12:40825021-40825348	2	MAFK(HeLa-S3,HepG2,IMR90),MAFF(HepG2,K562)	-	-
rs11564114	ldlink	chr12	40825335	-	-	-	chr12:40825021-40825348	1	MAFK(HeLa-S3,HepG2,IMR90)	-	-
rs11564241	ldlink	chr12	40825217	-	-	-	chr12:40825021-40825348	2	MAFK(HeLa-S3,HepG2,IMR90),MAFF(HepG2,K562)	-	-
rs17466738	ldlink	chr12	40772751	-	-	-	chr12:40772589-40772901	2	FOXA1(T-47D),GATA3(T-47D)	-	-
rs12422527	ldlink	chr12	40768905	-	-	-	chr12:40768891-40769323	1	CTCF(GM12878,H1-hESC,HeLa-S3,HepG2,HMEC,HSMM,HUVEC,NH-A,NHDF-Ad,NHEK,NHLF,Osteobl,A549,ECC-1,SK-N-SH_RA,IMR90,Fibrobl,Gliobla,K562,MCF-7,ProgFib,AG04450,AG09309,AG09319,AG10803,AoAF,BE2_C,BJ,Caco-2,GM06990,GM12864,GM12865,GM12872,GM12873,GM12874,GM12875,HA-sp,HBMEC,HCFaa,HCM,HCPEpiC,HCT-116,HEEpiC,HEK293,HFF,HFF-Myc,HMF,HPAF,HPF,HRPEpiC,HVMF,NB4,NHDF-neo,RPTEC,SAEC,WERI-Rb-1)	-	-
rs139236560	ldlink	chr12	40768921	-	-	-	chr12:40768891-40769323	1	CTCF(GM12878,H1-hESC,HeLa-S3,HepG2,HMEC,HSMM,HUVEC,NH-A,NHDF-Ad,NHEK,NHLF,Osteobl,A549,ECC-1,SK-N-SH_RA,IMR90,Fibrobl,Gliobla,K562,MCF-7,ProgFib,AG04450,AG09309,AG09319,AG10803,AoAF,BE2_C,BJ,Caco-2,GM06990,GM12864,GM12865,GM12872,GM12873,GM12874,GM12875,HA-sp,HBMEC,HCFaa,HCM,HCPEpiC,HCT-116,HEEpiC,HEK293,HFF,HFF-Myc,HMF,HPAF,HPF,HRPEpiC,HVMF,NB4,NHDF-neo,RPTEC,SAEC,WERI-Rb-1)	-	-
rs17696736	gwas	chr12	112486818	-	-	-	chr12:112486755-112487022	1	CEBPB(A549,HepG2,IMR90)	-	-
rs653178	gwas	chr12	112007756	-	-	-	chr12:112007687-112008435	2	SPI1(GM12891),POLR2A(HCT-116,HeLa-S3,HUVEC,SK-N-SH)	-	-
rs3184504	gwas	chr12	111884608	-	-	-	chr12:111881951-111885108	1	POLR2A(HUVEC,GM12878,GM12891,GM12892,U87,GM18505,GM18951,GM19193,K562,ProgFib)	-	-
rs3842729	ldlink	chr11	2184336	-	-	-	chr11:2184208-2184632	1	CTCF(K562,A549,Gliobla,MCF-7,NB4,WERI-Rb-1)	-	-
rs3842748	ldlink	chr11	2181395	-	-	-	chr11:2181307-2182097	1	EZH2(HepG2)	-	-
rs10509540	gwas	chr10	90023033	-	-	-	chr10:90022922-90023056	1	SPI1(GM12878,GM12891)	-	-
rs9665166	ldlink	chr10	90022399	-	-	-	chr10:90022375-90022732	2	MAFF(HepG2),MAFK(HepG2,IMR90)	-	-
rs7893840	ldlink	chr10	101293341	-	-	-	chr10:101292109-101297278	2	EZH2(GM12878,H1-hESC,HepG2,HMEC,HSMM,HSMMtube,HUVEC,NH-A,NHDF-Ad,NHEK,NHLF),SUZ12(H1-hESC,NT2-D1)	-	-
rs7908704	ldlink	chr10	101293318	-	-	-	chr10:101292109-101297278	2	EZH2(GM12878,H1-hESC,HepG2,HMEC,HSMM,HSMMtube,HUVEC,NH-A,NHDF-Ad,NHEK,NHLF),SUZ12(H1-hESC,NT2-D1)	-	-
rs10883372	ldlink	chr10	101292483	-	-	-	chr10:101292109-101297278	2	EZH2(GM12878,H1-hESC,HepG2,HMEC,HSMM,HSMMtube,HUVEC,NH-A,NHDF-Ad,NHEK,NHLF),USF1(H1-hESC)	-	-
rs10883373	ldlink	chr10	101292484	-	-	-	chr10:101292109-101297278	2	EZH2(GM12878,H1-hESC,HepG2,HMEC,HSMM,HSMMtube,HUVEC,NH-A,NHDF-Ad,NHEK,NHLF),USF1(H1-hESC)	-	-
rs41290504	ldlink	chr10	101293035	-	-	-	chr10:101292109-101297278	2	EZH2(GM12878,H1-hESC,HepG2,HMEC,HSMM,HSMMtube,HUVEC,NH-A,NHDF-Ad,NHEK,NHLF),SUZ12(H1-hESC,NT2-D1)	-	-
rs10883370	ldlink	chr10	101291472	-	-	-	chr10:101289252-101291979	1	EZH2(H1-hESC,HMEC,HSMMtube,HUVEC,NH-A,NHDF-Ad,NHEK,NHLF)	-	-
rs11190140	ldlink	chr10	101291593	-	-	-	chr10:101289252-101291979	2	EZH2(H1-hESC,HMEC,HSMMtube,HUVEC,NH-A,NHDF-Ad,NHEK,NHLF),SUZ12(H1-hESC)	-	-
rs1004820	ldlink	chr1	67670133	-	-	-	chr1:67669979-67670259	2	MAFF(HepG2),MAFK(HepG2)	-	-
rs6658395	ldlink	chr1	200748760	-	-	-	chr1:200748364-200748883	5	GATA3(SH-SY5Y),JUND(K562),GATA2(SH-SY5Y),ATF1(K562),JUN(K562)	-	-
rs5945233	ldlink	chrX	153939325	-	-	-	-	-	-	-	-
rs1859477	ldlink	chr7	51023566	-	-	-	-	-	-	-	-
rs720068	ldlink	chr7	51023321	-	-	-	-	-	-	-	-
rs917073	ldlink	chr7	51023664	-	-	-	-	-	-	-	-
rs7800611	ldlink	chr7	51019662	-	-	-	-	-	-	-	-
rs73069533	ldlink	chr7	26892325	-	-	-	-	-	-	-	-
rs7804356	gwas	chr7	26891665	-	-	-	-	-	-	-	-
rs7804620	ldlink	chr7	26891831	-	-	-	-	-	-	-	-
rs12540508	ldlink	chr7	26868635	-	-	-	-	-	-	-	-
rs7805766	ldlink	chr7	26865610	-	-	-	-	-	-	-	-
rs10248500	ldlink	chr7	26863294	-	-	-	-	-	-	-	-
rs113003633	ldlink	chr7	26862983	-	-	-	-	-	-	-	-
rs12540045	ldlink	chr7	26863174	-	-	-	-	-	-	-	-
rs10266759	ldlink	chr7	26855282	-	-	-	-	-	-	-	-
rs12532796	ldlink	chr7	26854828	-	-	-	-	-	-	-	-
rs28617235	ldlink	chr7	26854671	-	-	-	-	-	-	-	-
rs3801825	ldlink	chr7	26856959	-	-	-	-	-	-	-	-
rs3801826	ldlink	chr7	26856720	-	-	-	-	-	-	-	-
rs3801827	ldlink	chr7	26856626	-	-	-	-	-	-	-	-
rs3801828	ldlink	chr7	26855284	-	-	-	-	-	-	-	-
rs3801829	ldlink	chr7	26854996	-	-	-	-	-	-	-	-
rs3801830	ldlink	chr7	26854870	-	-	-	-	-	-	-	-
rs3823929	ldlink	chr7	26856600	-	-	-	-	-	-	-	-
rs3823930	ldlink	chr7	26856525	-	-	-	-	-	-	-	-
rs71712303	ldlink	chr7	26854687	-	-	-	-	-	-	-	-
rs71823311	ldlink	chr7	26854726	-	-	-	-	-	-	-	-
rs73067475	ldlink	chr7	26857120	-	-	-	-	-	-	-	-
rs73067476	ldlink	chr7	26857240	-	-	-	-	-	-	-	-
rs57135974	ldlink	chr7	26850699	-	-	-	-	-	-	-	-
rs58760954	ldlink	chr7	26850776	-	-	-	-	-	-	-	-
rs73067435	ldlink	chr7	26850195	-	-	-	-	-	-	-	-
rs73067437	ldlink	chr7	26850313	-	-	-	-	-	-	-	-
rs73067443	ldlink	chr7	26851074	-	-	-	-	-	-	-	-
rs12539719	ldlink	chr7	26844852	-	-	-	-	-	-	-	-
rs10215738	ldlink	chr7	26843462	-	-	-	-	-	-	-	-
rs3730327	ldlink	chr6	36027142	-	-	-	-	-	-	-	-
rs56059109	ldlink	chr6	36025307	-	-	-	-	-	-	-	-
rs112201657	ldlink	chr6	36019076	-	-	-	-	-	-	-	-
rs113008645	ldlink	chr6	36015536	-	-	-	-	-	-	-	-
rs6930333	ldlink	chr6	36014588	-	-	-	-	-	-	-	-
rs58583792	ldlink	chr6	36000702	-	-	-	-	-	-	-	-
rs3135461	ldlink	chr6	32680122	-	-	-	-	-	-	-	-
rs9275576	ldlink	chr6	32679326	-	-	-	-	-	-	-	-
rs1613056	ldlink	chr6	32668946	-	-	-	-	-	-	-	-
rs1794279	ldlink	chr6	32667595	-	-	-	-	-	-	-	-
rs1794280	ldlink	chr6	32667171	-	-	-	-	-	-	-	-
rs1794282	ldlink	chr6	32666526	-	-	-	-	-	-	-	-
rs1794283	ldlink	chr6	32666358	-	-	-	-	-	-	-	-
rs1794511	ldlink	chr6	32671207	-	-	-	-	-	-	-	-
rs2647044	gwas	chr6	32667910	-	-	-	-	-	-	-	-
rs3135001	ldlink	chr6	32670136	-	-	-	-	-	-	-	-
rs3135006	ldlink	chr6	32667119	-	-	-	-	-	-	-	-
rs2647019	ldlink	chr6	32663355	-	-	-	-	-	-	-	-
rs3129720	ldlink	chr6	32663631	-	-	-	-	-	-	-	-
rs1794519	ldlink	chr6	32662473	-	-	-	-	-	-	-	-
rs1794520	ldlink	chr6	32662338	-	-	-	-	-	-	-	-
rs2395158	ldlink	chr6	32374595	-	-	-	-	-	-	-	-
rs2857595	gwas	chr6	31568469	-	-	-	-	-	-	-	-
rs1264355	ldlink	chr6	30784193	-	-	-	-	-	-	-	-
rs1264356	ldlink	chr6	30784068	-	-	-	-	-	-	-	-
rs66498509	ldlink	chr6	170378575	-	-	-	-	-	-	-	-
rs9460213	ldlink	chr6	170377812	-	-	-	-	-	-	-	-
rs55916920	ldlink	chr6	170376383	-	-	-	-	-	-	-	-
rs2184967	ldlink	chr6	126773487	-	-	-	-	-	-	-	-
rs4559102	ldlink	chr6	126773580	-	-	-	-	-	-	-	-
rs9401882	ldlink	chr6	126755055	-	-	-	-	-	-	-	-
rs4897181	ldlink	chr6	126753564	-	-	-	-	-	-	-	-
rs1538172	ldlink	chr6	126748493	-	-	-	-	-	-	-	-
rs1591805	ldlink	chr6	126717064	-	-	-	-	-	-	-	-
rs17754780	ldlink	chr6	126664333	-	-	-	-	-	-	-	-
rs56020020	ldlink	chr5	158827534	-	-	-	-	-	-	-	-
rs56167332	ldlink	chr5	158827769	-	-	-	-	-	-	-	-
rs72669172	ldlink	chr4	123472816	-	-	-	-	-	-	-	-
rs4438772	ldlink	chr4	123420095	-	-	-	-	-	-	-	-
rs58939053	ldlink	chr4	123386013	-	-	-	-	-	-	-	-
rs56267605	ldlink	chr4	123363109	-	-	-	-	-	-	-	-
rs56360035	ldlink	chr4	123363029	-	-	-	-	-	-	-	-
rs716501	ldlink	chr4	123351925	-	-	-	-	-	-	-	-
rs1904522	ldlink	chr4	123336918	-	-	-	-	-	-	-	-
rs7693745	ldlink	chr4	123235583	-	-	-	-	-	-	-	-
rs11720597	ldlink	chr3	49635354	-	-	-	-	-	-	-	-
rs71324979	ldlink	chr3	49619651	-	-	-	-	-	-	-	-
rs11713474	ldlink	chr3	49611457	-	-	-	-	-	-	-	-
rs33999608	ldlink	chr3	49611660	-	-	-	-	-	-	-	-
rs34427167	ldlink	chr3	49610223	-	-	-	-	-	-	-	-
rs11926781	ldlink	chr3	49603289	-	-	-	-	-	-	-	-
rs1801143	ldlink	chr3	49570200	-	-	-	-	-	-	-	-
rs34196454	ldlink	chr3	49563456	-	-	-	-	-	-	-	-
rs7622302	ldlink	chr3	49547561	-	-	-	-	-	-	-	-
rs9818590	ldlink	chr3	49525096	-	-	-	-	-	-	-	-
rs9827021	ldlink	chr3	49514764	-	-	-	-	-	-	-	-
rs6446272	ldlink	chr3	49463287	-	-	-	-	-	-	-	-
rs6793308	ldlink	chr3	49424283	-	-	-	-	-	-	-	-
rs6446264	ldlink	chr3	49417243	-	-	-	-	-	-	-	-
rs7648841	ldlink	chr3	49416825	-	-	-	-	-	-	-	-
rs229533	gwas	chr22	37587111	-	-	-	-	-	-	-	-
rs5763842	ldlink	chr22	30568738	-	-	-	-	-	-	-	-
rs519111	ldlink	chr2	25333735	-	-	-	-	-	-	-	-
rs839652	ldlink	chr2	25334340	-	-	-	-	-	-	-	-
rs2438679	ldlink	chr2	25317653	-	-	-	-	-	-	-	-
rs2917916	ldlink	chr2	25316336	-	-	-	-	-	-	-	-
rs475868	ldlink	chr2	25318059	-	-	-	-	-	-	-	-
rs487617	ldlink	chr2	25309756	-	-	-	-	-	-	-	-
rs492393	ldlink	chr2	25315511	-	-	-	-	-	-	-	-
rs512419	ldlink	chr2	25310155	-	-	-	-	-	-	-	-
rs522806	ldlink	chr2	25316584	-	-	-	-	-	-	-	-
rs71397467	ldlink	chr2	25310230	-	-	-	-	-	-	-	-
rs530951	ldlink	chr2	25307005	-	-	-	-	-	-	-	-
rs1045100	ldlink	chr2	234203597	-	-	-	-	-	-	-	-
rs35609673	ldlink	chr2	234203578	-	-	-	-	-	-	-	-
rs12162308	ldlink	chr2	234172188	-	-	-	-	-	-	-	-
rs2304256	gwas	chr19	10475652	-	-	-	-	-	-	-	-
rs1790961	ldlink	chr18	67525286	-	-	-	-	-	-	-	-
rs1808094	ldlink	chr18	67526026	-	-	-	-	-	-	-	-
rs3018275	ldlink	chr18	67525857	-	-	-	-	-	-	-	-
rs4891781	ldlink	chr18	67524646	-	-	-	-	-	-	-	-
rs72802365	ldlink	chr16	75246035	-	-	-	-	-	-	-	-
rs9921586	ldlink	chr16	75245003	-	-	-	-	-	-	-	-
rs117372389	gwas	chr16	50668077	-	-	-	-	-	-	-	-
rs77150043	gwas	chr16	50304249	-	-	-	-	-	-	-	-
rs17640009	ldlink	chr16	28595700	-	-	-	-	-	-	-	-
rs75539558	ldlink	chr16	28595810	-	-	-	-	-	-	-	-
rs62034358	ldlink	chr16	28587597	-	-	-	-	-	-	-	-
rs7186573	ldlink	chr16	28587389	-	-	-	-	-	-	-	-
rs62034350	ldlink	chr16	28562256	-	-	-	-	-	-	-	-
rs4788078	ldlink	chr16	28559981	-	-	-	-	-	-	-	-
rs201107789	ldlink	chr16	28556564	-	-	-	-	-	-	-	-
rs231977	ldlink	chr16	28542172	-	-	-	-	-	-	-	-
rs8046271	ldlink	chr16	28541394	-	-	-	-	-	-	-	-
rs62034321	ldlink	chr16	28534038	-	-	-	-	-	-	-	-
rs240702	ldlink	chr16	28531353	-	-	-	-	-	-	-	-
rs4787458	ldlink	chr16	28531287	-	-	-	-	-	-	-	-
rs153106	ldlink	chr16	28526897	-	-	-	-	-	-	-	-
rs62034318	ldlink	chr16	28527221	-	-	-	-	-	-	-	-
rs79046494	ldlink	chr16	28527326	-	-	-	-	-	-	-	-
rs55870745	ldlink	chr16	11355102	-	-	-	-	-	-	-	-
rs56069754	ldlink	chr16	11362640	-	-	-	-	-	-	-	-
rs56350515	ldlink	chr16	11355104	-	-	-	-	-	-	-	-
rs72771866	ldlink	chr16	11355222	-	-	-	-	-	-	-	-
rs28480229	ldlink	chr14	98494678	-	-	-	-	-	-	-	-
rs71106590	ldlink	chr14	98494276	-	-	-	-	-	-	-	-
rs1836984	ldlink	chr14	69270891	-	-	-	-	-	-	-	-
rs194751	ldlink	chr14	69270727	-	-	-	-	-	-	-	-
rs11564236	ldlink	chr12	40828306	-	-	-	-	-	-	-	-
rs11564237	ldlink	chr12	40828019	-	-	-	-	-	-	-	-
rs11564238	ldlink	chr12	40827822	-	-	-	-	-	-	-	-
rs17444966	ldlink	chr12	40827891	-	-	-	-	-	-	-	-
rs11564104	ldlink	chr12	40826535	-	-	-	-	-	-	-	-
rs117774158	ldlink	chr12	40826683	-	-	-	-	-	-	-	-
rs141522472	ldlink	chr12	40826761	-	-	-	-	-	-	-	-
rs150783999	ldlink	chr12	40826639	-	-	-	-	-	-	-	-
rs79306701	ldlink	chr12	40826687	-	-	-	-	-	-	-	-
rs11176564	ldlink	chr12	40818168	-	-	-	-	-	-	-	-
rs11564126	ldlink	chr12	40820001	-	-	-	-	-	-	-	-
rs11564144	ldlink	chr12	40817995	-	-	-	-	-	-	-	-
rs11564248	ldlink	chr12	40820570	-	-	-	-	-	-	-	-
rs11564249	ldlink	chr12	40820403	-	-	-	-	-	-	-	-
rs11564250	ldlink	chr12	40819724	-	-	-	-	-	-	-	-
rs117109234	ldlink	chr12	40818996	-	-	-	-	-	-	-	-
rs117437130	ldlink	chr12	40818411	-	-	-	-	-	-	-	-
rs12425677	ldlink	chr12	40818450	-	-	-	-	-	-	-	-
rs12425678	ldlink	chr12	40818462	-	-	-	-	-	-	-	-
rs138435304	ldlink	chr12	40817879	-	-	-	-	-	-	-	-
rs144318248	ldlink	chr12	40819189	-	-	-	-	-	-	-	-
rs145798252	ldlink	chr12	40817818	-	-	-	-	-	-	-	-
rs150011257	ldlink	chr12	40819171	-	-	-	-	-	-	-	-
rs17444840	ldlink	chr12	40819949	-	-	-	-	-	-	-	-
rs17462180	ldlink	chr12	40820165	-	-	-	-	-	-	-	-
rs17467213	ldlink	chr12	40820124	-	-	-	-	-	-	-	-
rs201448645	ldlink	chr12	40819395	-	-	-	-	-	-	-	-
rs35890166	ldlink	chr12	40818226	-	-	-	-	-	-	-	-
rs117021749	ldlink	chr12	40809190	-	-	-	-	-	-	-	-
rs117909126	ldlink	chr12	40809338	-	-	-	-	-	-	-	-
rs148124094	ldlink	chr12	40809053	-	-	-	-	-	-	-	-
rs17467137	ldlink	chr12	40809502	-	-	-	-	-	-	-	-
rs4768252	ldlink	chr12	40808672	-	-	-	-	-	-	-	-
rs4768253	ldlink	chr12	40808726	-	-	-	-	-	-	-	-
rs4768254	ldlink	chr12	40808799	-	-	-	-	-	-	-	-
rs80220485	ldlink	chr12	40809256	-	-	-	-	-	-	-	-
rs146759849	ldlink	chr12	40802964	-	-	-	-	-	-	-	-
rs11564258	ldlink	chr12	40792300	-	-	-	-	-	-	-	-
rs11564259	ldlink	chr12	40792197	-	-	-	-	-	-	-	-
rs117929583	ldlink	chr12	40791407	-	-	-	-	-	-	-	-
rs145665119	ldlink	chr12	40791852	-	-	-	-	-	-	-	-
rs149803864	ldlink	chr12	40793663	-	-	-	-	-	-	-	-
rs17444626	ldlink	chr12	40795021	-	-	-	-	-	-	-	-
rs199703399	ldlink	chr12	40793575	-	-	-	-	-	-	-	-
rs2017917	ldlink	chr12	40793899	-	-	-	-	-	-	-	-
rs3899331	ldlink	chr12	40794293	-	-	-	-	-	-	-	-
rs3899332	ldlink	chr12	40794452	-	-	-	-	-	-	-	-
rs3909731	ldlink	chr12	40791930	-	-	-	-	-	-	-	-
rs77719105	ldlink	chr12	40793460	-	-	-	-	-	-	-	-
rs78300565	ldlink	chr12	40793515	-	-	-	-	-	-	-	-
rs971615	ldlink	chr12	40792703	-	-	-	-	-	-	-	-
rs971616	ldlink	chr12	40792856	-	-	-	-	-	-	-	-
rs971617	ldlink	chr12	40792977	-	-	-	-	-	-	-	-
rs141037287	ldlink	chr12	40788647	-	-	-	-	-	-	-	-
rs73094961	ldlink	chr12	40788598	-	-	-	-	-	-	-	-
rs199922348	ldlink	chr12	40776406	-	-	-	-	-	-	-	-
rs79139914	ldlink	chr12	40773602	-	-	-	-	-	-	-	-
rs3842752	ldlink	chr11	2181073	-	-	-	-	-	-	-	-
rs3842753	ldlink	chr11	2181060	-	-	-	-	-	-	-	-
rs3842755	ldlink	chr11	2180796	-	-	-	-	-	-	-	-
rs3842756	ldlink	chr11	2180772	-	-	-	-	-	-	-	-
rs1004446	gwas	chr11	2170143	-	-	-	-	-	-	-	-
rs3741204	ldlink	chr11	2169908	-	-	-	-	-	-	-	-
rs12251307	gwas	chr10	6123495	-	-	-	-	-	-	-	-
rs61839680	ldlink	chr10	6123716	-	-	-	-	-	-	-	-
rs41295113	ldlink	chr10	6123329	-	-	-	-	-	-	-	-
rs41295081	ldlink	chr10	6119234	-	-	-	-	-	-	-	-
rs1332099	gwas	chr10	101298451	-	-	-	-	-	-	-	-
rs79567815	ldlink	chr1	78910449	-	-	-	-	-	-	-	-
rs116362880	ldlink	chr1	78831308	-	-	-	-	-	-	-	-
rs79122809	ldlink	chr1	78833004	-	-	-	-	-	-	-	-
rs114006992	ldlink	chr1	78825246	-	-	-	-	-	-	-	-
rs13375172	ldlink	chr1	78824327	-	-	-	-	-	-	-	-
rs7533564	gwas	chr1	78825912	-	-	-	-	-	-	-	-
rs146130316	ldlink	chr1	200768007	-	-	-	-	-	-	-	-
rs1008723	ldlink	chr17	38066267	-	-	-	-	-	-	-	-
rs10134180	ldlink	chr14	98480125	-	-	-	-	-	-	-	-
rs10134419	ldlink	chr14	98487587	-	-	-	-	-	-	-	-
rs10137906	ldlink	chr14	98490569	-	-	-	-	-	-	-	-
rs1015166	gwas	chr6	32798731	-	-	-	-	-	-	-	-
rs10152587	ldlink	chr15	79233225	-	-	-	-	-	-	-	-
rs10152589	ldlink	chr15	79233255	-	-	-	-	-	-	-	-
rs10165561	ldlink	chr2	234172915	-	-	-	-	-	-	-	-
rs10196794	ldlink	chr2	234192616	-	-	-	-	-	-	-	-
rs10212296	ldlink	chr3	49542273	-	-	-	-	-	-	-	-
rs10225700	ldlink	chr7	26869880	-	-	-	-	-	-	-	-
rs10225904	ldlink	chr7	26869888	-	-	-	-	-	-	-	-
rs10225924	ldlink	chr7	26839954	-	-	-	-	-	-	-	-
rs10227231	ldlink	chr7	26888074	-	-	-	-	-	-	-	-
rs10227529	ldlink	chr7	26886309	-	-	-	-	-	-	-	-
rs10227673	ldlink	chr7	26865299	-	-	-	-	-	-	-	-
rs10229837	ldlink	chr7	26840652	-	-	-	-	-	-	-	-
rs10241234	ldlink	chr7	26869887	-	-	-	-	-	-	-	-
rs10244986	ldlink	chr7	26849558	-	-	-	-	-	-	-	-
rs10251839	ldlink	chr7	26886468	-	-	-	-	-	-	-	-
rs10270187	ldlink	chr7	26885885	-	-	-	-	-	-	-	-
rs10272190	ldlink	chr7	26887942	-	-	-	-	-	-	-	-
rs10272457	ldlink	chr7	26888155	-	-	-	-	-	-	-	-
rs10272603	ldlink	chr7	26888277	-	-	-	-	-	-	-	-
rs10276471	ldlink	chr7	26837940	-	-	-	-	-	-	-	-
rs10278451	ldlink	chr7	50468952	-	-	-	-	-	-	-	-
rs10486483	ldlink	chr7	26892440	-	-	-	-	-	-	-	-
rs10486485	ldlink	chr7	26900356	-	-	-	-	-	-	-	-
rs10506156	ldlink	chr12	40823474	-	-	-	-	-	-	-	-
rs10506157	ldlink	chr12	40823493	-	-	-	-	-	-	-	-
rs10506158	ldlink	chr12	40824154	-	-	-	-	-	-	-	-
rs10506159	ldlink	chr12	40824948	-	-	-	-	-	-	-	-
rs10506160	ldlink	chr12	40825715	-	-	-	-	-	-	-	-
rs10506161	ldlink	chr12	40826322	-	-	-	-	-	-	-	-
rs10506163	ldlink	chr12	40827081	-	-	-	-	-	-	-	-
rs1059491	ldlink	chr16	28603655	-	-	-	-	-	-	-	-
rs10641703	ldlink	chr6	126660355	-	-	-	-	-	-	-	-
rs10682884	ldlink	chr1	200718569	-	-	-	-	-	-	-	-
rs1074570	ldlink	chr7	51016433	-	-	-	-	-	-	-	-
rs1074571	ldlink	chr7	51016458	-	-	-	-	-	-	-	-
rs10774625	ldlink	chr12	111910219	-	-	-	-	-	-	-	-
rs10782767	ldlink	chr1	82242094	-	-	-	-	-	-	-	-
rs10822050	gwas	chr10	64438771	-	-	-	-	-	-	-	-
rs10874268	ldlink	chr1	82230946	-	-	-	-	-	-	-	-
rs10876866	ldlink	chr12	56445366	-	-	-	-	-	-	-	-
rs10920052	ldlink	chr1	200820610	-	-	-	-	-	-	-	-
rs10995271	ldlink	chr10	64438486	-	-	-	-	-	-	-	-
rs11011088	ldlink	chr10	37571234	-	-	-	-	-	-	-	-
rs11098659	ldlink	chr4	123396028	-	-	-	-	-	-	-	-
rs11102694	ldlink	chr1	114426001	-	-	-	-	-	-	-	-
rs11130203	ldlink	chr3	49575367	-	-	-	-	-	-	-	-
rs111373218	ldlink	chr7	26859152	-	-	-	-	-	-	-	-
rs11145763	gwas	chr9	139263596	-	-	-	-	-	-	-	-
rs111564203	ldlink	chr1	78846520	-	-	-	-	-	-	-	-
rs11160428	ldlink	chr14	98480034	-	-	-	-	-	-	-	-
rs11171739	gwas	chr12	56470625	-	-	-	-	-	-	-	-
rs11176553	ldlink	chr12	40815560	-	-	-	-	-	-	-	-
rs111852127	ldlink	chr16	75249170	-	-	-	-	-	-	-	-
rs111869668	ldlink	chr16	75249791	-	-	-	-	-	-	-	-
rs111903592	ldlink	chr3	49427319	-	-	-	-	-	-	-	-
rs112047757	ldlink	chr16	28590862	-	-	-	-	-	-	-	-
rs112164743	ldlink	chr7	26859172	-	-	-	-	-	-	-	-
rs112202188	ldlink	chr6	36042948	-	-	-	-	-	-	-	-
rs112249319	ldlink	chr6	36056430	-	-	-	-	-	-	-	-
rs112445263	ldlink	chr19	47203356	-	-	-	-	-	-	-	-
rs112479807	ldlink	chr16	28600201	-	-	-	-	-	-	-	-
rs112481526	ldlink	chr4	123076007	-	-	-	-	-	-	-	-
rs11256611	ldlink	chr10	6122382	-	-	-	-	-	-	-	-
rs112831778	ldlink	chr16	28590989	-	-	-	-	-	-	-	-
rs11307281	ldlink	chr6	126707845	-	-	-	-	-	-	-	-
rs11317724	ldlink	chr16	75247337	-	-	-	-	-	-	-	-
rs113208333	ldlink	chr16	28606160	-	-	-	-	-	-	-	-
rs113360640	ldlink	chr7	26873194	-	-	-	-	-	-	-	-
rs11350707	ldlink	chr12	40814750	-	-	-	-	-	-	-	-
rs113623515	ldlink	chr16	28530711	-	-	-	-	-	-	-	-
rs11378254	ldlink	chr4	166574881	-	-	-	-	-	-	-	-
rs113885326	ldlink	chr6	36013511	-	-	-	-	-	-	-	-
rs114236648	ldlink	chr7	26874639	-	-	-	-	-	-	-	-
rs11451709	ldlink	chr4	166567840	-	-	-	-	-	-	-	-
rs114978183	ldlink	chr7	26852740	-	-	-	-	-	-	-	-
rs1150756	ldlink	chr6	32035694	-	-	-	-	-	-	-	-
rs1150758	ldlink	chr6	32028149	-	-	-	-	-	-	-	-
rs115112126	ldlink	chr1	78916243	-	-	-	-	-	-	-	-
rs115447617	ldlink	chr7	26857751	-	-	-	-	-	-	-	-
rs115453073	ldlink	chr7	26852741	-	-	-	-	-	-	-	-
rs11552047	ldlink	chr7	50469551	-	-	-	-	-	-	-	-
rs11564111	ldlink	chr12	40823218	-	-	-	-	-	-	-	-
rs11564125	ldlink	chr12	40826201	-	-	-	-	-	-	-	-
rs11564143	ldlink	chr12	40821435	-	-	-	-	-	-	-	-
rs11564145	ldlink	chr12	40811665	-	-	-	-	-	-	-	-
rs11564169	ldlink	chr12	40826021	-	-	-	-	-	-	-	-
rs11564170	ldlink	chr12	40821847	-	-	-	-	-	-	-	-
rs11564240	ldlink	chr12	40825542	-	-	-	-	-	-	-	-
rs11564244	ldlink	chr12	40824376	-	-	-	-	-	-	-	-
rs11564246	ldlink	chr12	40822346	-	-	-	-	-	-	-	-
rs11564247	ldlink	chr12	40821478	-	-	-	-	-	-	-	-
rs11564253	ldlink	chr12	40809750	-	-	-	-	-	-	-	-
rs11564255	ldlink	chr12	40805147	-	-	-	-	-	-	-	-
rs11564256	ldlink	chr12	40798413	-	-	-	-	-	-	-	-
rs11564262	ldlink	chr12	40790924	-	-	-	-	-	-	-	-
rs11564264	ldlink	chr12	40790530	-	-	-	-	-	-	-	-
rs11580078	gwas	chr1	67669634	-	-	-	-	-	-	-	-
rs115829748	gwas	chr5	71394387	-	-	-	-	-	-	-	-
rs115954681	ldlink	chr1	78911818	-	-	-	-	-	-	-	-
rs116045895	ldlink	chr1	78822411	-	-	-	-	-	-	-	-
rs11622689	ldlink	chr14	98496560	-	-	-	-	-	-	-	-
rs116311468	ldlink	chr1	78916801	-	-	-	-	-	-	-	-
rs116911200	ldlink	chr12	40813449	-	-	-	-	-	-	-	-
rs116937891	ldlink	chr12	40815261	-	-	-	-	-	-	-	-
rs116946443	ldlink	chr12	40810238	-	-	-	-	-	-	-	-
rs117033661	ldlink	chr12	40797862	-	-	-	-	-	-	-	-
rs117036566	ldlink	chr12	40817056	-	-	-	-	-	-	-	-
rs11706370	ldlink	chr3	49441091	-	-	-	-	-	-	-	-
rs11708955	ldlink	chr3	49540114	-	-	-	-	-	-	-	-
rs11712569	ldlink	chr3	49540152	-	-	-	-	-	-	-	-
rs117144345	ldlink	chr12	40789216	-	-	-	-	-	-	-	-
rs11716974	ldlink	chr3	49431853	-	-	-	-	-	-	-	-
rs11719996	ldlink	chr3	49525958	-	-	-	-	-	-	-	-
rs117222477	ldlink	chr12	40789190	-	-	-	-	-	-	-	-
rs117237084	ldlink	chr12	40810177	-	-	-	-	-	-	-	-
rs11725823	ldlink	chr4	123425785	-	-	-	-	-	-	-	-
rs117357330	ldlink	chr12	40825700	-	-	-	-	-	-	-	-
rs117366914	ldlink	chr12	40772940	-	-	-	-	-	-	-	-
rs117435671	ldlink	chr12	40812896	-	-	-	-	-	-	-	-
rs117482806	ldlink	chr12	40813726	-	-	-	-	-	-	-	-
rs11755527	gwas	chr6	90958231	-	-	-	-	-	-	-	-
rs117591458	ldlink	chr12	40801296	-	-	-	-	-	-	-	-
rs117725664	ldlink	chr12	40797582	-	-	-	-	-	-	-	-
rs117780447	ldlink	chr12	40775127	-	-	-	-	-	-	-	-
rs117844952	ldlink	chr12	40812941	-	-	-	-	-	-	-	-
rs117867889	ldlink	chr12	40805329	-	-	-	-	-	-	-	-
rs117887879	ldlink	chr12	40789658	-	-	-	-	-	-	-	-
rs117891010	ldlink	chr12	40753796	-	-	-	-	-	-	-	-
rs117908462	ldlink	chr12	40806832	-	-	-	-	-	-	-	-
rs117981694	ldlink	chr12	40822098	-	-	-	-	-	-	-	-
rs118081441	ldlink	chr12	40810213	-	-	-	-	-	-	-	-
rs118122990	ldlink	chr12	40812873	-	-	-	-	-	-	-	-
rs11980379	ldlink	chr7	50469981	-	-	-	-	-	-	-	-
rs11980407	ldlink	chr7	50471613	-	-	-	-	-	-	-	-
rs12007112	ldlink	chrX	135682887	-	-	-	-	-	-	-	-
rs12012220	ldlink	chrX	135683355	-	-	-	-	-	-	-	-
rs12012314	ldlink	chrX	135683500	-	-	-	-	-	-	-	-
rs12254050	ldlink	chr10	6123113	-	-	-	-	-	-	-	-
rs12333525	ldlink	chr7	26847762	-	-	-	-	-	-	-	-
rs12416116	gwas	chr10	90035654	-	-	-	-	-	-	-	-
rs12422278	ldlink	chr12	40763013	-	-	-	-	-	-	-	-
rs12422390	ldlink	chr12	40803129	-	-	-	-	-	-	-	-
rs12423986	ldlink	chr12	40803194	-	-	-	-	-	-	-	-
rs12424424	ldlink	chr12	40807129	-	-	-	-	-	-	-	-
rs12424494	ldlink	chr12	40777658	-	-	-	-	-	-	-	-
rs12424944	ldlink	chr12	40816725	-	-	-	-	-	-	-	-
rs12425211	ldlink	chr12	40816744	-	-	-	-	-	-	-	-
rs12426903	ldlink	chr12	40801530	-	-	-	-	-	-	-	-
rs12427134	ldlink	chr12	40807097	-	-	-	-	-	-	-	-
rs12445744	ldlink	chr16	28588395	-	-	-	-	-	-	-	-
rs12445823	ldlink	chr16	28588049	-	-	-	-	-	-	-	-
rs12447461	ldlink	chr16	28582941	-	-	-	-	-	-	-	-
rs12448429	ldlink	chr16	28588443	-	-	-	-	-	-	-	-
rs12453507	gwas	chr17	38053207	-	-	-	-	-	-	-	-
rs1246904	ldlink	chr4	166560583	-	-	-	-	-	-	-	-
rs1246906	ldlink	chr4	166558981	-	-	-	-	-	-	-	-
rs12476878	ldlink	chr2	111602974	-	-	-	-	-	-	-	-
rs12499753	ldlink	chr4	123333177	-	-	-	-	-	-	-	-
rs12506688	ldlink	chr4	26104113	-	-	-	-	-	-	-	-
rs12532395	ldlink	chr7	26841702	-	-	-	-	-	-	-	-
rs12534899	ldlink	chr7	26877189	-	-	-	-	-	-	-	-
rs12534921	ldlink	chr7	26877210	-	-	-	-	-	-	-	-
rs12535784	ldlink	chr7	26882067	-	-	-	-	-	-	-	-
rs12540388	ldlink	chr7	26905731	-	-	-	-	-	-	-	-
rs12559116	ldlink	chrX	135687540	-	-	-	-	-	-	-	-
rs12559890	ldlink	chrX	135685169	-	-	-	-	-	-	-	-
rs12598357	gwas	chr16	28340945	-	-	-	-	-	-	-	-
rs1265888	ldlink	chr6	32066447	-	-	-	-	-	-	-	-
rs1265889	ldlink	chr6	32033616	-	-	-	-	-	-	-	-
rs12848318	ldlink	chrX	135684162	-	-	-	-	-	-	-	-
rs12850721	ldlink	chrX	135684498	-	-	-	-	-	-	-	-
rs12887118	ldlink	chr14	98480295	-	-	-	-	-	-	-	-
rs12994997	ldlink	chr2	234173503	-	-	-	-	-	-	-	-
rs13009506	ldlink	chr2	234175706	-	-	-	-	-	-	-	-
rs13079643	ldlink	chr3	49477466	-	-	-	-	-	-	-	-
rs13087851	ldlink	chr3	49408974	-	-	-	-	-	-	-	-
rs13147049	ldlink	chr4	123193870	-	-	-	-	-	-	-	-
rs13333976	ldlink	chr16	28347707	-	-	-	-	-	-	-	-
rs1337735	ldlink	chr6	126771024	-	-	-	-	-	-	-	-
rs13381239	ldlink	chr18	67526725	-	-	-	-	-	-	-	-
rs13438513	ldlink	chr7	26860633	-	-	-	-	-	-	-	-
rs13438514	ldlink	chr7	26860688	-	-	-	-	-	-	-	-
rs1350277	ldlink	chr14	98492843	-	-	-	-	-	-	-	-
rs1353695	ldlink	chr1	82240082	-	-	-	-	-	-	-	-
rs1361109	ldlink	chr6	126771143	-	-	-	-	-	-	-	-
rs1361262	ldlink	chr6	126701967	-	-	-	-	-	-	-	-
rs1365762	ldlink	chr12	40789962	-	-	-	-	-	-	-	-
rs1379232	ldlink	chr14	98479658	-	-	-	-	-	-	-	-
rs137980689	ldlink	chr12	40812838	-	-	-	-	-	-	-	-
rs138012443	ldlink	chr10	64434282	-	-	-	-	-	-	-	-
rs138069086	ldlink	chr12	40816481	-	-	-	-	-	-	-	-
rs138144949	ldlink	chr7	26857828	-	-	-	-	-	-	-	-
rs138361990	ldlink	chr12	40798271	-	-	-	-	-	-	-	-
rs138782604	ldlink	chr6	36052710	-	-	-	-	-	-	-	-
rs139082274	ldlink	chr6	126666825	-	-	-	-	-	-	-	-
rs139377078	ldlink	chr7	26875304	-	-	-	-	-	-	-	-
rs139528704	ldlink	chr12	40790740	-	-	-	-	-	-	-	-
rs139590240	ldlink	chr12	40810609	-	-	-	-	-	-	-	-
rs140523972	ldlink	chr3	49575137	-	-	-	-	-	-	-	-
rs140578439	ldlink	chr12	40810824	-	-	-	-	-	-	-	-
rs140812745	ldlink	chr12	40725258	-	-	-	-	-	-	-	-
rs140892874	ldlink	chr12	40824798	-	-	-	-	-	-	-	-
rs141181073	ldlink	chr7	26857837	-	-	-	-	-	-	-	-
rs141315343	ldlink	chr12	40811848	-	-	-	-	-	-	-	-
rs1415671	ldlink	chr6	126759587	-	-	-	-	-	-	-	-
rs141893556	ldlink	chr12	40789456	-	-	-	-	-	-	-	-
rs142216833	ldlink	chr1	78848773	-	-	-	-	-	-	-	-
rs142268259	ldlink	chr12	40809983	-	-	-	-	-	-	-	-
rs142342883	ldlink	chr18	12775050	-	-	-	-	-	-	-	-
rs142614989	ldlink	chr12	40826397	-	-	-	-	-	-	-	-
rs142627936	ldlink	chr7	26875063	-	-	-	-	-	-	-	-
rs143023056	ldlink	chr14	98492598	-	-	-	-	-	-	-	-
rs143134762	ldlink	chr12	40824081	-	-	-	-	-	-	-	-
rs143218501	ldlink	chr12	40826138	-	-	-	-	-	-	-	-
rs143228478	ldlink	chr12	40823655	-	-	-	-	-	-	-	-
rs143377635	ldlink	chr12	40810109	-	-	-	-	-	-	-	-
rs143615969	ldlink	chr12	40810652	-	-	-	-	-	-	-	-
rs143637609	ldlink	chr12	40816842	-	-	-	-	-	-	-	-
rs143926317	ldlink	chr12	40798542	-	-	-	-	-	-	-	-
rs144214850	ldlink	chr12	40789408	-	-	-	-	-	-	-	-
rs144254466	ldlink	chr7	26858395	-	-	-	-	-	-	-	-
rs144263283	ldlink	chr22	30462627	-	-	-	-	-	-	-	-
rs144495455	ldlink	chr12	40810453	-	-	-	-	-	-	-	-
rs144807293	ldlink	chrX	135676651	-	-	-	-	-	-	-	-
rs144873199	ldlink	chr12	40797386	-	-	-	-	-	-	-	-
rs144937184	ldlink	chr12	40817239	-	-	-	-	-	-	-	-
rs145608233	ldlink	chr6	126744993	-	-	-	-	-	-	-	-
rs145615731	ldlink	chr7	26864186	-	-	-	-	-	-	-	-
rs145665108	ldlink	chr7	26840141	-	-	-	-	-	-	-	-
rs1456988	gwas	chr14	98488007	-	-	-	-	-	-	-	-
rs145878112	ldlink	chr7	26876579	-	-	-	-	-	-	-	-
rs146015937	ldlink	chr12	40825599	-	-	-	-	-	-	-	-
rs146151868	ldlink	chr1	78827463	-	-	-	-	-	-	-	-
rs146269924	ldlink	chr6	36002757	-	-	-	-	-	-	-	-
rs146427470	ldlink	chr12	40804495	-	-	-	-	-	-	-	-
rs146453083	ldlink	chr6	32398790	-	-	-	-	-	-	-	-
rs146687709	ldlink	chr12	40797511	-	-	-	-	-	-	-	-
rs1468176	ldlink	chr22	30544516	-	-	-	-	-	-	-	-
rs146833757	ldlink	chr7	26861667	-	-	-	-	-	-	-	-
rs1469858	ldlink	chr18	67529217	-	-	-	-	-	-	-	-
rs147045449	ldlink	chr12	40798266	-	-	-	-	-	-	-	-
rs147059615	ldlink	chr6	36055675	-	-	-	-	-	-	-	-
rs147196025	ldlink	chr12	40810822	-	-	-	-	-	-	-	-
rs147404416	ldlink	chr6	36002540	-	-	-	-	-	-	-	-
rs147444868	ldlink	chr7	26858650	-	-	-	-	-	-	-	-
rs147487393	ldlink	chr7	26860346	-	-	-	-	-	-	-	-
rs147968276	ldlink	chr12	40817448	-	-	-	-	-	-	-	-
rs148144443	ldlink	chr12	40815298	-	-	-	-	-	-	-	-
rs148180074	ldlink	chr12	40812638	-	-	-	-	-	-	-	-
rs148542465	ldlink	chr12	40817022	-	-	-	-	-	-	-	-
rs148698440	ldlink	chr12	40787264	-	-	-	-	-	-	-	-
rs148734725	ldlink	chr3	49406708	-	-	-	-	-	-	-	-
rs149087081	ldlink	chr6	32402116	-	-	-	-	-	-	-	-
rs149221842	ldlink	chr12	40815060	-	-	-	-	-	-	-	-
rs149308025	ldlink	chr12	40813411	-	-	-	-	-	-	-	-
rs149344784	ldlink	chr12	40798196	-	-	-	-	-	-	-	-
rs149557347	ldlink	chr12	40824058	-	-	-	-	-	-	-	-
rs149596967	ldlink	chr12	40728626	-	-	-	-	-	-	-	-
rs149647132	ldlink	chr7	26857898	-	-	-	-	-	-	-	-
rs149948351	ldlink	chr7	26875969	-	-	-	-	-	-	-	-
rs150169357	ldlink	chr12	40797959	-	-	-	-	-	-	-	-
rs150185915	ldlink	chr12	40824819	-	-	-	-	-	-	-	-
rs150236143	ldlink	chr12	40778125	-	-	-	-	-	-	-	-
rs150245772	ldlink	chr16	50656891	-	-	-	-	-	-	-	-
rs150306906	ldlink	chr12	40812751	-	-	-	-	-	-	-	-
rs150353632	ldlink	chr6	32346463	-	-	-	-	-	-	-	-
rs150362021	ldlink	chr7	26860062	-	-	-	-	-	-	-	-
rs151225866	ldlink	chr11	2168445	-	-	-	-	-	-	-	-
rs1533295	ldlink	chr2	111597991	-	-	-	-	-	-	-	-
rs1538170	ldlink	chr6	126752874	-	-	-	-	-	-	-	-
rs1538171	gwas	chr6	126752884	-	-	-	-	-	-	-	-
rs1573296	ldlink	chr6	30127805	-	-	-	-	-	-	-	-
rs1578060	ldlink	chr6	126712247	-	-	-	-	-	-	-	-
rs1610554	ldlink	chr18	67524356	-	-	-	-	-	-	-	-
rs1615504	gwas	chr18	67526644	-	-	-	-	-	-	-	-
rs1617322	ldlink	chr6	32673893	-	-	-	-	-	-	-	-
rs16883819	ldlink	chr6	35997768	-	-	-	-	-	-	-	-
rs16883989	ldlink	chr6	36010958	-	-	-	-	-	-	-	-
rs16884628	ldlink	chr6	36057968	-	-	-	-	-	-	-	-
rs16884660	ldlink	chr6	36060211	-	-	-	-	-	-	-	-
rs16884857	ldlink	chr6	36070227	-	-	-	-	-	-	-	-
rs16884906	ldlink	chr6	36070699	-	-	-	-	-	-	-	-
rs16884919	ldlink	chr6	36071517	-	-	-	-	-	-	-	-
rs1689510	gwas	chr12	56396768	-	-	-	-	-	-	-	-
rs1702877	ldlink	chr12	56427808	-	-	-	-	-	-	-	-
rs17315929	ldlink	chr7	26864173	-	-	-	-	-	-	-	-
rs17375272	ldlink	chr7	26866497	-	-	-	-	-	-	-	-
rs17388568	ldlink	chr4	123329362	-	-	-	-	-	-	-	-
rs17444103	ldlink	chr12	40721159	-	-	-	-	-	-	-	-
rs17444646	ldlink	chr12	40797205	-	-	-	-	-	-	-	-
rs17444681	ldlink	chr12	40803965	-	-	-	-	-	-	-	-
rs17444688	ldlink	chr12	40804093	-	-	-	-	-	-	-	-
rs17444702	ldlink	chr12	40805677	-	-	-	-	-	-	-	-
rs17444744	ldlink	chr12	40807876	-	-	-	-	-	-	-	-
rs17444751	ldlink	chr12	40807930	-	-	-	-	-	-	-	-
rs17444765	ldlink	chr12	40810962	-	-	-	-	-	-	-	-
rs17444868	ldlink	chr12	40820852	-	-	-	-	-	-	-	-
rs17444875	ldlink	chr12	40820862	-	-	-	-	-	-	-	-
rs17444903	ldlink	chr12	40821745	-	-	-	-	-	-	-	-
rs17466626	gwas	chr12	40760631	-	-	-	-	-	-	-	-
rs17466893	ldlink	chr12	40784418	-	-	-	-	-	-	-	-
rs17466907	ldlink	chr12	40784574	-	-	-	-	-	-	-	-
rs17466969	ldlink	chr12	40786828	-	-	-	-	-	-	-	-
rs17467039	ldlink	chr12	40797038	-	-	-	-	-	-	-	-
rs17467081	ldlink	chr12	40804533	-	-	-	-	-	-	-	-
rs17467088	ldlink	chr12	40804713	-	-	-	-	-	-	-	-
rs17467095	ldlink	chr12	40805667	-	-	-	-	-	-	-	-
rs17467102	ldlink	chr12	40806594	-	-	-	-	-	-	-	-
rs17467109	ldlink	chr12	40806710	-	-	-	-	-	-	-	-
rs17467116	ldlink	chr12	40806737	-	-	-	-	-	-	-	-
rs17467144	ldlink	chr12	40810161	-	-	-	-	-	-	-	-
rs17467157	ldlink	chr12	40813815	-	-	-	-	-	-	-	-
rs17467164	ldlink	chr12	40814197	-	-	-	-	-	-	-	-
rs17467171	ldlink	chr12	40814267	-	-	-	-	-	-	-	-
rs17467178	ldlink	chr12	40814270	-	-	-	-	-	-	-	-
rs17467185	ldlink	chr12	40817359	-	-	-	-	-	-	-	-
rs17467249	ldlink	chr12	40821159	-	-	-	-	-	-	-	-
rs17467263	ldlink	chr12	40821278	-	-	-	-	-	-	-	-
rs17467284	ldlink	chr12	40821871	-	-	-	-	-	-	-	-
rs17467291	ldlink	chr12	40821960	-	-	-	-	-	-	-	-
rs17492152	ldlink	chr12	40807727	-	-	-	-	-	-	-	-
rs17497325	ldlink	chr12	40770471	-	-	-	-	-	-	-	-
rs17630235	ldlink	chr12	112591686	-	-	-	-	-	-	-	-
rs17707300	ldlink	chr16	28593347	-	-	-	-	-	-	-	-
rs1788229	ldlink	chr18	67533961	-	-	-	-	-	-	-	-
rs1788232	ldlink	chr18	67527609	-	-	-	-	-	-	-	-
rs17885785	gwas	chr11	2167850	-	-	-	-	-	-	-	-
rs1790932	ldlink	chr18	67533400	-	-	-	-	-	-	-	-
rs1790946	ldlink	chr18	67528430	-	-	-	-	-	-	-	-
rs1790947	ldlink	chr18	67527760	-	-	-	-	-	-	-	-
rs1794272	ldlink	chr6	32672216	-	-	-	-	-	-	-	-
rs1794274	ldlink	chr6	32672043	-	-	-	-	-	-	-	-
rs1794528	ldlink	chr6	32672439	-	-	-	-	-	-	-	-
rs1794530	ldlink	chr6	32671800	-	-	-	-	-	-	-	-
rs183347939	ldlink	chr12	40810107	-	-	-	-	-	-	-	-
rs1848763	ldlink	chrX	153950635	-	-	-	-	-	-	-	-
rs186316711	ldlink	chr12	40798222	-	-	-	-	-	-	-	-
rs188619640	ldlink	chr12	40823970	-	-	-	-	-	-	-	-
rs189186053	ldlink	chr12	40824221	-	-	-	-	-	-	-	-
rs1893217	gwas	chr18	12809340	-	-	-	-	-	-	-	-
rs193471	ldlink	chr22	30447305	-	-	-	-	-	-	-	-
rs193474	ldlink	chr22	30449094	-	-	-	-	-	-	-	-
rs193475	ldlink	chr22	30450492	-	-	-	-	-	-	-	-
rs193476	ldlink	chr22	30450521	-	-	-	-	-	-	-	-
rs1967332	ldlink	chr7	26872988	-	-	-	-	-	-	-	-
rs1967966	ldlink	chr6	36072172	-	-	-	-	-	-	-	-
rs1969233	ldlink	chr2	111597700	-	-	-	-	-	-	-	-
rs1980493	gwas	chr6	32363215	-	-	-	-	-	-	-	-
rs1987305	ldlink	chr6	32401996	-	-	-	-	-	-	-	-
rs1988588	ldlink	chr14	98487507	-	-	-	-	-	-	-	-
rs1989265	ldlink	chr7	51023151	-	-	-	-	-	-	-	-
rs1989870	ldlink	chr22	30472254	-	-	-	-	-	-	-	-
rs1990760	gwas	chr2	163124051	-	-	-	-	-	-	-	-
rs200010314	ldlink	chr12	40811777	-	-	-	-	-	-	-	-
rs200395517	ldlink	chr19	47213127	-	-	-	-	-	-	-	-
rs200411589	ldlink	chr6	32347070	-	-	-	-	-	-	-	-
rs200610116	ldlink	chr12	40816211	-	-	-	-	-	-	-	-
rs200753700	ldlink	chr10	64437473	-	-	-	-	-	-	-	-
rs200903764	ldlink	chr12	40814350	-	-	-	-	-	-	-	-
rs200907986	ldlink	chr12	40824205	-	-	-	-	-	-	-	-
rs201090562	ldlink	chr19	47205943	-	-	-	-	-	-	-	-
rs201098338	ldlink	chr12	40799933	-	-	-	-	-	-	-	-
rs201355543	ldlink	chr12	40789589	-	-	-	-	-	-	-	-
rs2013718	ldlink	chr5	158828480	-	-	-	-	-	-	-	-
rs201544056	ldlink	chr1	78829566	-	-	-	-	-	-	-	-
rs201714398	ldlink	chr12	40816457	-	-	-	-	-	-	-	-
rs201950123	ldlink	chr12	40797919	-	-	-	-	-	-	-	-
rs202005381	ldlink	chr16	28344332	-	-	-	-	-	-	-	-
rs2027299	ldlink	chr6	126685827	-	-	-	-	-	-	-	-
rs2030132	ldlink	chr7	26891339	-	-	-	-	-	-	-	-
rs2030133	ldlink	chr7	26891104	-	-	-	-	-	-	-	-
rs2030134	ldlink	chr7	26891101	-	-	-	-	-	-	-	-
rs2030135	ldlink	chr7	26891100	-	-	-	-	-	-	-	-
rs2030136	ldlink	chr7	26891016	-	-	-	-	-	-	-	-
rs2039735	ldlink	chr6	126745076	-	-	-	-	-	-	-	-
rs2045258	ldlink	chr6	126674354	-	-	-	-	-	-	-	-
rs2066363	gwas	chr1	82237577	-	-	-	-	-	-	-	-
rs2077031	ldlink	chr16	28603168	-	-	-	-	-	-	-	-
rs2111485	gwas	chr2	163110536	-	-	-	-	-	-	-	-
rs2114566	ldlink	chr12	40814107	-	-	-	-	-	-	-	-
rs2152876	ldlink	chr6	126761228	-	-	-	-	-	-	-	-
rs2184968	ldlink	chr6	126760994	-	-	-	-	-	-	-	-
rs2187818	ldlink	chr6	32395568	-	-	-	-	-	-	-	-
rs2227138	ldlink	chr6	32384500	-	-	-	-	-	-	-	-
rs2237096	ldlink	chr6	36008002	-	-	-	-	-	-	-	-
rs2241878	ldlink	chr2	234183718	-	-	-	-	-	-	-	-
rs2241879	ldlink	chr2	234183468	-	-	-	-	-	-	-	-
rs2241880	ldlink	chr2	234183368	-	-	-	-	-	-	-	-
rs2245420	ldlink	chr6	30082688	-	-	-	-	-	-	-	-
rs2249099	ldlink	chr6	30079307	-	-	-	-	-	-	-	-
rs2253129	ldlink	chr4	166564089	-	-	-	-	-	-	-	-
rs2289472	ldlink	chr2	234182240	-	-	-	-	-	-	-	-
rs2289474	ldlink	chr2	234181848	-	-	-	-	-	-	-	-
rs2290400	gwas	chr17	38066240	-	-	-	-	-	-	-	-
rs2322266	ldlink	chr4	166564417	-	-	-	-	-	-	-	-
rs2326387	ldlink	chr6	126680489	-	-	-	-	-	-	-	-
rs2329568	ldlink	chr7	51018103	-	-	-	-	-	-	-	-
rs2395151	ldlink	chr6	32343339	-	-	-	-	-	-	-	-
rs240704	ldlink	chr16	28529949	-	-	-	-	-	-	-	-
rs240705	ldlink	chr16	28529716	-	-	-	-	-	-	-	-
rs240708	ldlink	chr16	28520576	-	-	-	-	-	-	-	-
rs2412972	ldlink	chr22	30519825	-	-	-	-	-	-	-	-
rs2412976	ldlink	chr22	30567907	-	-	-	-	-	-	-	-
rs2427749	ldlink	chr6	30078888	-	-	-	-	-	-	-	-
rs2466826	ldlink	chr16	28348344	-	-	-	-	-	-	-	-
rs2517596	ldlink	chr6	30083855	-	-	-	-	-	-	-	-
rs2517598	ldlink	chr6	30080274	-	-	-	-	-	-	-	-
rs2518888	ldlink	chrX	135674388	-	-	-	-	-	-	-	-
rs2518889	ldlink	chrX	135674543	-	-	-	-	-	-	-	-
rs2518891	ldlink	chrX	135675755	-	-	-	-	-	-	-	-
rs2518892	ldlink	chrX	135676896	-	-	-	-	-	-	-	-
rs2523978	ldlink	chr6	30083708	-	-	-	-	-	-	-	-
rs2523979	ldlink	chr6	30083515	-	-	-	-	-	-	-	-
rs2523987	ldlink	chr6	30079993	-	-	-	-	-	-	-	-
rs2523988	ldlink	chr6	30079129	-	-	-	-	-	-	-	-
rs2542147	ldlink	chr18	12775851	-	-	-	-	-	-	-	-
rs2542148	ldlink	chr18	12777573	-	-	-	-	-	-	-	-
rs2542151	gwas	chr18	12779947	-	-	-	-	-	-	-	-
rs2611211	ldlink	chr4	166575439	-	-	-	-	-	-	-	-
rs2611215	gwas	chr4	166574267	-	-	-	-	-	-	-	-
rs2611216	ldlink	chr4	166572484	-	-	-	-	-	-	-	-
rs2611219	ldlink	chr4	166570869	-	-	-	-	-	-	-	-
rs2611221	ldlink	chr4	166569387	-	-	-	-	-	-	-	-
rs2714828	ldlink	chr4	166565849	-	-	-	-	-	-	-	-
rs2714829	ldlink	chr4	166567707	-	-	-	-	-	-	-	-
rs2714833	ldlink	chr4	166567947	-	-	-	-	-	-	-	-
rs2714834	ldlink	chr4	166568732	-	-	-	-	-	-	-	-
rs2714837	ldlink	chr4	166572648	-	-	-	-	-	-	-	-
rs2714839	ldlink	chr4	166574759	-	-	-	-	-	-	-	-
rs2726036	ldlink	chr16	28347140	-	-	-	-	-	-	-	-
rs2807260	ldlink	chrX	135674044	-	-	-	-	-	-	-	-
rs2807263	ldlink	chrX	135663181	-	-	-	-	-	-	-	-
rs2807264	gwas	chrX	135665778	-	-	-	-	-	-	-	-
rs281377	ldlink	chr19	49206603	-	-	-	-	-	-	-	-
rs28404962	ldlink	chr7	26860324	-	-	-	-	-	-	-	-
rs2844790	ldlink	chr6	30094113	-	-	-	-	-	-	-	-
rs2844791	ldlink	chr6	30088743	-	-	-	-	-	-	-	-
rs2847260	ldlink	chr18	12775591	-	-	-	-	-	-	-	-
rs2847274	ldlink	chr18	12777603	-	-	-	-	-	-	-	-
rs2847278	ldlink	chr18	12778715	-	-	-	-	-	-	-	-
rs2847280	ldlink	chr18	12779342	-	-	-	-	-	-	-	-
rs2847293	ldlink	chr18	12782448	-	-	-	-	-	-	-	-
rs28550029	ldlink	chr7	26872581	-	-	-	-	-	-	-	-
rs2856694	ldlink	chr6	32652281	-	-	-	-	-	-	-	-
rs2863210	ldlink	chr1	67670768	-	-	-	-	-	-	-	-
rs28816386	ldlink	chr7	26862805	-	-	-	-	-	-	-	-
rs28854492	ldlink	chr4	123215381	-	-	-	-	-	-	-	-
rs2894251	ldlink	chr6	32343236	-	-	-	-	-	-	-	-
rs2894254	ldlink	chr6	32345689	-	-	-	-	-	-	-	-
rs2899147	ldlink	chr22	30533065	-	-	-	-	-	-	-	-
rs2902440	ldlink	chr1	67670916	-	-	-	-	-	-	-	-
rs3117097	ldlink	chr6	32358689	-	-	-	-	-	-	-	-
rs3117103	ldlink	chr6	32349557	-	-	-	-	-	-	-	-
rs3129719	ldlink	chr6	32661779	-	-	-	-	-	-	-	-
rs3129726	ldlink	chr6	32678206	-	-	-	-	-	-	-	-
rs3129777	ldlink	chr6	32646184	-	-	-	-	-	-	-	-
rs3129779	ldlink	chr6	32646927	-	-	-	-	-	-	-	-
rs3129950	ldlink	chr6	32358201	-	-	-	-	-	-	-	-
rs3129956	ldlink	chr6	32368462	-	-	-	-	-	-	-	-
rs3129959	ldlink	chr6	32375796	-	-	-	-	-	-	-	-
rs3129965	ldlink	chr6	32380830	-	-	-	-	-	-	-	-
rs3134966	ldlink	chr6	32674298	-	-	-	-	-	-	-	-
rs3134968	ldlink	chr6	32674059	-	-	-	-	-	-	-	-
rs3134969	ldlink	chr6	32674027	-	-	-	-	-	-	-	-
rs3134976	ldlink	chr6	32652305	-	-	-	-	-	-	-	-
rs3134977	ldlink	chr6	32651641	-	-	-	-	-	-	-	-
rs3134978	ldlink	chr6	32651477	-	-	-	-	-	-	-	-
rs3134979	ldlink	chr6	32650178	-	-	-	-	-	-	-	-
rs3134983	ldlink	chr6	32646838	-	-	-	-	-	-	-	-
rs3134984	ldlink	chr6	32645029	-	-	-	-	-	-	-	-
rs3134986	ldlink	chr6	32644553	-	-	-	-	-	-	-	-
rs3134995	ldlink	chr6	32672089	-	-	-	-	-	-	-	-
rs3134997	ldlink	chr6	32672039	-	-	-	-	-	-	-	-
rs3136534	ldlink	chr4	123369776	-	-	-	-	-	-	-	-
rs33976078	ldlink	chr4	123283163	-	-	-	-	-	-	-	-
rs33995883	ldlink	chr12	40740686	-	-	-	-	-	-	-	-
rs33999320	ldlink	chr7	50470378	-	-	-	-	-	-	-	-
rs34030418	ldlink	chrX	135682959	-	-	-	-	-	-	-	-
rs34279746	ldlink	chr6	126740823	-	-	-	-	-	-	-	-
rs34293138	ldlink	chr3	49579017	-	-	-	-	-	-	-	-
rs34414436	ldlink	chr7	51018492	-	-	-	-	-	-	-	-
rs34415530	ldlink	chr12	56444632	-	-	-	-	-	-	-	-
rs34452120	ldlink	chr6	126715359	-	-	-	-	-	-	-	-
rs34588335	ldlink	chr3	49407660	-	-	-	-	-	-	-	-
rs34635748	ldlink	chr12	40824663	-	-	-	-	-	-	-	-
rs34794968	ldlink	chr18	67531026	-	-	-	-	-	-	-	-
rs34893377	ldlink	chr3	49515972	-	-	-	-	-	-	-	-
rs34937962	ldlink	chr1	200761255	-	-	-	-	-	-	-	-
rs35153695	ldlink	chr18	12808466	-	-	-	-	-	-	-	-
rs35168838	ldlink	chr6	126759641	-	-	-	-	-	-	-	-
rs35214995	ldlink	chr6	36059291	-	-	-	-	-	-	-	-
rs35462920	ldlink	chr12	40812258	-	-	-	-	-	-	-	-
rs35506010	ldlink	chr10	37599302	-	-	-	-	-	-	-	-
rs35510806	ldlink	chr6	126678331	-	-	-	-	-	-	-	-
rs35569646	ldlink	chr7	26882290	-	-	-	-	-	-	-	-
rs35640641	ldlink	chr6	126727415	-	-	-	-	-	-	-	-
rs35667974	gwas	chr2	163124637	-	-	-	-	-	-	-	-
rs35673053	ldlink	chr12	40824266	-	-	-	-	-	-	-	-
rs35831888	ldlink	chr12	40824685	-	-	-	-	-	-	-	-
rs35999162	ldlink	chr3	49597230	-	-	-	-	-	-	-	-
rs36001488	gwas	chr2	234185267	-	-	-	-	-	-	-	-
rs36024512	ldlink	chr18	67522358	-	-	-	-	-	-	-	-
rs36025852	ldlink	chr14	98496132	-	-	-	-	-	-	-	-
rs367364	ldlink	chr6	32019946	-	-	-	-	-	-	-	-
rs369547902	ldlink	chr12	40814301	-	-	-	-	-	-	-	-
rs370183727	ldlink	chr16	28576094	-	-	-	-	-	-	-	-
rs370436986	ldlink	chr6	32400833	-	-	-	-	-	-	-	-
rs371095822	ldlink	chr18	67529964	-	-	-	-	-	-	-	-
rs3746722	ldlink	chr20	1610939	-	-	-	-	-	-	-	-
rs374862256	ldlink	chr12	40813510	-	-	-	-	-	-	-	-
rs3757247	ldlink	chr6	90957463	-	-	-	-	-	-	-	-
rs376732583	ldlink	chr6	36010674	-	-	-	-	-	-	-	-
rs3789329	ldlink	chr12	40760764	-	-	-	-	-	-	-	-
rs3792108	ldlink	chr2	234184952	-	-	-	-	-	-	-	-
rs3792109	ldlink	chr2	234184417	-	-	-	-	-	-	-	-
rs3801810	ldlink	chr7	26892531	-	-	-	-	-	-	-	-
rs3801812	ldlink	chr7	26887615	-	-	-	-	-	-	-	-
rs3801813	ldlink	chr7	26887069	-	-	-	-	-	-	-	-
rs3801814	ldlink	chr7	26881302	-	-	-	-	-	-	-	-
rs3801815	ldlink	chr7	26881292	-	-	-	-	-	-	-	-
rs3801816	ldlink	chr7	26881177	-	-	-	-	-	-	-	-
rs3801819	ldlink	chr7	26866698	-	-	-	-	-	-	-	-
rs3801832	ldlink	chr7	26852280	-	-	-	-	-	-	-	-
rs3801833	ldlink	chr7	26852212	-	-	-	-	-	-	-	-
rs3801834	ldlink	chr7	26852062	-	-	-	-	-	-	-	-
rs3801836	ldlink	chr7	26851400	-	-	-	-	-	-	-	-
rs3801837	ldlink	chr7	26851361	-	-	-	-	-	-	-	-
rs3816234	ldlink	chr2	234185999	-	-	-	-	-	-	-	-
rs3902659	ldlink	chr14	98487447	-	-	-	-	-	-	-	-
rs394439	ldlink	chr6	32025555	-	-	-	-	-	-	-	-
rs41295071	ldlink	chr10	6118111	-	-	-	-	-	-	-	-
rs4132601	ldlink	chr7	50470604	-	-	-	-	-	-	-	-
rs4144155	ldlink	chr14	98491332	-	-	-	-	-	-	-	-
rs4145717	ldlink	chr4	123316076	-	-	-	-	-	-	-	-
rs4246905	gwas	chr9	117553249	-	-	-	-	-	-	-	-
rs4336042	ldlink	chr22	30552511	-	-	-	-	-	-	-	-
rs4376099	ldlink	chr4	166564617	-	-	-	-	-	-	-	-
rs4380538	ldlink	chr4	123448562	-	-	-	-	-	-	-	-
rs4505848	gwas	chr4	123132492	-	-	-	-	-	-	-	-
rs4511957	ldlink	chr4	166565409	-	-	-	-	-	-	-	-
rs45450798	ldlink	chr18	12792940	-	-	-	-	-	-	-	-
rs45485691	ldlink	chr4	123475979	-	-	-	-	-	-	-	-
rs45605540	ldlink	chr4	123141054	-	-	-	-	-	-	-	-
rs4565329	ldlink	chr6	126752798	-	-	-	-	-	-	-	-
rs4650579	ldlink	chr1	82232367	-	-	-	-	-	-	-	-
rs4719882	ldlink	chr7	26882252	-	-	-	-	-	-	-	-
rs4722641	ldlink	chr7	26838677	-	-	-	-	-	-	-	-
rs4722644	ldlink	chr7	26845386	-	-	-	-	-	-	-	-
rs4766578	ldlink	chr12	111904371	-	-	-	-	-	-	-	-
rs4768248	ldlink	chr12	40796286	-	-	-	-	-	-	-	-
rs4768249	ldlink	chr12	40796334	-	-	-	-	-	-	-	-
rs4768251	ldlink	chr12	40796365	-	-	-	-	-	-	-	-
rs4768258	ldlink	chr12	40814584	-	-	-	-	-	-	-	-
rs4768259	ldlink	chr12	40814661	-	-	-	-	-	-	-	-
rs4768260	ldlink	chr12	40814852	-	-	-	-	-	-	-	-
rs4787455	ldlink	chr16	28589455	-	-	-	-	-	-	-	-
rs4787456	ldlink	chr16	28559573	-	-	-	-	-	-	-	-
rs4788074	ldlink	chr16	28593597	-	-	-	-	-	-	-	-
rs4788077	ldlink	chr16	28569764	-	-	-	-	-	-	-	-
rs4788079	ldlink	chr16	28559363	-	-	-	-	-	-	-	-
rs4788080	ldlink	chr16	28558081	-	-	-	-	-	-	-	-
rs4788081	ldlink	chr16	28556147	-	-	-	-	-	-	-	-
rs4820830	gwas	chr22	30531091	-	-	-	-	-	-	-	-
rs4823076	ldlink	chr22	30519414	-	-	-	-	-	-	-	-
rs4891780	ldlink	chr18	67524383	-	-	-	-	-	-	-	-
rs4895807	ldlink	chr6	126686513	-	-	-	-	-	-	-	-
rs4897178	ldlink	chr6	126727908	-	-	-	-	-	-	-	-
rs4897179	ldlink	chr6	126727930	-	-	-	-	-	-	-	-
rs4897180	ldlink	chr6	126727950	-	-	-	-	-	-	-	-
rs4897182	ldlink	chr6	126755642	-	-	-	-	-	-	-	-
rs4900384	gwas	chr14	98498951	-	-	-	-	-	-	-	-
rs4947530	ldlink	chr7	51026911	-	-	-	-	-	-	-	-
rs4948088	gwas	chr7	51027194	-	-	-	-	-	-	-	-
rs4972590	ldlink	chr2	174459939	-	-	-	-	-	-	-	-
rs4972591	ldlink	chr2	174460041	-	-	-	-	-	-	-	-
rs4972592	ldlink	chr2	174460761	-	-	-	-	-	-	-	-
rs4972593	gwas	chr2	174462854	-	-	-	-	-	-	-	-
rs497309	ldlink	chr6	31892484	-	-	-	-	-	-	-	-
rs5015147	ldlink	chr12	40812392	-	-	-	-	-	-	-	-
rs5015148	ldlink	chr12	40812419	-	-	-	-	-	-	-	-
rs5015149	ldlink	chr12	40812494	-	-	-	-	-	-	-	-
rs510107	ldlink	chr2	25319471	-	-	-	-	-	-	-	-
rs516246	gwas	chr19	49206172	-	-	-	-	-	-	-	-
rs516316	ldlink	chr19	49206145	-	-	-	-	-	-	-	-
rs539514	gwas	chr13	76326282	-	-	-	-	-	-	-	-
rs55649247	ldlink	chrX	135674667	-	-	-	-	-	-	-	-
rs55739485	ldlink	chr7	26860741	-	-	-	-	-	-	-	-
rs55792032	ldlink	chr16	28599411	-	-	-	-	-	-	-	-
rs56035021	ldlink	chr4	123067808	-	-	-	-	-	-	-	-
rs56056710	ldlink	chr6	36036352	-	-	-	-	-	-	-	-
rs56156635	ldlink	chr7	50466276	-	-	-	-	-	-	-	-
rs56249713	ldlink	chr18	67533332	-	-	-	-	-	-	-	-
rs56327416	ldlink	chr6	36056855	-	-	-	-	-	-	-	-
rs56346567	ldlink	chr2	174461964	-	-	-	-	-	-	-	-
rs56354901	ldlink	chr16	28523144	-	-	-	-	-	-	-	-
rs56362075	ldlink	chr6	36041137	-	-	-	-	-	-	-	-
rs56380902	ldlink	chr17	38066372	-	-	-	-	-	-	-	-
rs56396270	ldlink	chr16	28580829	-	-	-	-	-	-	-	-
rs56413204	ldlink	chr6	36004902	-	-	-	-	-	-	-	-
rs56715462	ldlink	chr6	36011649	-	-	-	-	-	-	-	-
rs57205467	ldlink	chr1	78901111	-	-	-	-	-	-	-	-
rs574043	ldlink	chr1	238756936	-	-	-	-	-	-	-	-
rs5753008	ldlink	chr22	30472748	-	-	-	-	-	-	-	-
rs5753025	ldlink	chr22	30542157	-	-	-	-	-	-	-	-
rs57548049	ldlink	chr7	26860727	-	-	-	-	-	-	-	-
rs57573873	ldlink	chr1	78883062	-	-	-	-	-	-	-	-
rs576049	ldlink	chr6	126730543	-	-	-	-	-	-	-	-
rs57623217	ldlink	chr7	26862362	-	-	-	-	-	-	-	-
rs5763790	ldlink	chr22	30522413	-	-	-	-	-	-	-	-
rs5763797	ldlink	chr22	30530125	-	-	-	-	-	-	-	-
rs5780042	ldlink	chr1	200781432	-	-	-	-	-	-	-	-
rs58237753	ldlink	chr6	36036355	-	-	-	-	-	-	-	-
rs5863763	ldlink	chr4	166563985	-	-	-	-	-	-	-	-
rs58945258	ldlink	chr1	200796804	-	-	-	-	-	-	-	-
rs59254259	ldlink	chr7	26862464	-	-	-	-	-	-	-	-
rs5930965	ldlink	chrX	135673225	-	-	-	-	-	-	-	-
rs59698523	ldlink	chr6	126733094	-	-	-	-	-	-	-	-
rs60100837	ldlink	chr6	36032088	-	-	-	-	-	-	-	-
rs60342497	ldlink	chr6	36061461	-	-	-	-	-	-	-	-
rs60470336	ldlink	chr16	75248570	-	-	-	-	-	-	-	-
rs60474474	ldlink	chr18	12792736	-	-	-	-	-	-	-	-
rs60482815	ldlink	chr3	49490188	-	-	-	-	-	-	-	-
rs60652743	ldlink	chr19	47205707	-	-	-	-	-	-	-	-
rs60735058	ldlink	chr18	12795470	-	-	-	-	-	-	-	-
rs60751993	ldlink	chr18	12795420	-	-	-	-	-	-	-	-
rs60909394	ldlink	chr6	36054932	-	-	-	-	-	-	-	-
rs6110697	ldlink	chr20	1615661	-	-	-	-	-	-	-	-
rs61195139	ldlink	chr6	36046226	-	-	-	-	-	-	-	-
rs61212706	ldlink	chr6	36039431	-	-	-	-	-	-	-	-
rs61354389	ldlink	chr7	26868343	-	-	-	-	-	-	-	-
rs61364424	ldlink	chr6	36031906	-	-	-	-	-	-	-	-
rs61555617	ldlink	chr12	56441668	-	-	-	-	-	-	-	-
rs61634868	ldlink	chr16	75249273	-	-	-	-	-	-	-	-
rs61736852	ldlink	chr12	40821795	-	-	-	-	-	-	-	-
rs62031560	ldlink	chr16	28605915	-	-	-	-	-	-	-	-
rs62034355	ldlink	chr16	28581038	-	-	-	-	-	-	-	-
rs62034359	ldlink	chr16	28600091	-	-	-	-	-	-	-	-
rs62323898	ldlink	chr4	123076895	-	-	-	-	-	-	-	-
rs62408224	ldlink	chr6	90955995	-	-	-	-	-	-	-	-
rs62408225	ldlink	chr6	90956409	-	-	-	-	-	-	-	-
rs62447205	gwas	chr7	50465830	-	-	-	-	-	-	-	-
rs62447207	ldlink	chr7	50470138	-	-	-	-	-	-	-	-
rs62447208	ldlink	chr7	50470156	-	-	-	-	-	-	-	-
rs625755	ldlink	chr13	76326701	-	-	-	-	-	-	-	-
rs63625166	ldlink	chr6	32398948	-	-	-	-	-	-	-	-
rs6427855	ldlink	chr1	200726579	-	-	-	-	-	-	-	-
rs6427859	ldlink	chr1	200780153	-	-	-	-	-	-	-	-
rs6446277	ldlink	chr3	49473077	-	-	-	-	-	-	-	-
rs6448432	ldlink	chr4	26098810	-	-	-	-	-	-	-	-
rs6457878	ldlink	chr6	36076280	-	-	-	-	-	-	-	-
rs6461979	ldlink	chr7	26888918	-	-	-	-	-	-	-	-
rs6536925	ldlink	chr4	166561920	-	-	-	-	-	-	-	-
rs6564232	ldlink	chr16	75247826	-	-	-	-	-	-	-	-
rs6564233	ldlink	chr16	75248282	-	-	-	-	-	-	-	-
rs6564234	ldlink	chr16	75249687	-	-	-	-	-	-	-	-
rs6564235	ldlink	chr16	75249754	-	-	-	-	-	-	-	-
rs66535165	ldlink	chr16	75247083	-	-	-	-	-	-	-	-
rs66552416	ldlink	chr7	26888129	-	-	-	-	-	-	-	-
rs6659127	ldlink	chr1	200803657	-	-	-	-	-	-	-	-
rs66623664	ldlink	chr2	174460737	-	-	-	-	-	-	-	-
rs66881382	ldlink	chr16	75248761	-	-	-	-	-	-	-	-
rs6708373	ldlink	chr2	234172846	-	-	-	-	-	-	-	-
rs67348767	ldlink	chr2	174468337	-	-	-	-	-	-	-	-
rs67478528	ldlink	chr16	75247167	-	-	-	-	-	-	-	-
rs67485053	ldlink	chr3	49405164	-	-	-	-	-	-	-	-
rs67518044	ldlink	chr18	12780861	-	-	-	-	-	-	-	-
rs6779524	ldlink	chr3	49450449	-	-	-	-	-	-	-	-
rs67878610	ldlink	chr18	12775338	-	-	-	-	-	-	-	-
rs679574	ldlink	chr19	49206108	-	-	-	-	-	-	-	-
rs6809216	ldlink	chr3	49412559	-	-	-	-	-	-	-	-
rs681343	ldlink	chr19	49206462	-	-	-	-	-	-	-	-
rs689	gwas	chr11	2182224	-	-	-	-	-	-	-	-
rs6907898	ldlink	chr6	126666416	-	-	-	-	-	-	-	-
rs6908622	ldlink	chr6	36053147	-	-	-	-	-	-	-	-
rs6932598	ldlink	chr6	35999080	-	-	-	-	-	-	-	-
rs6934216	ldlink	chr6	36027633	-	-	-	-	-	-	-	-
rs6960400	ldlink	chr7	50466797	-	-	-	-	-	-	-	-
rs6973210	ldlink	chr7	50466695	-	-	-	-	-	-	-	-
rs7020673	gwas	chr9	4291747	-	-	-	-	-	-	-	-
rs7094781	ldlink	chr10	90036912	-	-	-	-	-	-	-	-
rs7100025	gwas	chr10	37592538	-	-	-	-	-	-	-	-
rs710410	ldlink	chr16	28603342	-	-	-	-	-	-	-	-
rs71080526	ldlink	chr3	49542395	-	-	-	-	-	-	-	-
rs71174143	ldlink	chr18	12795936	-	-	-	-	-	-	-	-
rs71324962	ldlink	chr3	49487487	-	-	-	-	-	-	-	-
rs7143039	ldlink	chr14	98486883	-	-	-	-	-	-	-	-
rs7144501	ldlink	chr14	98495938	-	-	-	-	-	-	-	-
rs7148853	ldlink	chr14	98487763	-	-	-	-	-	-	-	-
rs71615484	ldlink	chr3	49518299	-	-	-	-	-	-	-	-
rs71627384	ldlink	chr3	49428822	-	-	-	-	-	-	-	-
rs71627385	ldlink	chr3	49432526	-	-	-	-	-	-	-	-
rs7190771	ldlink	chr16	28590030	-	-	-	-	-	-	-	-
rs7195852	ldlink	chr16	75247258	-	-	-	-	-	-	-	-
rs7197746	ldlink	chr16	75248380	-	-	-	-	-	-	-	-
rs7202844	ldlink	chr16	75247391	-	-	-	-	-	-	-	-
rs7202858	ldlink	chr16	75247410	-	-	-	-	-	-	-	-
rs7202877	gwas	chr16	75247245	-	-	-	-	-	-	-	-
rs72350381	ldlink	chr7	26902058	-	-	-	-	-	-	-	-
rs7237497	ldlink	chr18	12777325	-	-	-	-	-	-	-	-
rs7244202	ldlink	chr18	67527701	-	-	-	-	-	-	-	-
rs72551994	ldlink	chr6	126676704	-	-	-	-	-	-	-	-
rs72669154	ldlink	chr4	123431998	-	-	-	-	-	-	-	-
rs72687044	ldlink	chr4	123188501	-	-	-	-	-	-	-	-
rs727088	ldlink	chr18	67530439	-	-	-	-	-	-	-	-
rs72802372	ldlink	chr16	75248662	-	-	-	-	-	-	-	-
rs72802375	ldlink	chr16	75248793	-	-	-	-	-	-	-	-
rs7287570	ldlink	chr22	30507358	-	-	-	-	-	-	-	-
rs73069507	ldlink	chr7	26877536	-	-	-	-	-	-	-	-
rs73069510	ldlink	chr7	26877567	-	-	-	-	-	-	-	-
rs7310615	ldlink	chr12	111865049	-	-	-	-	-	-	-	-
rs73228703	ldlink	chrX	135683508	-	-	-	-	-	-	-	-
rs73407868	ldlink	chr6	36022311	-	-	-	-	-	-	-	-
rs73407870	ldlink	chr6	36028247	-	-	-	-	-	-	-	-
rs73407871	ldlink	chr6	36028643	-	-	-	-	-	-	-	-
rs73729685	ldlink	chr6	36011073	-	-	-	-	-	-	-	-
rs73729698	ldlink	chr6	36022641	-	-	-	-	-	-	-	-
rs73730440	ldlink	chr6	36037226	-	-	-	-	-	-	-	-
rs74351518	ldlink	chr12	40775059	-	-	-	-	-	-	-	-
rs74564935	ldlink	chr12	40811863	-	-	-	-	-	-	-	-
rs74565412	ldlink	chr12	40806911	-	-	-	-	-	-	-	-
rs747495	ldlink	chr5	158828225	-	-	-	-	-	-	-	-
rs7485401	ldlink	chr12	40812207	-	-	-	-	-	-	-	-
rs7487209	ldlink	chr12	40812310	-	-	-	-	-	-	-	-
rs7487333	ldlink	chr12	40812148	-	-	-	-	-	-	-	-
rs7513707	ldlink	chr1	114445880	-	-	-	-	-	-	-	-
rs75197709	ldlink	chr12	40826050	-	-	-	-	-	-	-	-
rs75200805	ldlink	chr12	40807993	-	-	-	-	-	-	-	-
rs7520696	ldlink	chr1	200828267	-	-	-	-	-	-	-	-
rs7528217	ldlink	chr1	200788077	-	-	-	-	-	-	-	-
rs75329133	ldlink	chr16	28344855	-	-	-	-	-	-	-	-
rs7533823	ldlink	chr1	78828438	-	-	-	-	-	-	-	-
rs755374	gwas	chr5	158829294	-	-	-	-	-	-	-	-
rs75697282	ldlink	chr12	40806957	-	-	-	-	-	-	-	-
rs7576541	ldlink	chr2	111607401	-	-	-	-	-	-	-	-
rs75771828	ldlink	chr12	40823002	-	-	-	-	-	-	-	-
rs7623659	ldlink	chr3	49414791	-	-	-	-	-	-	-	-
rs762634	ldlink	chr16	28603335	-	-	-	-	-	-	-	-
rs763361	gwas	chr18	67531642	-	-	-	-	-	-	-	-
rs763362	ldlink	chr18	67531797	-	-	-	-	-	-	-	-
rs7646366	ldlink	chr3	49470668	-	-	-	-	-	-	-	-
rs76476033	ldlink	chr12	40827218	-	-	-	-	-	-	-	-
rs76672535	ldlink	chr12	40813570	-	-	-	-	-	-	-	-
rs77099153	ldlink	chr12	40816504	-	-	-	-	-	-	-	-
rs77220017	ldlink	chr12	40822997	-	-	-	-	-	-	-	-
rs7745536	ldlink	chr6	36005691	-	-	-	-	-	-	-	-
rs7745927	ldlink	chr6	36005675	-	-	-	-	-	-	-	-
rs7747846	ldlink	chr6	36038884	-	-	-	-	-	-	-	-
rs7748078	ldlink	chr6	36048010	-	-	-	-	-	-	-	-
rs7753264	ldlink	chr6	32402440	-	-	-	-	-	-	-	-
rs77560239	ldlink	chr6	126710804	-	-	-	-	-	-	-	-
rs7756262	ldlink	chr6	32398675	-	-	-	-	-	-	-	-
rs7759175	ldlink	chr6	36013024	-	-	-	-	-	-	-	-
rs7760578	ldlink	chr6	36008063	-	-	-	-	-	-	-	-
rs7762483	ldlink	chr6	36055941	-	-	-	-	-	-	-	-
rs7772088	ldlink	chr6	36040474	-	-	-	-	-	-	-	-
rs7773668	ldlink	chr6	32377824	-	-	-	-	-	-	-	-
rs7773756	ldlink	chr6	32402464	-	-	-	-	-	-	-	-
rs7774047	ldlink	chr6	32398563	-	-	-	-	-	-	-	-
rs7775290	ldlink	chr6	36036909	-	-	-	-	-	-	-	-
rs7780389	ldlink	chr7	51015193	-	-	-	-	-	-	-	-
rs77842130	ldlink	chr12	40802382	-	-	-	-	-	-	-	-
rs7785689	ldlink	chr7	26861609	-	-	-	-	-	-	-	-
rs7785711	ldlink	chr7	26861640	-	-	-	-	-	-	-	-
rs7785798	ldlink	chr7	26861943	-	-	-	-	-	-	-	-
rs7785815	ldlink	chr7	26852728	-	-	-	-	-	-	-	-
rs7785832	ldlink	chr7	26852760	-	-	-	-	-	-	-	-
rs7785918	ldlink	chr7	26861959	-	-	-	-	-	-	-	-
rs7802715	ldlink	chr7	26852720	-	-	-	-	-	-	-	-
rs78109089	ldlink	chr1	78829807	-	-	-	-	-	-	-	-
rs78437109	ldlink	chr12	40824234	-	-	-	-	-	-	-	-
rs78456138	ldlink	chr2	163132346	-	-	-	-	-	-	-	-
rs7890404	ldlink	chrX	135673610	-	-	-	-	-	-	-	-
rs7905906	ldlink	chr10	37582939	-	-	-	-	-	-	-	-
rs7955865	ldlink	chr12	56468706	-	-	-	-	-	-	-	-
rs79579007	ldlink	chr12	40774678	-	-	-	-	-	-	-	-
rs80028505	gwas	chr6	35998388	-	-	-	-	-	-	-	-
rs80032177	ldlink	chr6	36049716	-	-	-	-	-	-	-	-
rs8011031	ldlink	chr14	98487343	-	-	-	-	-	-	-	-
rs80118503	ldlink	chr12	40822822	-	-	-	-	-	-	-	-
rs80191619	ldlink	chr1	78839892	-	-	-	-	-	-	-	-
rs80205770	ldlink	chr12	40823230	-	-	-	-	-	-	-	-
rs80212515	ldlink	chr12	40815007	-	-	-	-	-	-	-	-
rs8096138	ldlink	chr18	12808140	-	-	-	-	-	-	-	-
rs888270	ldlink	chr18	12774894	-	-	-	-	-	-	-	-
rs9268510	ldlink	chr6	32378503	-	-	-	-	-	-	-	-
rs9268568	ldlink	chr6	32390904	-	-	-	-	-	-	-	-
rs9268578	ldlink	chr6	32396057	-	-	-	-	-	-	-	-
rs9268579	ldlink	chr6	32396450	-	-	-	-	-	-	-	-
rs9268580	ldlink	chr6	32396905	-	-	-	-	-	-	-	-
rs9268582	ldlink	chr6	32396964	-	-	-	-	-	-	-	-
rs9268585	ldlink	chr6	32397403	-	-	-	-	-	-	-	-
rs9268588	ldlink	chr6	32397794	-	-	-	-	-	-	-	-
rs9268607	ldlink	chr6	32400538	-	-	-	-	-	-	-	-
rs9268608	ldlink	chr6	32400865	-	-	-	-	-	-	-	-
rs9268613	ldlink	chr6	32402692	-	-	-	-	-	-	-	-
rs9324189	ldlink	chr1	82239042	-	-	-	-	-	-	-	-
rs9375439	ldlink	chr6	126758540	-	-	-	-	-	-	-	-
rs9375441	ldlink	chr6	126778600	-	-	-	-	-	-	-	-
rs9385399	ldlink	chr6	126759033	-	-	-	-	-	-	-	-
rs9385400	ldlink	chr6	126764190	-	-	-	-	-	-	-	-
rs9388489	gwas	chr6	126698719	-	-	-	-	-	-	-	-
rs9388490	ldlink	chr6	126704795	-	-	-	-	-	-	-	-
rs9398805	ldlink	chr6	126726295	-	-	-	-	-	-	-	-
rs9398808	ldlink	chr6	126758791	-	-	-	-	-	-	-	-
rs9401876	ldlink	chr6	126669479	-	-	-	-	-	-	-	-
rs9401881	ldlink	chr6	126751921	-	-	-	-	-	-	-	-
rs9491624	ldlink	chr6	126679106	-	-	-	-	-	-	-	-
rs960736	ldlink	chr6	32402225	-	-	-	-	-	-	-	-
rs9727922	ldlink	chr1	82229397	-	-	-	-	-	-	-	-
rs9811982	ldlink	chr3	49624377	-	-	-	-	-	-	-	-
rs9821311	ldlink	chr3	49543656	-	-	-	-	-	-	-	-
rs9837027	ldlink	chr3	49597013	-	-	-	-	-	-	-	-
rs9850072	ldlink	chr3	49529482	-	-	-	-	-	-	-	-
rs9853683	ldlink	chr3	49512588	-	-	-	-	-	-	-	-
rs9858418	ldlink	chr3	49543288	-	-	-	-	-	-	-	-
rs9871380	ldlink	chr3	49438221	-	-	-	-	-	-	-	-
rs9875617	ldlink	chr3	49634696	-	-	-	-	-	-	-	-
rs9878943	ldlink	chr3	49434654	-	-	-	-	-	-	-	-
rs9906785	ldlink	chr17	38797409	-	-	-	-	-	-	-	-
rs9915135	ldlink	chr17	38791075	-	-	-	-	-	-	-	-
rs9922412	ldlink	chr16	28340785	-	-	-	-	-	-	-	-
rs9940370	ldlink	chr16	75246885	-	-	-	-	-	-	-	-
rs9952749	ldlink	chr18	12780456	-	-	-	-	-	-	-	-
rs9952753	ldlink	chr18	12780463	-	-	-	-	-	-	-	-
rs9952991	ldlink	chr18	12780464	-	-	-	-	-	-	-	-
