# Supplementary material for: A comprehensive integrated post-GWAS analysis of Type 1 diabetes reveals enhancer-based immune dysregulation
Source: PLoS One. 2021 Sep 16;16(9):e0257265. doi: 10.1371/journal.pone.0257265 (PMC8445446; doi:10.1371/journal.pone.0257265)
Supplement: S3 Table — (XLSX) [file pone.0257265.s006.xlsx]

## Sheet: Table S3
Table S3. GTEx eQTLs and their associated genes as well as nearest genes associated with T1D SNPs
* Note: This table includes 29,785 gene-eQTL pairs (nominal p < 5E-08) of 745 T1D eQTLs and 159 associated genes.
1. 26_high_prop_snps: "T" value means the variant is high-probability causal enhancer SNP associated with T1D.
2. Nearest_gene_n: Number of genes located in nearest to T1D SNP.
3. Nearest_gene_id: Ensembl gene ID of the nearest gene.
4. Nearest_gene_position: Positions of the nearest gene.
5. Nearest_gene_distance: Distance of the nearest gene. 0 means that SNP position is overlapped with the gene region.
6. Nyaga_2018: Tissue-specific SNP-gene pairs overlapped with the results of Nyaga et al., 2018. "T" means overlapped, and "-" means not overlapped.
7. CD4_cis_eQTL: SNP-gene pairs overlapped with the CD4+ T cell eQTLs identified by Kasela et al., 2017. "T" means overlapped, and "-" means not overlapped.
8. CD8_cis_eQTL: SNP-gene pairs overlapped with the CD8+ T cell eQTLs identified by Kasela et al., 2017. "T" means overlapped, and "-" means not overlapped.
Rsid	Chr	Position	26_high_prob_snps1	Overlap-2	Gtex_variant_id	Gtex_gene_id	Symbol	pval_nominal	slope	slope_se	tissue	Nearest_gene_n2	Nearest_gene_id3	Nearest_gene_position4	Nearest_gene_distance5	Nyaga_20186	CD4_cis_eQTL7	CD8_cis_eQTL8
rs2290400	17	38066240	-	-	17_38066240_T_C_b37	ENSG00000172057.5	ORMDL3	5.7364e-21	-0.766385	0.0632873	Cells_EBV-transformed_lymphocytes	1	ENSG00000073605	chr17:38060848-38076107	0	T	T	T
rs2290400	17	38066240	-	-	17_38066240_T_C_b37	ENSG00000172057.5	ORMDL3	1.25086e-24	-0.716725	0.05563	Spleen	1	ENSG00000073605	chr17:38060848-38076107	0	T	T	T
rs2290400	17	38066240	-	-	17_38066240_T_C_b37	ENSG00000073605.14	GSDMB	6.7239e-25	-0.6243	0.0480383	Spleen	1	ENSG00000073605	chr17:38060848-38076107	0	T	T	T
rs2290400	17	38066240	-	-	17_38066240_T_C_b37	ENSG00000073605.14	GSDMB	1.18124e-09	-0.482689	0.0715441	Cells_EBV-transformed_lymphocytes	1	ENSG00000073605	chr17:38060848-38076107	0	T	T	T
rs11741255	5	131811182	-	-	5_131811182_G_A_b37	ENSG00000197375.8	SLC22A5	2.59423e-19	-0.456362	0.0466667	Cells_Transformed_fibroblasts	1	ENSG00000197536	chr5:131746328-131811736	0	T	T	T
rs11741255	5	131811182	-	-	5_131811182_G_A_b37	ENSG00000197375.8	SLC22A5	6.58634e-28	-0.401052	0.0334806	Skin_Sun_Exposed_Lower_leg	1	ENSG00000197536	chr5:131746328-131811736	0	T	T	T
rs11741255	5	131811182	-	-	5_131811182_G_A_b37	ENSG00000197375.8	SLC22A5	7.92901e-14	-0.398633	0.0508628	Whole_Blood	1	ENSG00000197536	chr5:131746328-131811736	0	T	T	T
rs2290400	17	38066240	-	-	17_38066240_T_C_b37	ENSG00000172057.5	ORMDL3	6.84479e-32	-0.397216	0.0299857	Whole_Blood	1	ENSG00000073605	chr17:38060848-38076107	0	T	T	T
rs7221109	17	38770286	-	-	17_38770286_T_C_b37	ENSG00000073584.14	SMARCE1	4.23003e-21	-0.382254	0.0369335	Cells_Transformed_fibroblasts	1	ENSG00000073584	chr17:38781214-38804760	10929	T	T	T
rs11741255	5	131811182	-	-	5_131811182_G_A_b37	ENSG00000197375.8	SLC22A5	1.18616e-13	-0.37262	0.0480527	Artery_Tibial	1	ENSG00000197536	chr5:131746328-131811736	0	T	T	T
rs11741255	5	131811182	-	-	5_131811182_G_A_b37	ENSG00000197375.8	SLC22A5	9.85835e-13	-0.369653	0.0497135	Lung	1	ENSG00000197536	chr5:131746328-131811736	0	T	T	T
rs11741255	5	131811182	-	-	5_131811182_G_A_b37	ENSG00000197375.8	SLC22A5	7.87153e-18	-0.360235	0.0391368	Skin_Not_Sun_Exposed_Suprapubic	1	ENSG00000197536	chr5:131746328-131811736	0	T	T	T
rs7221109	17	38770286	-	-	17_38770286_T_C_b37	ENSG00000073584.14	SMARCE1	1.08355e-38	-0.359156	0.024036	Artery_Tibial	1	ENSG00000073584	chr17:38781214-38804760	10929	T	T	T
rs11741255	5	131811182	-	-	5_131811182_G_A_b37	ENSG00000197375.8	SLC22A5	3.3341e-18	-0.324416	0.0348615	Esophagus_Mucosa	1	ENSG00000197536	chr5:131746328-131811736	0	T	T	T
rs2290400	17	38066240	-	-	17_38066240_T_C_b37	ENSG00000073605.14	GSDMB	2.24946e-35	-0.322619	0.0227339	Whole_Blood	1	ENSG00000073605	chr17:38060848-38076107	0	T	T	T
rs2290400	17	38066240	-	-	17_38066240_T_C_b37	ENSG00000073605.14	GSDMB	2.72323e-11	-0.320081	0.0427061	Small_Intestine_Terminal_Ileum	1	ENSG00000073605	chr17:38060848-38076107	0	T	T	T
rs7221109	17	38770286	-	-	17_38770286_T_C_b37	ENSG00000073584.14	SMARCE1	2.24433e-15	-0.3107	0.0372437	Adipose_Subcutaneous	1	ENSG00000073584	chr17:38781214-38804760	10929	T	T	T
rs7221109	17	38770286	-	-	17_38770286_T_C_b37	ENSG00000073584.14	SMARCE1	2.13268e-11	-0.309847	0.0442508	Adipose_Visceral_Omentum	1	ENSG00000073584	chr17:38781214-38804760	10929	T	T	T
rs7221109	17	38770286	-	-	17_38770286_T_C_b37	ENSG00000073584.14	SMARCE1	4.24547e-17	-0.30596	0.0334076	Artery_Aorta	1	ENSG00000073584	chr17:38781214-38804760	10929	T	T	T
rs7221109	17	38770286	-	-	17_38770286_T_C_b37	ENSG00000073584.14	SMARCE1	4.07058e-14	-0.286362	0.0347989	Esophagus_Gastroesophageal_Junction	1	ENSG00000073584	chr17:38781214-38804760	10929	T	T	T
rs7221109	17	38770286	-	-	17_38770286_T_C_b37	ENSG00000073584.14	SMARCE1	1.54491e-08	-0.281383	0.0467979	Adrenal_Gland	1	ENSG00000073584	chr17:38781214-38804760	10929	T	T	T
rs7221109	17	38770286	-	-	17_38770286_T_C_b37	ENSG00000073584.14	SMARCE1	1.79011e-09	-0.276612	0.0423101	Artery_Coronary	1	ENSG00000073584	chr17:38781214-38804760	10929	T	T	T
rs7221109	17	38770286	-	-	17_38770286_T_C_b37	ENSG00000073584.14	SMARCE1	6.40349e-21	-0.268391	0.0267882	Skin_Sun_Exposed_Lower_leg	1	ENSG00000073584	chr17:38781214-38804760	10929	T	T	T
rs7221109	17	38770286	-	-	17_38770286_T_C_b37	ENSG00000073584.14	SMARCE1	1.32596e-11	-0.267452	0.0367764	Colon_Sigmoid	1	ENSG00000073584	chr17:38781214-38804760	10929	T	T	T
rs7221109	17	38770286	-	-	17_38770286_T_C_b37	ENSG00000073584.14	SMARCE1	2.98158e-18	-0.24726	0.0265264	Esophagus_Mucosa	1	ENSG00000073584	chr17:38781214-38804760	10929	T	T	T
rs7221109	17	38770286	-	-	17_38770286_T_C_b37	ENSG00000073584.14	SMARCE1	1.59509e-19	-0.2466	0.0253161	Esophagus_Muscularis	1	ENSG00000073584	chr17:38781214-38804760	10929	T	T	T
rs7221109	17	38770286	-	-	17_38770286_T_C_b37	ENSG00000073584.14	SMARCE1	9.9724e-12	-0.234489	0.0330708	Nerve_Tibial	1	ENSG00000073584	chr17:38781214-38804760	10929	T	T	T
rs2290400	17	38066240	-	-	17_38066240_T_C_b37	ENSG00000172057.5	ORMDL3	7.38796e-15	-0.233855	0.0286161	Lung	1	ENSG00000073605	chr17:38060848-38076107	0	T	T	T
rs7221109	17	38770286	-	-	17_38770286_T_C_b37	ENSG00000073584.14	SMARCE1	1.3959e-10	-0.226452	0.0334477	Stomach	1	ENSG00000073584	chr17:38781214-38804760	10929	T	T	T
rs7221109	17	38770286	-	-	17_38770286_T_C_b37	ENSG00000073584.14	SMARCE1	3.83367e-14	-0.225259	0.0284084	Lung	1	ENSG00000073584	chr17:38781214-38804760	10929	T	T	T
rs2290400	17	38066240	-	-	17_38066240_T_C_b37	ENSG00000073605.14	GSDMB	8.15013e-16	-0.21585	0.0254227	Lung	1	ENSG00000073605	chr17:38060848-38076107	0	T	T	T
rs7221109	17	38770286	-	-	17_38770286_T_C_b37	ENSG00000073584.14	SMARCE1	9.54029e-11	-0.206816	0.0307411	Skin_Not_Sun_Exposed_Suprapubic	1	ENSG00000073584	chr17:38781214-38804760	10929	T	T	T
rs7221109	17	38770286	-	-	17_38770286_T_C_b37	ENSG00000073584.14	SMARCE1	1.85327e-13	-0.204314	0.0266183	Thyroid	1	ENSG00000073584	chr17:38781214-38804760	10929	T	T	T
rs2290400	17	38066240	-	-	17_38066240_T_C_b37	ENSG00000172057.5	ORMDL3	2.59997e-12	-0.202037	0.0276403	Esophagus_Mucosa	1	ENSG00000073605	chr17:38060848-38076107	0	T	T	T
rs2290400	17	38066240	-	-	17_38066240_T_C_b37	ENSG00000172057.5	ORMDL3	3.35438e-09	-0.195328	0.0318411	Cells_Transformed_fibroblasts	1	ENSG00000073605	chr17:38060848-38076107	0	T	T	T
rs11741255	5	131811182	-	-	5_131811182_G_A_b37	ENSG00000197375.8	SLC22A5	1.43456e-08	-0.186575	0.0320919	Thyroid	1	ENSG00000197536	chr5:131746328-131811736	0	T	T	T
rs3087243	2	204738919	-	T	2_204738919_G_A_b37	ENSG00000163599.10	CTLA4	7.81664e-12	0.428498	0.0586867	Testis	1	ENSG00000163599	chr2:204732509-204738683	236	T	T	T
rs478222	2	25301755	T	T	2_25301755_A_T_b37	ENSG00000138031.10	ADCY3	5.55553e-17	-0.520661	0.0585479	Whole_Blood	1	ENSG00000084710	chr2:25264999-25378243	0	T	T	-
rs1689510	12	56396768	-	-	12_56396768_G_C_b37	ENSG00000139531.8	SUOX	1.12233e-24	-0.595174	0.0528789	Nerve_Tibial	1	ENSG00000139531	chr12:56390964-56400425	0	T	T	-
rs1701704	12	56412487	-	-	12_56412487_T_G_b37	ENSG00000139531.8	SUOX	4.92907e-24	-0.584806	0.0528369	Nerve_Tibial	1	ENSG00000123411	chr12:56401443-56432219	0	T	T	-
rs1689510	12	56396768	-	-	12_56396768_G_C_b37	ENSG00000139531.8	SUOX	1.94844e-14	-0.58251	0.0666281	Brain_Cerebellum	1	ENSG00000139531	chr12:56390964-56400425	0	T	T	-
rs1689510	12	56396768	-	-	12_56396768_G_C_b37	ENSG00000139531.8	SUOX	2.29245e-08	-0.567994	0.0950983	Spleen	1	ENSG00000139531	chr12:56390964-56400425	0	T	T	-
rs1701704	12	56412487	-	-	12_56412487_T_G_b37	ENSG00000139531.8	SUOX	1.30055e-13	-0.560296	0.0668075	Brain_Cerebellum	1	ENSG00000123411	chr12:56401443-56432219	0	T	T	-
rs1701704	12	56412487	-	-	12_56412487_T_G_b37	ENSG00000139531.8	SUOX	4.94207e-08	-0.545401	0.0938696	Spleen	1	ENSG00000123411	chr12:56401443-56432219	0	T	T	-
rs1689510	12	56396768	-	-	12_56396768_G_C_b37	ENSG00000139531.8	SUOX	4.30676e-23	-0.497049	0.0465294	Thyroid	1	ENSG00000139531	chr12:56390964-56400425	0	T	T	-
rs1701704	12	56412487	-	-	12_56412487_T_G_b37	ENSG00000139531.8	SUOX	7.08749e-23	-0.486974	0.0458534	Thyroid	1	ENSG00000123411	chr12:56401443-56432219	0	T	T	-
rs1689510	12	56396768	-	-	12_56396768_G_C_b37	ENSG00000139531.8	SUOX	4.05811e-11	-0.473633	0.0674132	Pancreas	1	ENSG00000139531	chr12:56390964-56400425	0	T	T	-
rs1701704	12	56412487	-	-	12_56412487_T_G_b37	ENSG00000139531.8	SUOX	4.06121e-11	-0.467479	0.0665385	Pancreas	1	ENSG00000123411	chr12:56401443-56432219	0	T	T	-
rs1689510	12	56396768	-	-	12_56396768_G_C_b37	ENSG00000139531.8	SUOX	3.36314e-08	-0.435064	0.0736774	Pituitary	1	ENSG00000139531	chr12:56390964-56400425	0	T	T	-
rs1701704	12	56412487	-	-	12_56412487_T_G_b37	ENSG00000139531.8	SUOX	4.95893e-08	-0.423334	0.0727123	Pituitary	1	ENSG00000123411	chr12:56401443-56432219	0	T	T	-
rs1689510	12	56396768	-	-	12_56396768_G_C_b37	ENSG00000139531.8	SUOX	3.07894e-13	-0.411816	0.0521924	Esophagus_Gastroesophageal_Junction	1	ENSG00000139531	chr12:56390964-56400425	0	T	T	-
rs1701704	12	56412487	-	-	12_56412487_T_G_b37	ENSG00000139531.8	SUOX	7.29284e-13	-0.397094	0.0512776	Esophagus_Gastroesophageal_Junction	1	ENSG00000123411	chr12:56401443-56432219	0	T	T	-
rs1689510	12	56396768	-	-	12_56396768_G_C_b37	ENSG00000139531.8	SUOX	9.99184e-28	-0.392141	0.0328709	Skin_Sun_Exposed_Lower_leg	1	ENSG00000139531	chr12:56390964-56400425	0	T	T	-
rs1701704	12	56412487	-	-	12_56412487_T_G_b37	ENSG00000139531.8	SUOX	1.31193e-26	-0.383568	0.0329927	Skin_Sun_Exposed_Lower_leg	1	ENSG00000123411	chr12:56401443-56432219	0	T	T	-
rs1689510	12	56396768	-	-	12_56396768_G_C_b37	ENSG00000139531.8	SUOX	1.03672e-12	-0.355197	0.0475848	Esophagus_Muscularis	1	ENSG00000139531	chr12:56390964-56400425	0	T	T	-
rs1701704	12	56412487	-	-	12_56412487_T_G_b37	ENSG00000139531.8	SUOX	1.7612e-11	-0.351641	0.0491089	Testis	1	ENSG00000123411	chr12:56401443-56432219	0	T	T	-
rs1689510	12	56396768	-	-	12_56396768_G_C_b37	ENSG00000139531.8	SUOX	3.70434e-11	-0.349413	0.0497028	Testis	1	ENSG00000139531	chr12:56390964-56400425	0	T	T	-
rs1701704	12	56412487	-	-	12_56412487_T_G_b37	ENSG00000139531.8	SUOX	2.38409e-12	-0.347702	0.0474194	Esophagus_Muscularis	1	ENSG00000123411	chr12:56401443-56432219	0	T	T	-
rs1701704	12	56412487	-	-	12_56412487_T_G_b37	ENSG00000139531.8	SUOX	1.03495e-16	-0.323071	0.0365418	Skin_Not_Sun_Exposed_Suprapubic	1	ENSG00000123411	chr12:56401443-56432219	0	T	T	-
rs1689510	12	56396768	-	-	12_56396768_G_C_b37	ENSG00000139531.8	SUOX	9.85405e-16	-0.316126	0.037119	Skin_Not_Sun_Exposed_Suprapubic	1	ENSG00000139531	chr12:56390964-56400425	0	T	T	-
rs1701704	12	56412487	-	-	12_56412487_T_G_b37	ENSG00000139531.8	SUOX	5.91015e-09	-0.31317	0.0510123	Colon_Sigmoid	1	ENSG00000123411	chr12:56401443-56432219	0	T	T	-
rs1689510	12	56396768	-	-	12_56396768_G_C_b37	ENSG00000139531.8	SUOX	1.20865e-08	-0.309118	0.0515311	Colon_Sigmoid	1	ENSG00000139531	chr12:56390964-56400425	0	T	T	-
rs1689510	12	56396768	-	-	12_56396768_G_C_b37	ENSG00000139531.8	SUOX	3.86404e-13	-0.3033	0.0400394	Artery_Tibial	1	ENSG00000139531	chr12:56390964-56400425	0	T	T	-
rs1701704	12	56412487	-	-	12_56412487_T_G_b37	ENSG00000139531.8	SUOX	5.7356e-13	-0.294855	0.0392385	Artery_Tibial	1	ENSG00000123411	chr12:56401443-56432219	0	T	T	-
rs1701704	12	56412487	-	-	12_56412487_T_G_b37	ENSG00000139531.8	SUOX	3.70417e-10	-0.271613	0.041332	Artery_Aorta	1	ENSG00000123411	chr12:56401443-56432219	0	T	T	-
rs1689510	12	56396768	-	-	12_56396768_G_C_b37	ENSG00000139531.8	SUOX	6.80011e-10	-0.266149	0.0411849	Artery_Aorta	1	ENSG00000139531	chr12:56390964-56400425	0	T	T	-
rs1689510	12	56396768	-	-	12_56396768_G_C_b37	ENSG00000139531.8	SUOX	4.96042e-11	-0.213806	0.0314009	Lung	1	ENSG00000139531	chr12:56390964-56400425	0	T	T	-
rs1701704	12	56412487	-	-	12_56412487_T_G_b37	ENSG00000139531.8	SUOX	7.36216e-11	-0.208656	0.0309417	Lung	1	ENSG00000123411	chr12:56401443-56432219	0	T	T	-
rs1701704	12	56412487	-	-	12_56412487_T_G_b37	ENSG00000139531.8	SUOX	5.06882e-12	-0.206935	0.0287749	Whole_Blood	1	ENSG00000123411	chr12:56401443-56432219	0	T	T	-
rs1689510	12	56396768	-	-	12_56396768_G_C_b37	ENSG00000139531.8	SUOX	1.2183e-10	-0.196842	0.0295111	Whole_Blood	1	ENSG00000139531	chr12:56390964-56400425	0	T	T	-
rs4763879	12	9910164	-	-	12_9910164_G_A_b37	ENSG00000184293.3	CLECL1	6.27505e-09	0.395329	0.0661999	Adipose_Subcutaneous	1	ENSG00000110848	chr12:9905082-9913497	0	T	-	T
rs4763879	12	9910164	-	-	12_9910164_G_A_b37	ENSG00000184293.3	CLECL1	6.26579e-10	0.418774	0.0651924	Adipose_Visceral_Omentum	1	ENSG00000110848	chr12:9905082-9913497	0	T	-	T
rs4763879	12	9910164	-	-	12_9910164_G_A_b37	ENSG00000184293.3	CLECL1	5.39117e-12	0.46396	0.0647217	Lung	1	ENSG00000110848	chr12:9905082-9913497	0	T	-	T
rs4763879	12	9910164	-	-	12_9910164_G_A_b37	ENSG00000184293.3	CLECL1	9.1991e-14	0.55451	0.0708618	Nerve_Tibial	1	ENSG00000110848	chr12:9905082-9913497	0	T	-	T
rs4763879	12	9910164	-	-	12_9910164_G_A_b37	ENSG00000184293.3	CLECL1	1.53871e-08	0.557674	0.0927362	Adrenal_Gland	1	ENSG00000110848	chr12:9905082-9913497	0	T	-	T
rs886424	6	30782002	T	T	6_30782002_C_T_b37	ENSG00000146112.7	PPP1R18	6.17587e-12	-0.436566	0.0599628	Artery_Aorta	1	ENSG00000214894	chr6:30766431-30798436	0	T	-	-
rs886424	6	30782002	T	T	6_30782002_C_T_b37	ENSG00000146112.7	PPP1R18	1.07231e-08	-0.340822	0.057829	Esophagus_Muscularis	1	ENSG00000214894	chr6:30766431-30798436	0	T	-	-
rs4788084	16	28539848	T	T	16_28539848_C_T_b37	ENSG00000188322.4	SBK1	1.62582e-08	-0.25075	0.0431135	Skin_Not_Sun_Exposed_Suprapubic	1	ENSG00000176046	chr16:28548606-28550495	8759	T	-	-
rs886424	6	30782002	T	T	6_30782002_C_T_b37	ENSG00000137312.10	FLOT1	3.19265e-11	0.245695	0.0357044	Lung	1	ENSG00000214894	chr6:30766431-30798436	0	T	-	-
rs886424	6	30782002	T	T	6_30782002_C_T_b37	ENSG00000137312.10	FLOT1	1.47092e-14	0.398268	0.0494617	Thyroid	1	ENSG00000214894	chr6:30766431-30798436	0	T	-	-
rs886424	6	30782002	T	T	6_30782002_C_T_b37	ENSG00000214894.2	LINC00243	2.71778e-12	0.545872	0.074872	Whole_Blood	1	ENSG00000214894	chr6:30766431-30798436	0	T	-	-
rs886424	6	30782002	T	T	6_30782002_C_T_b37	ENSG00000137312.10	FLOT1	1.31284e-09	0.709916	0.107703	Brain_Cerebellum	1	ENSG00000214894	chr6:30766431-30798436	0	T	-	-
rs1270942	6	31918860	-	-	6_31918860_A_G_b37	ENSG00000204540.6	PSORS1C1	2.89091e-13	-0.905665	0.119035	Thyroid	2	ENSG00000243649, ENSG00000244255	chr6:31895475-31919861, chr6:31895475-31919825	0	T	-	-
rs1270942	6	31918860	-	-	6_31918860_A_G_b37	ENSG00000204540.6	PSORS1C1	1.26994e-09	-0.858377	0.135342	Heart_Left_Ventricle	2	ENSG00000243649, ENSG00000244255	chr6:31895475-31919861, chr6:31895475-31919825	0	T	-	-
rs1270942	6	31918860	-	-	6_31918860_A_G_b37	ENSG00000204540.6	PSORS1C1	1.74633e-08	-0.77473	0.132194	Heart_Atrial_Appendage	2	ENSG00000243649, ENSG00000244255	chr6:31895475-31919861, chr6:31895475-31919825	0	T	-	-
rs1270942	6	31918860	-	-	6_31918860_A_G_b37	ENSG00000204308.6	RNF5	4.29942e-11	-0.594007	0.0851263	Stomach	2	ENSG00000243649, ENSG00000244255	chr6:31895475-31919861, chr6:31895475-31919825	0	T	-	-
rs1270942	6	31918860	-	-	6_31918860_A_G_b37	ENSG00000204308.6	RNF5	3.13267e-08	-0.551567	0.0953923	Pancreas	2	ENSG00000243649, ENSG00000244255	chr6:31895475-31919861, chr6:31895475-31919825	0	T	-	-
rs2251396	6	31364707	-	T	6_31364707_G_A_b37	ENSG00000204540.6	PSORS1C1	1.20937e-08	-0.543206	0.0917201	Heart_Left_Ventricle	1	ENSG00000272221	chr6:31362066-31363272	1435	T	-	-
rs2251396	6	31364707	-	T	6_31364707_G_A_b37	ENSG00000204540.6	PSORS1C1	7.9653e-11	-0.516159	0.0768198	Thyroid	1	ENSG00000272221	chr6:31362066-31363272	1435	T	-	-
rs2358994	1	114429461	-	-	1_114429461_G_A_b37	ENSG00000226167.1	AP4B1-AS1	8.37389e-11	-0.510813	0.075262	Cells_Transformed_fibroblasts	2	ENSG00000226167, ENSG00000188761	chr1:114399257-114443859, chr1:114420790-114430169	0	T	-	-
rs2251396	6	31364707	-	T	6_31364707_G_A_b37	ENSG00000204540.6	PSORS1C1	6.25694e-09	-0.49962	0.0834404	Esophagus_Mucosa	1	ENSG00000272221	chr6:31362066-31363272	1435	T	-	-
rs72743477	15	67464291	-	-	15_67464291_A_G_b37	ENSG00000166949.11	SMAD3	3.7364e-20	-0.476048	0.0484707	Thyroid	1	ENSG00000166949	chr15:67356101-67487533	0	T	-	-
rs2251396	6	31364707	-	T	6_31364707_G_A_b37	ENSG00000204540.6	PSORS1C1	8.61265e-10	-0.445444	0.0701632	Esophagus_Muscularis	1	ENSG00000272221	chr6:31362066-31363272	1435	T	-	-
rs229541	22	37591318	-	-	22_37591318_G_A_b37	ENSG00000133466.9	C1QTNF6	5.70633e-11	-0.444659	0.0639459	Testis	1	ENSG00000133466	chr22:37576207-37595425	0	T	-	-
rs2251396	6	31364707	-	T	6_31364707_G_A_b37	ENSG00000204540.6	PSORS1C1	8.53892e-09	-0.442102	0.0745673	Nerve_Tibial	1	ENSG00000272221	chr6:31362066-31363272	1435	T	-	-
rs2251396	6	31364707	-	T	6_31364707_G_A_b37	ENSG00000204540.6	PSORS1C1	3.33366e-08	-0.440271	0.0765952	Stomach	1	ENSG00000272221	chr6:31362066-31363272	1435	T	-	-
rs9268645	6	32408527	-	-	6_32408527_C_G_b37	ENSG00000196126.6	HLA-DRB1	4.04453e-08	-0.431547	0.073309	Brain_Cortex	1	ENSG00000204287	chr6:32407619-32412823	0	T	-	-
rs2251396	6	31364707	-	T	6_31364707_G_A_b37	ENSG00000204540.6	PSORS1C1	1.32882e-09	-0.421702	0.0674874	Adipose_Subcutaneous	1	ENSG00000272221	chr6:31362066-31363272	1435	T	-	-
rs9268645	6	32408527	-	-	6_32408527_C_G_b37	ENSG00000179344.12	HLA-DQB1	4.1986e-09	-0.411343	0.0678148	Skin_Not_Sun_Exposed_Suprapubic	1	ENSG00000204287	chr6:32407619-32412823	0	T	-	-
rs1701704	12	56412487	-	-	12_56412487_T_G_b37	ENSG00000111540.11	RAB5B	2.43829e-48	-0.406221	0.0243706	Muscle_Skeletal	1	ENSG00000123411	chr12:56401443-56432219	0	T	-	-
rs763361	18	67531642	-	-	18_67531642_T_C_b37	ENSG00000206052.6	DOK6	2.58486e-08	-0.403282	0.0678075	Spleen	1	ENSG00000150637	chr18:67498394-67629039	0	T	-	-
rs1270942	6	31918860	-	-	6_31918860_A_G_b37	ENSG00000206337.6	HCP5	1.03709e-08	-0.386267	0.0658396	Skin_Sun_Exposed_Lower_leg	2	ENSG00000243649, ENSG00000244255	chr6:31895475-31919861, chr6:31895475-31919825	0	T	-	-
rs1270942	6	31918860	-	-	6_31918860_A_G_b37	ENSG00000204308.6	RNF5	9.78194e-10	-0.372766	0.0592255	Thyroid	2	ENSG00000243649, ENSG00000244255	chr6:31895475-31919861, chr6:31895475-31919825	0	T	-	-
rs9268645	6	32408527	-	-	6_32408527_C_G_b37	ENSG00000179344.12	HLA-DQB1	1.55606e-08	-0.36691	0.063343	Skin_Sun_Exposed_Lower_leg	1	ENSG00000204287	chr6:32407619-32412823	0	T	-	-
rs9268645	6	32408527	-	-	6_32408527_C_G_b37	ENSG00000179344.12	HLA-DQB1	6.84385e-10	-0.351174	0.055613	Muscle_Skeletal	1	ENSG00000204287	chr6:32407619-32412823	0	T	-	-
rs2251396	6	31364707	-	T	6_31364707_G_A_b37	ENSG00000204540.6	PSORS1C1	4.03898e-08	-0.346716	0.0612885	Adipose_Visceral_Omentum	1	ENSG00000272221	chr6:31362066-31363272	1435	T	-	-
rs9268645	6	32408527	-	-	6_32408527_C_G_b37	ENSG00000179344.12	HLA-DQB1	3.93006e-09	-0.345995	0.0571307	Adipose_Subcutaneous	1	ENSG00000204287	chr6:32407619-32412823	0	T	-	-
rs9268645	6	32408527	-	-	6_32408527_C_G_b37	ENSG00000179344.12	HLA-DQB1	2.34902e-12	-0.331675	0.0453491	Whole_Blood	1	ENSG00000204287	chr6:32407619-32412823	0	T	-	-
rs7202877	16	75247245	-	-	16_75247245_T_G_b37	ENSG00000166822.8	TMEM170A	9.37881e-09	-0.318689	0.0541517	Skin_Sun_Exposed_Lower_leg	1	ENSG00000168925	chr16:75252898-75258822	5654	T	-	-
rs1980493	6	32363215	-	-	6_32363215_T_C_b37	ENSG00000204301.5	NOTCH4	3.02979e-09	-0.31577	0.0514146	Adipose_Visceral_Omentum	1	ENSG00000204290	chr6:32361740-32374905	0	T	-	-
rs1270942	6	31918860	-	-	6_31918860_A_G_b37	ENSG00000204308.6	RNF5	7.11914e-15	-0.314981	0.0390129	Muscle_Skeletal	2	ENSG00000243649, ENSG00000244255	chr6:31895475-31919861, chr6:31895475-31919825	0	T	-	-
rs9268645	6	32408527	-	-	6_32408527_C_G_b37	ENSG00000196126.6	HLA-DRB1	1.7861e-10	-0.293258	0.0442909	Skin_Not_Sun_Exposed_Suprapubic	1	ENSG00000204287	chr6:32407619-32412823	0	T	-	-
rs4625	3	49572140	-	-	3_49572140_A_G_b37	ENSG00000164068.11	RNF123	6.78067e-11	-0.29301	0.0432481	Nerve_Tibial	1	ENSG00000173402	chr3:49506146-49573048	0	T	-	-
rs1980493	6	32363215	-	-	6_32363215_T_C_b37	ENSG00000204301.5	NOTCH4	2.89123e-09	-0.290323	0.0475073	Adipose_Subcutaneous	1	ENSG00000204290	chr6:32361740-32374905	0	T	-	-
rs9268645	6	32408527	-	-	6_32408527_C_G_b37	ENSG00000196126.6	HLA-DRB1	2.38359e-11	-0.25339	0.0366899	Skin_Sun_Exposed_Lower_leg	1	ENSG00000204287	chr6:32407619-32412823	0	T	-	-
rs2290400	17	38066240	-	-	17_38066240_T_C_b37	ENSG00000186075.8	ZPBP2	1.56314e-13	-0.23069	0.0289732	Testis	1	ENSG00000073605	chr17:38060848-38076107	0	T	-	-
rs2290400	17	38066240	-	-	17_38066240_T_C_b37	ENSG00000161395.8	PGAP3	1.15895e-12	-0.2183	0.0295178	Thyroid	1	ENSG00000073605	chr17:38060848-38076107	0	T	-	-
rs2664170	X	153945602	-	-	X_153945602_G_A_b37	ENSG00000185973.6	TMLHE	1.23703e-08	-0.213731	0.0364592	Esophagus_Mucosa	1	ENSG00000160219	chrX:153903529-153979858	0	T	-	-
rs4625	3	49572140	-	-	3_49572140_A_G_b37	ENSG00000164068.11	RNF123	1.17e-08	-0.213474	0.036442	Adipose_Subcutaneous	1	ENSG00000173402	chr3:49506146-49573048	0	T	-	-
rs2664170	X	153945602	-	-	X_153945602_G_A_b37	ENSG00000185973.6	TMLHE	1.91319e-12	-0.194643	0.0268249	Muscle_Skeletal	1	ENSG00000160219	chrX:153903529-153979858	0	T	-	-
rs4625	3	49572140	-	-	3_49572140_A_G_b37	ENSG00000164068.11	RNF123	8.92354e-10	-0.190065	0.030091	Artery_Tibial	1	ENSG00000173402	chr3:49506146-49573048	0	T	-	-
rs4625	3	49572140	-	-	3_49572140_A_G_b37	ENSG00000164068.11	RNF123	7.72449e-09	-0.185927	0.0313273	Lung	1	ENSG00000173402	chr3:49506146-49573048	0	T	-	-
rs5753037	22	30581722	-	-	22_30581722_C_T_b37	ENSG00000100330.11	MTMR3	2.97926e-08	-0.175201	0.0308314	Artery_Tibial	1	ENSG00000225676	chr22:30580633-30603098	0	T	-	-
rs5753037	22	30581722	-	-	22_30581722_C_T_b37	ENSG00000100330.11	MTMR3	1.48807e-08	-0.143717	0.0248851	Muscle_Skeletal	1	ENSG00000225676	chr22:30580633-30603098	0	T	-	-
rs4625	3	49572140	-	-	3_49572140_A_G_b37	ENSG00000145020.10	AMT	3.5718e-08	0.142131	0.0250793	Esophagus_Muscularis	1	ENSG00000173402	chr3:49506146-49573048	0	T	-	-
rs4625	3	49572140	-	-	3_49572140_A_G_b37	ENSG00000164062.8	APEH	1.0955e-09	0.144859	0.0230578	Adipose_Subcutaneous	1	ENSG00000173402	chr3:49506146-49573048	0	T	-	-
rs10822050	10	64438771	-	-	10_64438771_T_C_b37	ENSG00000181915.3	ADO	1.11116e-08	0.160066	0.0274646	Muscle_Skeletal	1	ENSG00000138311	chr10:64133951-64431771	7000	T	-	-
rs2292239	12	56482180	-	-	12_56482180_T_G_b37	ENSG00000139531.8	SUOX	2.52122e-08	0.16383	0.0286263	Whole_Blood	1	ENSG00000065361	chr12:56473641-56497289	0	T	-	-
rs4625	3	49572140	-	-	3_49572140_A_G_b37	ENSG00000145020.10	AMT	2.53923e-08	0.166785	0.0291198	Esophagus_Mucosa	1	ENSG00000173402	chr3:49506146-49573048	0	T	-	-
rs36001488	2	234185267	-	-	2_234185267_C_T_b37	ENSG00000085978.17	ATG16L1	4.57357e-08	0.168034	0.0300226	Thyroid	1	ENSG00000085978	chr2:234118697-234204320	0	T	-	-
rs4625	3	49572140	-	-	3_49572140_A_G_b37	ENSG00000004534.10	RBM6	1.68932e-08	0.174769	0.0301796	Lung	1	ENSG00000173402	chr3:49506146-49573048	0	T	-	-
rs4625	3	49572140	-	-	3_49572140_A_G_b37	ENSG00000164062.8	APEH	5.84203e-09	0.179816	0.029968	Esophagus_Mucosa	1	ENSG00000173402	chr3:49506146-49573048	0	T	-	-
rs4625	3	49572140	-	-	3_49572140_A_G_b37	ENSG00000164062.8	APEH	6.16932e-10	0.179938	0.0279432	Cells_Transformed_fibroblasts	1	ENSG00000173402	chr3:49506146-49573048	0	T	-	-
rs2292239	12	56482180	-	-	12_56482180_T_G_b37	ENSG00000139531.8	SUOX	3.19296e-09	0.18588	0.0304996	Lung	1	ENSG00000065361	chr12:56473641-56497289	0	T	-	-
rs4625	3	49572140	-	-	3_49572140_A_G_b37	ENSG00000004534.10	RBM6	2.13362e-08	0.18624	0.0326194	Muscle_Skeletal	1	ENSG00000173402	chr3:49506146-49573048	0	T	-	-
rs11145763	9	139263596	-	-	9_139263596_A_C_b37	ENSG00000165684.3	SNAPC4	2.47671e-08	0.18796	0.0328235	Whole_Blood	1	ENSG00000187796	chr9:139256355-139268133	0	T	-	-
rs4625	3	49572140	-	-	3_49572140_A_G_b37	ENSG00000145020.10	AMT	3.43662e-09	0.191096	0.0312314	Adipose_Visceral_Omentum	1	ENSG00000173402	chr3:49506146-49573048	0	T	-	-
rs4625	3	49572140	-	-	3_49572140_A_G_b37	ENSG00000145020.10	AMT	3.75346e-11	0.20604	0.0300645	Adipose_Subcutaneous	1	ENSG00000173402	chr3:49506146-49573048	0	T	-	-
rs4625	3	49572140	-	-	3_49572140_A_G_b37	ENSG00000145020.10	AMT	1.01421e-11	0.207344	0.0293379	Lung	1	ENSG00000173402	chr3:49506146-49573048	0	T	-	-
rs425105	19	47208481	-	-	19_47208481_T_C_b37	ENSG00000105287.8	PRKD2	3.59926e-14	0.209037	0.0262733	Whole_Blood	1	ENSG00000105287	chr19:47177532-47220384	0	T	-	-
rs4625	3	49572140	-	-	3_49572140_A_G_b37	ENSG00000145020.10	AMT	8.23754e-13	0.210935	0.0282808	Artery_Tibial	1	ENSG00000173402	chr3:49506146-49573048	0	T	-	-
rs11741255	5	131811182	-	-	5_131811182_G_A_b37	ENSG00000072682.14	P4HA2	7.88054e-15	0.211263	0.0259017	Artery_Tibial	1	ENSG00000197536	chr5:131746328-131811736	0	T	-	-
rs4625	3	49572140	-	-	3_49572140_A_G_b37	ENSG00000145020.10	AMT	8.41567e-13	0.216365	0.0289104	Nerve_Tibial	1	ENSG00000173402	chr3:49506146-49573048	0	T	-	-
rs4625	3	49572140	-	-	3_49572140_A_G_b37	ENSG00000004534.10	RBM6	3.59898e-09	0.216376	0.0356447	Artery_Tibial	1	ENSG00000173402	chr3:49506146-49573048	0	T	-	-
rs4625	3	49572140	-	-	3_49572140_A_G_b37	ENSG00000004534.10	RBM6	1.15469e-10	0.21905	0.0327639	Nerve_Tibial	1	ENSG00000173402	chr3:49506146-49573048	0	T	-	-
rs425105	19	47208481	-	-	19_47208481_T_C_b37	ENSG00000105287.8	PRKD2	8.04781e-09	0.219691	0.0370693	Adipose_Subcutaneous	1	ENSG00000105287	chr19:47177532-47220384	0	T	-	-
rs4625	3	49572140	-	-	3_49572140_A_G_b37	ENSG00000145020.10	AMT	1.10893e-08	0.226043	0.0380263	Artery_Aorta	1	ENSG00000173402	chr3:49506146-49573048	0	T	-	-
rs4625	3	49572140	-	-	3_49572140_A_G_b37	ENSG00000145020.10	AMT	9.1577e-12	0.235689	0.0333332	Thyroid	1	ENSG00000173402	chr3:49506146-49573048	0	T	-	-
rs4625	3	49572140	-	-	3_49572140_A_G_b37	ENSG00000004534.10	RBM6	1.60557e-08	0.236555	0.0407324	Whole_Blood	1	ENSG00000173402	chr3:49506146-49573048	0	T	-	-
rs2664170	X	153945602	-	-	X_153945602_G_A_b37	ENSG00000185010.9	F8	2.12162e-09	0.23971	0.0387814	Nerve_Tibial	1	ENSG00000160219	chrX:153903529-153979858	0	T	-	-
rs4625	3	49572140	-	-	3_49572140_A_G_b37	ENSG00000004534.10	RBM6	5.0904e-09	0.239732	0.0398914	Adipose_Subcutaneous	1	ENSG00000173402	chr3:49506146-49573048	0	T	-	-
rs4625	3	49572140	-	-	3_49572140_A_G_b37	ENSG00000004534.10	RBM6	8.90474e-14	0.240142	0.0309022	Skin_Sun_Exposed_Lower_leg	1	ENSG00000173402	chr3:49506146-49573048	0	T	-	-
rs4625	3	49572140	-	-	3_49572140_A_G_b37	ENSG00000004534.10	RBM6	1.87916e-09	0.242679	0.0390759	Esophagus_Muscularis	1	ENSG00000173402	chr3:49506146-49573048	0	T	-	-
rs4625	3	49572140	-	-	3_49572140_A_G_b37	ENSG00000004534.10	RBM6	3.30246e-08	0.24287	0.0423362	Heart_Atrial_Appendage	1	ENSG00000173402	chr3:49506146-49573048	0	T	-	-
rs7202877	16	75247245	-	-	16_75247245_T_G_b37	ENSG00000153774.4	CFDP1	1.53876e-09	0.244259	0.039252	Adipose_Subcutaneous	1	ENSG00000168925	chr16:75252898-75258822	5654	T	-	-
rs4625	3	49572140	-	-	3_49572140_A_G_b37	ENSG00000004534.10	RBM6	1.79418e-12	0.244558	0.0331903	Esophagus_Mucosa	1	ENSG00000173402	chr3:49506146-49573048	0	T	-	-
rs425105	19	47208481	-	-	19_47208481_T_C_b37	ENSG00000105287.8	PRKD2	3.35988e-09	0.247809	0.040207	Heart_Left_Ventricle	1	ENSG00000105287	chr19:47177532-47220384	0	T	-	-
rs17696736	12	112486818	-	-	12_112486818_A_G_b37	ENSG00000111275.8	ALDH2	4.4489e-09	0.248446	0.0410304	Skin_Not_Sun_Exposed_Suprapubic	1	ENSG00000111300	chr12:112464500-112546826	0	T	-	-
rs2292239	12	56482180	-	-	12_56482180_T_G_b37	ENSG00000139531.8	SUOX	1.01838e-08	0.248772	0.0417361	Artery_Aorta	1	ENSG00000065361	chr12:56473641-56497289	0	T	-	-
rs2292239	12	56482180	-	-	12_56482180_T_G_b37	ENSG00000139531.8	SUOX	1.53075e-10	0.253056	0.0382397	Artery_Tibial	1	ENSG00000065361	chr12:56473641-56497289	0	T	-	-
rs425105	19	47208481	-	-	19_47208481_T_C_b37	ENSG00000105281.8	SLC1A5	2.07005e-08	0.256484	0.0442627	Cells_Transformed_fibroblasts	1	ENSG00000105287	chr19:47177532-47220384	0	T	-	-
rs11741255	5	131811182	-	-	5_131811182_G_A_b37	ENSG00000072682.14	P4HA2	8.97943e-14	0.25854	0.0330238	Nerve_Tibial	1	ENSG00000197536	chr5:131746328-131811736	0	T	-	-
rs1015166	6	32798731	-	-	6_32798731_C_T_b37	ENSG00000204257.10	HLA-DMA	3.88768e-08	0.260636	0.0463133	Thyroid	2	ENSG00000250264, ENSG00000204267	chr6:32781544-32806599, chr6:32789610-32806557	0	T	-	-
rs11741255	5	131811182	-	-	5_131811182_G_A_b37	ENSG00000072682.14	P4HA2	1.63891e-08	0.261606	0.0445702	Artery_Aorta	1	ENSG00000197536	chr5:131746328-131811736	0	T	-	-
rs4625	3	49572140	-	-	3_49572140_A_G_b37	ENSG00000004534.10	RBM6	1.87959e-10	0.262662	0.0395961	Adipose_Visceral_Omentum	1	ENSG00000173402	chr3:49506146-49573048	0	T	-	-
rs7202877	16	75247245	-	-	16_75247245_T_G_b37	ENSG00000153774.4	CFDP1	1.34774e-08	0.267726	0.0456409	Adipose_Visceral_Omentum	1	ENSG00000168925	chr16:75252898-75258822	5654	T	-	-
rs3825932	15	79235446	-	-	15_79235446_T_C_b37	ENSG00000103811.11	CTSH	1.96401e-13	0.277836	0.0360847	Whole_Blood	1	ENSG00000103811	chr15:79213400-79241916	0	T	-	-
rs2292239	12	56482180	-	-	12_56482180_T_G_b37	ENSG00000139531.8	SUOX	3.61095e-14	0.285179	0.0357254	Skin_Not_Sun_Exposed_Suprapubic	1	ENSG00000065361	chr12:56473641-56497289	0	T	-	-
rs36001488	2	234185267	-	-	2_234185267_C_T_b37	ENSG00000085978.17	ATG16L1	3.59769e-22	0.286629	0.0259581	Testis	1	ENSG00000085978	chr2:234118697-234204320	0	T	-	-
rs425105	19	47208481	-	-	19_47208481_T_C_b37	ENSG00000105287.8	PRKD2	5.86641e-17	0.288447	0.0325812	Artery_Tibial	1	ENSG00000105287	chr19:47177532-47220384	0	T	-	-
rs657152	9	136139265	-	-	9_136139265_C_A_b37	ENSG00000175164.9	ABO	4.97145e-10	0.29174	0.0454603	Artery_Tibial	1	ENSG00000175164	chr9:136125788-136150617	0	T	-	-
rs2292239	12	56482180	-	-	12_56482180_T_G_b37	ENSG00000139531.8	SUOX	4.6199e-10	0.295181	0.0457111	Esophagus_Muscularis	1	ENSG00000065361	chr12:56473641-56497289	0	T	-	-
rs11741255	5	131811182	-	-	5_131811182_G_A_b37	ENSG00000072682.14	P4HA2	1.97487e-10	0.295544	0.0439042	Testis	1	ENSG00000197536	chr5:131746328-131811736	0	T	-	-
rs2251396	6	31364707	-	T	6_31364707_G_A_b37	ENSG00000204520.8	MICA	2.67176e-10	0.305487	0.0467325	Whole_Blood	1	ENSG00000272221	chr6:31362066-31363272	1435	T	-	-
rs425105	19	47208481	-	-	19_47208481_T_C_b37	ENSG00000105287.8	PRKD2	1.08385e-13	0.30873	0.0398033	Thyroid	1	ENSG00000105287	chr19:47177532-47220384	0	T	-	-
rs425105	19	47208481	-	-	19_47208481_T_C_b37	ENSG00000105287.8	PRKD2	2.38777e-09	0.314496	0.0504273	Heart_Atrial_Appendage	1	ENSG00000105287	chr19:47177532-47220384	0	T	-	-
rs2251396	6	31364707	-	T	6_31364707_G_A_b37	ENSG00000204520.8	MICA	2.3711e-09	0.321827	0.0527454	Muscle_Skeletal	1	ENSG00000272221	chr6:31362066-31363272	1435	T	-	-
rs2251396	6	31364707	-	T	6_31364707_G_A_b37	ENSG00000204520.8	MICA	2.80614e-11	0.322638	0.0463808	Adipose_Visceral_Omentum	1	ENSG00000272221	chr6:31362066-31363272	1435	T	-	-
rs2251396	6	31364707	-	T	6_31364707_G_A_b37	ENSG00000204520.8	MICA	2.16773e-10	0.336448	0.0511219	Esophagus_Mucosa	1	ENSG00000272221	chr6:31362066-31363272	1435	T	-	-
rs2292239	12	56482180	-	-	12_56482180_T_G_b37	ENSG00000111540.11	RAB5B	2.57048e-33	0.336891	0.0256422	Muscle_Skeletal	1	ENSG00000065361	chr12:56473641-56497289	0	T	-	-
rs11741255	5	131811182	-	-	5_131811182_G_A_b37	ENSG00000072682.14	P4HA2	6.45967e-22	0.346348	0.0334891	Thyroid	1	ENSG00000197536	chr5:131746328-131811736	0	T	-	-
rs36001488	2	234185267	-	-	2_234185267_C_T_b37	ENSG00000085978.17	ATG16L1	1.95766e-25	0.349593	0.0309287	Skin_Sun_Exposed_Lower_leg	1	ENSG00000085978	chr2:234118697-234204320	0	T	-	-
rs2292239	12	56482180	-	-	12_56482180_T_G_b37	ENSG00000139531.8	SUOX	3.13493e-23	0.349792	0.0327349	Skin_Sun_Exposed_Lower_leg	1	ENSG00000065361	chr12:56473641-56497289	0	T	-	-
rs2251396	6	31364707	-	T	6_31364707_G_A_b37	ENSG00000204520.8	MICA	9.37027e-16	0.35418	0.0415516	Skin_Not_Sun_Exposed_Suprapubic	1	ENSG00000272221	chr6:31362066-31363272	1435	T	-	-
rs2251396	6	31364707	-	T	6_31364707_G_A_b37	ENSG00000204520.8	MICA	1.00921e-08	0.356428	0.0595857	Breast_Mammary_Tissue	1	ENSG00000272221	chr6:31362066-31363272	1435	T	-	-
rs425105	19	47208481	-	-	19_47208481_T_C_b37	ENSG00000105287.8	PRKD2	4.81499e-15	0.360406	0.0443375	Muscle_Skeletal	1	ENSG00000105287	chr19:47177532-47220384	0	T	-	-
rs657152	9	136139265	-	-	9_136139265_C_A_b37	ENSG00000175164.9	ABO	1.78081e-09	0.367584	0.0577008	Colon_Sigmoid	1	ENSG00000175164	chr9:136125788-136150617	0	T	-	-
rs9268645	6	32408527	-	-	6_32408527_C_G_b37	ENSG00000232629.4	HLA-DQB2	9.39965e-11	0.367916	0.0549191	Artery_Tibial	1	ENSG00000204287	chr6:32407619-32412823	0	T	-	-
rs1270942	6	31918860	-	-	6_31918860_A_G_b37	ENSG00000204536.9	CCHCR1	1.08768e-08	0.370701	0.062927	Esophagus_Muscularis	2	ENSG00000243649, ENSG00000244255	chr6:31895475-31919861, chr6:31895475-31919825	0	T	-	-
rs11741255	5	131811182	-	-	5_131811182_G_A_b37	ENSG00000072682.14	P4HA2	1.29297e-17	0.383259	0.0420334	Esophagus_Mucosa	1	ENSG00000197536	chr5:131746328-131811736	0	T	-	-
rs425105	19	47208481	-	-	19_47208481_T_C_b37	ENSG00000105287.8	PRKD2	7.52738e-15	0.392715	0.0477899	Esophagus_Muscularis	1	ENSG00000105287	chr19:47177532-47220384	0	T	-	-
rs9268645	6	32408527	-	-	6_32408527_C_G_b37	ENSG00000232629.4	HLA-DQB2	8.14166e-10	0.394625	0.0622892	Lung	1	ENSG00000204287	chr6:32407619-32412823	0	T	-	-
rs2292239	12	56482180	-	-	12_56482180_T_G_b37	ENSG00000139531.8	SUOX	6.4219e-13	0.398496	0.0513151	Esophagus_Gastroesophageal_Junction	1	ENSG00000065361	chr12:56473641-56497289	0	T	-	-
rs2251396	6	31364707	-	T	6_31364707_G_A_b37	ENSG00000204520.8	MICA	2.06522e-16	0.400998	0.046171	Lung	1	ENSG00000272221	chr6:31362066-31363272	1435	T	-	-
rs2292239	12	56482180	-	-	12_56482180_T_G_b37	ENSG00000139531.8	SUOX	5.96393e-17	0.403807	0.0457102	Thyroid	1	ENSG00000065361	chr12:56473641-56497289	0	T	-	-
rs2251396	6	31364707	-	T	6_31364707_G_A_b37	ENSG00000204520.8	MICA	1.13459e-09	0.403948	0.0634861	Heart_Left_Ventricle	1	ENSG00000272221	chr6:31362066-31363272	1435	T	-	-
rs1270942	6	31918860	-	-	6_31918860_A_G_b37	ENSG00000204536.9	CCHCR1	5.39883e-10	0.404438	0.0627048	Adipose_Visceral_Omentum	2	ENSG00000243649, ENSG00000244255	chr6:31895475-31919861, chr6:31895475-31919825	0	T	-	-
rs2251396	6	31364707	-	T	6_31364707_G_A_b37	ENSG00000204520.8	MICA	3.98642e-12	0.409728	0.0557147	Artery_Aorta	1	ENSG00000272221	chr6:31362066-31363272	1435	T	-	-
rs9268645	6	32408527	-	-	6_32408527_C_G_b37	ENSG00000232629.4	HLA-DQB2	1.06553e-08	0.413304	0.0692298	Stomach	1	ENSG00000204287	chr6:32407619-32412823	0	T	-	-
rs9268645	6	32408527	-	-	6_32408527_C_G_b37	ENSG00000237541.3	HLA-DQA2	1.02452e-10	0.413957	0.0616411	Skin_Not_Sun_Exposed_Suprapubic	1	ENSG00000204287	chr6:32407619-32412823	0	T	-	-
rs1270942	6	31918860	-	-	6_31918860_A_G_b37	ENSG00000204536.9	CCHCR1	6.58053e-09	0.418239	0.0699786	Nerve_Tibial	2	ENSG00000243649, ENSG00000244255	chr6:31895475-31919861, chr6:31895475-31919825	0	T	-	-
rs657152	9	136139265	-	-	9_136139265_C_A_b37	ENSG00000175164.9	ABO	1.08987e-13	0.426165	0.0531263	Testis	1	ENSG00000175164	chr9:136125788-136150617	0	T	-	-
rs10509540	10	90023033	-	-	10_90023033_T_C_b37	ENSG00000171862.5	PTEN	6.80288e-15	0.426566	0.0502225	Pancreas	1	ENSG00000184719	chr10:90033621-90344287	10589	T	-	-
rs1980493	6	32363215	-	-	6_32363215_T_C_b37	ENSG00000204257.10	HLA-DMA	3.15482e-10	0.437175	0.0673787	Thyroid	1	ENSG00000204290	chr6:32361740-32374905	0	T	-	-
rs3825932	15	79235446	-	-	15_79235446_T_C_b37	ENSG00000103811.11	CTSH	7.7639e-16	0.439434	0.0524279	Muscle_Skeletal	1	ENSG00000103811	chr15:79213400-79241916	0	T	-	-
rs2304256	19	10475652	-	-	19_10475652_C_A_b37	ENSG00000105397.9	TYK2	5.45934e-09	0.440643	0.0708021	Adrenal_Gland	1	ENSG00000105397	chr19:10461209-10491352	0	T	-	-
rs657152	9	136139265	-	-	9_136139265_C_A_b37	ENSG00000175164.9	ABO	3.88783e-25	0.442389	0.039109	Lung	1	ENSG00000175164	chr9:136125788-136150617	0	T	-	-
rs2251396	6	31364707	-	T	6_31364707_G_A_b37	ENSG00000204520.8	MICA	4.85923e-16	0.442646	0.0517043	Adipose_Subcutaneous	1	ENSG00000272221	chr6:31362066-31363272	1435	T	-	-
rs9268645	6	32408527	-	-	6_32408527_C_G_b37	ENSG00000232629.4	HLA-DQB2	2.32817e-14	0.445302	0.0555147	Whole_Blood	1	ENSG00000204287	chr6:32407619-32412823	0	T	-	-
rs657152	9	136139265	-	-	9_136139265_C_A_b37	ENSG00000175164.9	ABO	1.32075e-16	0.445809	0.0509803	Adipose_Subcutaneous	1	ENSG00000175164	chr9:136125788-136150617	0	T	-	-
rs1270942	6	31918860	-	-	6_31918860_A_G_b37	ENSG00000204536.9	CCHCR1	9.53615e-11	0.446871	0.0666926	Lung	2	ENSG00000243649, ENSG00000244255	chr6:31895475-31919861, chr6:31895475-31919825	0	T	-	-
rs9268645	6	32408527	-	-	6_32408527_C_G_b37	ENSG00000237541.3	HLA-DQA2	3.32106e-09	0.448456	0.0726652	Artery_Aorta	1	ENSG00000204287	chr6:32407619-32412823	0	T	-	-
rs36001488	2	234185267	-	-	2_234185267_C_T_b37	ENSG00000085978.17	ATG16L1	9.78077e-19	0.451047	0.047608	Esophagus_Mucosa	1	ENSG00000085978	chr2:234118697-234204320	0	T	-	-
rs9268645	6	32408527	-	-	6_32408527_C_G_b37	ENSG00000237541.3	HLA-DQA2	8.80198e-13	0.453082	0.0605684	Esophagus_Mucosa	1	ENSG00000204287	chr6:32407619-32412823	0	T	-	-
rs2251396	6	31364707	-	T	6_31364707_G_A_b37	ENSG00000204520.8	MICA	7.03936e-19	0.455327	0.0483883	Skin_Sun_Exposed_Lower_leg	1	ENSG00000272221	chr6:31362066-31363272	1435	T	-	-
rs657152	9	136139265	-	-	9_136139265_C_A_b37	ENSG00000175164.9	ABO	6.74189e-12	0.456013	0.0598957	Pituitary	1	ENSG00000175164	chr9:136125788-136150617	0	T	-	-
rs3825932	15	79235446	-	-	15_79235446_T_C_b37	ENSG00000103811.11	CTSH	3.46669e-15	0.456688	0.0548965	Esophagus_Mucosa	1	ENSG00000103811	chr15:79213400-79241916	0	T	-	-
rs36001488	2	234185267	-	-	2_234185267_C_T_b37	ENSG00000085978.17	ATG16L1	4.98004e-24	0.458849	0.0413118	Skin_Not_Sun_Exposed_Suprapubic	1	ENSG00000085978	chr2:234118697-234204320	0	T	-	-
rs2292239	12	56482180	-	-	12_56482180_T_G_b37	ENSG00000139531.8	SUOX	5.08403e-09	0.459541	0.0729344	Pituitary	1	ENSG00000065361	chr12:56473641-56497289	0	T	-	-
rs2251396	6	31364707	-	T	6_31364707_G_A_b37	ENSG00000204520.8	MICA	2.99342e-15	0.460151	0.0552019	Nerve_Tibial	1	ENSG00000272221	chr6:31362066-31363272	1435	T	-	-
rs9268645	6	32408527	-	-	6_32408527_C_G_b37	ENSG00000237541.3	HLA-DQA2	2.4959e-15	0.462472	0.055779	Skin_Sun_Exposed_Lower_leg	1	ENSG00000204287	chr6:32407619-32412823	0	T	-	-
rs5753037	22	30581722	-	-	22_30581722_C_T_b37	ENSG00000100325.10	ASCC2	1.07072e-19	0.464247	0.0455548	Testis	1	ENSG00000225676	chr22:30580633-30603098	0	T	-	-
rs2251396	6	31364707	-	T	6_31364707_G_A_b37	ENSG00000204520.8	MICA	2.89966e-17	0.46567	0.0521272	Thyroid	1	ENSG00000272221	chr6:31362066-31363272	1435	T	-	-
rs657152	9	136139265	-	-	9_136139265_C_A_b37	ENSG00000175164.9	ABO	4.44963e-16	0.466755	0.0545665	Thyroid	1	ENSG00000175164	chr9:136125788-136150617	0	T	-	-
rs425105	19	47208481	-	-	19_47208481_T_C_b37	ENSG00000105287.8	PRKD2	2.20033e-21	0.468496	0.0455664	Nerve_Tibial	1	ENSG00000105287	chr19:47177532-47220384	0	T	-	-
rs1270942	6	31918860	-	-	6_31918860_A_G_b37	ENSG00000204536.9	CCHCR1	2.44329e-11	0.470036	0.0679955	Thyroid	2	ENSG00000243649, ENSG00000244255	chr6:31895475-31919861, chr6:31895475-31919825	0	T	-	-
rs2251396	6	31364707	-	T	6_31364707_G_A_b37	ENSG00000204520.8	MICA	4.17331e-18	0.475064	0.0511214	Esophagus_Muscularis	1	ENSG00000272221	chr6:31362066-31363272	1435	T	-	-
rs2251396	6	31364707	-	T	6_31364707_G_A_b37	ENSG00000204520.8	MICA	6.59785e-16	0.476143	0.0559289	Artery_Tibial	1	ENSG00000272221	chr6:31362066-31363272	1435	T	-	-
rs2292239	12	56482180	-	-	12_56482180_T_G_b37	ENSG00000139531.8	SUOX	5.75755e-11	0.476816	0.0660717	Brain_Cerebellum	1	ENSG00000065361	chr12:56473641-56497289	0	T	-	-
rs763361	18	67531642	-	-	18_67531642_T_C_b37	ENSG00000150637.4	CD226	6.3858e-09	0.477706	0.0785012	Testis	1	ENSG00000150637	chr18:67498394-67629039	0	T	-	-
rs9268645	6	32408527	-	-	6_32408527_C_G_b37	ENSG00000237541.3	HLA-DQA2	3.00803e-13	0.486311	0.0639684	Thyroid	1	ENSG00000204287	chr6:32407619-32412823	0	T	-	-
rs657152	9	136139265	-	-	9_136139265_C_A_b37	ENSG00000175164.9	ABO	1.49283e-09	0.487958	0.0769388	Breast_Mammary_Tissue	1	ENSG00000175164	chr9:136125788-136150617	0	T	-	-
rs2251396	6	31364707	-	T	6_31364707_G_A_b37	ENSG00000204520.8	MICA	3.09325e-10	0.490558	0.0714332	Pituitary	1	ENSG00000272221	chr6:31362066-31363272	1435	T	-	-
rs3825932	15	79235446	-	-	15_79235446_T_C_b37	ENSG00000103811.11	CTSH	1.67909e-10	0.492906	0.0703067	Liver	1	ENSG00000103811	chr15:79213400-79241916	0	T	-	-
rs2292239	12	56482180	-	-	12_56482180_T_G_b37	ENSG00000139531.8	SUOX	3.31256e-18	0.493849	0.0531008	Nerve_Tibial	1	ENSG00000065361	chr12:56473641-56497289	0	T	-	-
rs1004446	11	2170143	-	-	11_2170143_G_A_b37	ENSG00000099869.6	IGF2-AS	3.50933e-08	0.498165	0.0842935	Liver	2	ENSG00000167244, ENSG00000129965	chr11:2150342-2170833, chr11:2153768-2182439	0	T	-	-
rs425105	19	47208481	-	-	19_47208481_T_C_b37	ENSG00000105287.8	PRKD2	2.05109e-21	0.498679	0.0477257	Cells_Transformed_fibroblasts	1	ENSG00000105287	chr19:47177532-47220384	0	T	-	-
rs2251396	6	31364707	-	T	6_31364707_G_A_b37	ENSG00000204520.8	MICA	6.82236e-09	0.500866	0.0799477	Brain_Cortex	1	ENSG00000272221	chr6:31362066-31363272	1435	T	-	-
rs2251396	6	31364707	-	T	6_31364707_G_A_b37	ENSG00000204520.8	MICA	3.9258e-16	0.504213	0.0570874	Heart_Atrial_Appendage	1	ENSG00000272221	chr6:31362066-31363272	1435	T	-	-
rs2251396	6	31364707	-	T	6_31364707_G_A_b37	ENSG00000204520.8	MICA	1.31181e-08	0.504239	0.0819434	Brain_Nucleus_accumbens_basal_ganglia	1	ENSG00000272221	chr6:31362066-31363272	1435	T	-	-
rs657152	9	136139265	-	-	9_136139265_C_A_b37	ENSG00000175164.9	ABO	7.88626e-16	0.504708	0.0596984	Skin_Sun_Exposed_Lower_leg	1	ENSG00000175164	chr9:136125788-136150617	0	T	-	-
rs657152	9	136139265	-	-	9_136139265_C_A_b37	ENSG00000175164.9	ABO	2.15874e-15	0.506698	0.0603073	Esophagus_Muscularis	1	ENSG00000175164	chr9:136125788-136150617	0	T	-	-
rs657152	9	136139265	-	-	9_136139265_C_A_b37	ENSG00000175164.9	ABO	6.8423e-20	0.507245	0.0503189	Heart_Left_Ventricle	1	ENSG00000175164	chr9:136125788-136150617	0	T	-	-
rs9268645	6	32408527	-	-	6_32408527_C_G_b37	ENSG00000237541.3	HLA-DQA2	1.43044e-11	0.507504	0.0707933	Stomach	1	ENSG00000204287	chr6:32407619-32412823	0	T	-	-
rs9268645	6	32408527	-	-	6_32408527_C_G_b37	ENSG00000232629.4	HLA-DQB2	1.59807e-13	0.516166	0.0666795	Nerve_Tibial	1	ENSG00000204287	chr6:32407619-32412823	0	T	-	-
rs9268645	6	32408527	-	-	6_32408527_C_G_b37	ENSG00000237541.3	HLA-DQA2	7.15822e-14	0.516738	0.0659446	Lung	1	ENSG00000204287	chr6:32407619-32412823	0	T	-	-
rs2251396	6	31364707	-	T	6_31364707_G_A_b37	ENSG00000204520.8	MICA	1.40678e-14	0.521025	0.0623523	Testis	1	ENSG00000272221	chr6:31362066-31363272	1435	T	-	-
rs2251396	6	31364707	-	T	6_31364707_G_A_b37	ENSG00000204520.8	MICA	1.07386e-08	0.522282	0.0844155	Prostate	1	ENSG00000272221	chr6:31362066-31363272	1435	T	-	-
rs2251396	6	31364707	-	T	6_31364707_G_A_b37	ENSG00000204520.8	MICA	1.76537e-13	0.530278	0.0670783	Stomach	1	ENSG00000272221	chr6:31362066-31363272	1435	T	-	-
rs9268645	6	32408527	-	-	6_32408527_C_G_b37	ENSG00000237541.3	HLA-DQA2	3.01848e-17	0.531244	0.0593891	Artery_Tibial	1	ENSG00000204287	chr6:32407619-32412823	0	T	-	-
rs9268645	6	32408527	-	-	6_32408527_C_G_b37	ENSG00000237541.3	HLA-DQA2	9.37647e-12	0.536585	0.0745172	Heart_Left_Ventricle	1	ENSG00000204287	chr6:32407619-32412823	0	T	-	-
rs2251396	6	31364707	-	T	6_31364707_G_A_b37	ENSG00000204520.8	MICA	1.16174e-08	0.537732	0.0853013	Brain_Anterior_cingulate_cortex_BA24	1	ENSG00000272221	chr6:31362066-31363272	1435	T	-	-
rs657152	9	136139265	-	-	9_136139265_C_A_b37	ENSG00000175164.9	ABO	3.14439e-10	0.542676	0.0776468	Ovary	1	ENSG00000175164	chr9:136125788-136150617	0	T	-	-
rs9268645	6	32408527	-	-	6_32408527_C_G_b37	ENSG00000237541.3	HLA-DQA2	7.53266e-19	0.544154	0.0585113	Muscle_Skeletal	1	ENSG00000204287	chr6:32407619-32412823	0	T	-	-
rs1980493	6	32363215	-	-	6_32363215_T_C_b37	ENSG00000204257.10	HLA-DMA	1.69541e-09	0.554411	0.0873718	Pancreas	1	ENSG00000204290	chr6:32361740-32374905	0	T	-	-
rs657152	9	136139265	-	-	9_136139265_C_A_b37	ENSG00000175164.9	ABO	1.3282e-18	0.557126	0.0591081	Nerve_Tibial	1	ENSG00000175164	chr9:136125788-136150617	0	T	-	-
rs9268645	6	32408527	-	-	6_32408527_C_G_b37	ENSG00000237541.3	HLA-DQA2	1.00563e-13	0.557371	0.0712137	Esophagus_Muscularis	1	ENSG00000204287	chr6:32407619-32412823	0	T	-	-
rs657152	9	136139265	-	-	9_136139265_C_A_b37	ENSG00000175164.9	ABO	1.55268e-15	0.557935	0.0660262	Skin_Not_Sun_Exposed_Suprapubic	1	ENSG00000175164	chr9:136125788-136150617	0	T	-	-
rs9268645	6	32408527	-	-	6_32408527_C_G_b37	ENSG00000237541.3	HLA-DQA2	3.12598e-18	0.560658	0.0603418	Whole_Blood	1	ENSG00000204287	chr6:32407619-32412823	0	T	-	-
rs9268645	6	32408527	-	-	6_32408527_C_G_b37	ENSG00000237541.3	HLA-DQA2	2.45032e-10	0.564868	0.0844026	Testis	1	ENSG00000204287	chr6:32407619-32412823	0	T	-	-
rs657152	9	136139265	-	-	9_136139265_C_A_b37	ENSG00000175164.9	ABO	2.80938e-12	0.581739	0.0774354	Esophagus_Gastroesophageal_Junction	1	ENSG00000175164	chr9:136125788-136150617	0	T	-	-
rs2251396	6	31364707	-	T	6_31364707_G_A_b37	ENSG00000204520.8	MICA	3.1136e-14	0.583631	0.0723572	Cells_Transformed_fibroblasts	1	ENSG00000272221	chr6:31362066-31363272	1435	T	-	-
rs3825932	15	79235446	-	-	15_79235446_T_C_b37	ENSG00000103811.11	CTSH	1.51973e-23	0.58781	0.0529005	Cells_Transformed_fibroblasts	1	ENSG00000103811	chr15:79213400-79241916	0	T	-	-
rs9268645	6	32408527	-	-	6_32408527_C_G_b37	ENSG00000237541.3	HLA-DQA2	9.25372e-17	0.589214	0.0669982	Adipose_Subcutaneous	1	ENSG00000204287	chr6:32407619-32412823	0	T	-	-
rs9268645	6	32408527	-	-	6_32408527_C_G_b37	ENSG00000237541.3	HLA-DQA2	1.9482e-12	0.591233	0.0799685	Adipose_Visceral_Omentum	1	ENSG00000204287	chr6:32407619-32412823	0	T	-	-
rs2251396	6	31364707	-	T	6_31364707_G_A_b37	ENSG00000204520.8	MICA	6.96347e-11	0.596122	0.0860237	Pancreas	1	ENSG00000272221	chr6:31362066-31363272	1435	T	-	-
rs2251396	6	31364707	-	T	6_31364707_G_A_b37	ENSG00000204520.8	MICA	2.34708e-08	0.60823	0.100262	Small_Intestine_Terminal_Ileum	1	ENSG00000272221	chr6:31362066-31363272	1435	T	-	-
rs9268645	6	32408527	-	-	6_32408527_C_G_b37	ENSG00000237541.3	HLA-DQA2	2.64325e-08	0.611276	0.10263	Pituitary	1	ENSG00000204287	chr6:32407619-32412823	0	T	-	-
rs657152	9	136139265	-	-	9_136139265_C_A_b37	ENSG00000175164.9	ABO	1.38372e-21	0.612534	0.0573475	Heart_Atrial_Appendage	1	ENSG00000175164	chr9:136125788-136150617	0	T	-	-
rs2251396	6	31364707	-	T	6_31364707_G_A_b37	ENSG00000204520.8	MICA	1.73182e-09	0.626137	0.0962693	Spleen	1	ENSG00000272221	chr6:31362066-31363272	1435	T	-	-
rs9268645	6	32408527	-	-	6_32408527_C_G_b37	ENSG00000237541.3	HLA-DQA2	3.08912e-08	0.627035	0.105611	Liver	1	ENSG00000204287	chr6:32407619-32412823	0	T	-	-
rs9268645	6	32408527	-	-	6_32408527_C_G_b37	ENSG00000237541.3	HLA-DQA2	1.01826e-08	0.629851	0.101975	Artery_Coronary	1	ENSG00000204287	chr6:32407619-32412823	0	T	-	-
rs9268645	6	32408527	-	-	6_32408527_C_G_b37	ENSG00000237541.3	HLA-DQA2	3.15999e-13	0.636651	0.0818459	Heart_Atrial_Appendage	1	ENSG00000204287	chr6:32407619-32412823	0	T	-	-
rs9268645	6	32408527	-	-	6_32408527_C_G_b37	ENSG00000237541.3	HLA-DQA2	1.18628e-18	0.643594	0.0681703	Nerve_Tibial	1	ENSG00000204287	chr6:32407619-32412823	0	T	-	-
rs3825932	15	79235446	-	-	15_79235446_T_C_b37	ENSG00000103811.11	CTSH	5.57253e-14	0.651722	0.0739177	Cells_EBV-transformed_lymphocytes	1	ENSG00000103811	chr15:79213400-79241916	0	T	-	-
rs9268645	6	32408527	-	-	6_32408527_C_G_b37	ENSG00000237541.3	HLA-DQA2	3.89664e-08	0.663642	0.113992	Adrenal_Gland	1	ENSG00000204287	chr6:32407619-32412823	0	T	-	-
rs9268645	6	32408527	-	-	6_32408527_C_G_b37	ENSG00000237541.3	HLA-DQA2	2.1508e-11	0.667021	0.0928226	Colon_Sigmoid	1	ENSG00000204287	chr6:32407619-32412823	0	T	-	-
rs657152	9	136139265	-	-	9_136139265_C_A_b37	ENSG00000175164.9	ABO	5.28006e-11	0.667813	0.088703	Vagina	1	ENSG00000175164	chr9:136125788-136150617	0	T	-	-
rs657152	9	136139265	-	-	9_136139265_C_A_b37	ENSG00000175164.9	ABO	1.96116e-32	0.669339	0.0489799	Adipose_Visceral_Omentum	1	ENSG00000175164	chr9:136125788-136150617	0	T	-	-
rs9268645	6	32408527	-	-	6_32408527_C_G_b37	ENSG00000237541.3	HLA-DQA2	4.44333e-14	0.678194	0.0833931	Breast_Mammary_Tissue	1	ENSG00000204287	chr6:32407619-32412823	0	T	-	-
rs9268645	6	32408527	-	-	6_32408527_C_G_b37	ENSG00000237541.3	HLA-DQA2	2.83297e-13	0.679269	0.0859357	Esophagus_Gastroesophageal_Junction	1	ENSG00000204287	chr6:32407619-32412823	0	T	-	-
rs9268645	6	32408527	-	-	6_32408527_C_G_b37	ENSG00000237541.3	HLA-DQA2	5.36516e-09	0.687087	0.107039	Cells_EBV-transformed_lymphocytes	1	ENSG00000204287	chr6:32407619-32412823	0	T	-	-
rs9268645	6	32408527	-	-	6_32408527_C_G_b37	ENSG00000237541.3	HLA-DQA2	1.47539e-08	0.717852	0.111166	Brain_Amygdala	1	ENSG00000204287	chr6:32407619-32412823	0	T	-	-
rs1980493	6	32363215	-	-	6_32363215_T_C_b37	ENSG00000204257.10	HLA-DMA	2.84645e-09	0.727192	0.11296	Liver	1	ENSG00000204290	chr6:32361740-32374905	0	T	-	-
rs657152	9	136139265	-	-	9_136139265_C_A_b37	ENSG00000175164.9	ABO	1.85457e-36	0.728161	0.0523861	Muscle_Skeletal	1	ENSG00000175164	chr9:136125788-136150617	0	T	-	-
rs657152	9	136139265	-	-	9_136139265_C_A_b37	ENSG00000175164.9	ABO	8.34604e-43	0.748985	0.0460132	Esophagus_Mucosa	1	ENSG00000175164	chr9:136125788-136150617	0	T	-	-
rs9268645	6	32408527	-	-	6_32408527_C_G_b37	ENSG00000232629.4	HLA-DQB2	7.1706e-11	0.773973	0.10543	Cells_EBV-transformed_lymphocytes	1	ENSG00000204287	chr6:32407619-32412823	0	T	-	-
rs657152	9	136139265	-	-	9_136139265_C_A_b37	ENSG00000175164.9	ABO	1.98619e-26	0.811632	0.0611428	Adrenal_Gland	1	ENSG00000175164	chr9:136125788-136150617	0	T	-	-
rs657152	9	136139265	-	-	9_136139265_C_A_b37	ENSG00000175164.9	ABO	1.59826e-20	0.816316	0.0776488	Pancreas	1	ENSG00000175164	chr9:136125788-136150617	0	T	-	-
rs1270942	6	31918860	-	-	6_31918860_A_G_b37	ENSG00000242574.4	HLA-DMB	4.78462e-09	0.897841	0.147934	Cells_Transformed_fibroblasts	2	ENSG00000243649, ENSG00000244255	chr6:31895475-31919861, chr6:31895475-31919825	0	T	-	-
rs4788084	16	28539848	T	T	16_28539848_C_T_b37	ENSG00000178952.4	TUFM	3.45249e-08	0.120662	0.0212161	Adipose_Visceral_Omentum	1	ENSG00000176046	chr16:28548606-28550495	8759	-	T	T
rs762633	16	28608341	T	T	16_28608341_T_C_b37	ENSG00000178952.4	TUFM	4.007e-08	0.134897	0.0236584	Colon_Transverse	1	ENSG00000197165	chr16:28603264-28608430	0	-	T	T
rs4788084	16	28539848	T	T	16_28539848_C_T_b37	ENSG00000178952.4	TUFM	8.04582e-09	0.140097	0.0233012	Colon_Transverse	1	ENSG00000176046	chr16:28548606-28550495	8759	-	T	T
rs4788084	16	28539848	T	T	16_28539848_C_T_b37	ENSG00000178952.4	TUFM	2.90909e-09	0.148077	0.0241697	Esophagus_Mucosa	1	ENSG00000176046	chr16:28548606-28550495	8759	-	T	T
rs4788084	16	28539848	T	T	16_28539848_C_T_b37	ENSG00000178952.4	TUFM	5.59095e-09	0.171852	0.0281975	Breast_Mammary_Tissue	1	ENSG00000176046	chr16:28548606-28550495	8759	-	T	T
rs62031562	16	28609329	T	T	16_28609329_A_T_b37	ENSG00000178952.4	TUFM	1.66876e-14	0.186085	0.0231089	Lung	1	ENSG00000197165	chr16:28603264-28608430	899	-	T	T
rs762633	16	28608341	T	T	16_28608341_T_C_b37	ENSG00000178952.4	TUFM	3.79947e-15	0.191038	0.023103	Lung	1	ENSG00000197165	chr16:28603264-28608430	0	-	T	T
rs762633	16	28608341	T	T	16_28608341_T_C_b37	ENSG00000178952.4	TUFM	4.98785e-09	0.193348	0.0320413	Skin_Not_Sun_Exposed_Suprapubic	1	ENSG00000197165	chr16:28603264-28608430	0	-	T	T
rs743590	16	28608230	T	T	16_28608230_G_A_b37	ENSG00000178952.4	TUFM	1.75319e-15	0.193909	0.0231376	Lung	1	ENSG00000197165	chr16:28603264-28608430	0	-	T	T
rs62031562	16	28609329	T	T	16_28609329_A_T_b37	ENSG00000178952.4	TUFM	6.88261e-12	0.194183	0.0271567	Nerve_Tibial	1	ENSG00000197165	chr16:28603264-28608430	899	-	T	T
rs4788084	16	28539848	T	T	16_28539848_C_T_b37	ENSG00000178952.4	TUFM	2.71716e-10	0.19582	0.0300214	Adipose_Subcutaneous	1	ENSG00000176046	chr16:28548606-28550495	8759	-	T	T
rs743590	16	28608230	T	T	16_28608230_G_A_b37	ENSG00000178952.4	TUFM	3.04639e-12	0.197766	0.0271619	Nerve_Tibial	1	ENSG00000197165	chr16:28603264-28608430	0	-	T	T
rs4788084	16	28539848	T	T	16_28539848_C_T_b37	ENSG00000178952.4	TUFM	8.68072e-11	0.205568	0.0304836	Skin_Not_Sun_Exposed_Suprapubic	1	ENSG00000176046	chr16:28548606-28550495	8759	-	T	T
rs4788084	16	28539848	T	T	16_28539848_C_T_b37	ENSG00000178952.4	TUFM	3.10635e-15	0.217961	0.0261647	Nerve_Tibial	1	ENSG00000176046	chr16:28548606-28550495	8759	-	T	T
rs62031562	16	28609329	T	T	16_28609329_A_T_b37	ENSG00000178952.4	TUFM	5.0115e-17	0.219275	0.0247542	Thyroid	1	ENSG00000197165	chr16:28603264-28608430	899	-	T	T
rs762633	16	28608341	T	T	16_28608341_T_C_b37	ENSG00000178952.4	TUFM	3.69911e-15	0.219676	0.0264517	Nerve_Tibial	1	ENSG00000197165	chr16:28603264-28608430	0	-	T	T
rs762633	16	28608341	T	T	16_28608341_T_C_b37	ENSG00000178952.4	TUFM	1.65268e-17	0.222626	0.0247081	Thyroid	1	ENSG00000197165	chr16:28603264-28608430	0	-	T	T
rs4788084	16	28539848	T	T	16_28539848_C_T_b37	ENSG00000178952.4	TUFM	4.64159e-22	0.228293	0.0219024	Lung	1	ENSG00000176046	chr16:28548606-28550495	8759	-	T	T
rs743590	16	28608230	T	T	16_28608230_G_A_b37	ENSG00000178952.4	TUFM	5.0793e-19	0.229753	0.024239	Thyroid	1	ENSG00000197165	chr16:28603264-28608430	0	-	T	T
rs743590	16	28608230	T	T	16_28608230_G_A_b37	ENSG00000178952.4	TUFM	2.94151e-13	0.237764	0.0310339	Esophagus_Muscularis	1	ENSG00000197165	chr16:28603264-28608430	0	-	T	T
rs4788084	16	28539848	T	T	16_28539848_C_T_b37	ENSG00000178952.4	TUFM	4.74023e-14	0.242132	0.0304901	Esophagus_Muscularis	1	ENSG00000176046	chr16:28548606-28550495	8759	-	T	T
rs62031562	16	28609329	T	T	16_28609329_A_T_b37	ENSG00000178952.4	TUFM	7.06544e-14	0.244298	0.0309998	Esophagus_Muscularis	1	ENSG00000197165	chr16:28603264-28608430	899	-	T	T
rs762633	16	28608341	T	T	16_28608341_T_C_b37	ENSG00000178952.4	TUFM	5.15135e-14	0.245572	0.0309725	Esophagus_Muscularis	1	ENSG00000197165	chr16:28603264-28608430	0	-	T	T
rs743590	16	28608230	T	T	16_28608230_G_A_b37	ENSG00000178952.4	TUFM	1.61119e-22	0.247977	0.0236557	Skin_Sun_Exposed_Lower_leg	1	ENSG00000197165	chr16:28603264-28608430	0	-	T	T
rs4788084	16	28539848	T	T	16_28539848_C_T_b37	ENSG00000178952.4	TUFM	6.34188e-23	0.248824	0.0233986	Thyroid	1	ENSG00000176046	chr16:28548606-28550495	8759	-	T	T
rs62031562	16	28609329	T	T	16_28609329_A_T_b37	ENSG00000178952.4	TUFM	1.95494e-22	0.248863	0.0237949	Skin_Sun_Exposed_Lower_leg	1	ENSG00000197165	chr16:28603264-28608430	899	-	T	T
rs762633	16	28608341	T	T	16_28608341_T_C_b37	ENSG00000178952.4	TUFM	4.70084e-23	0.251994	0.0236936	Skin_Sun_Exposed_Lower_leg	1	ENSG00000197165	chr16:28603264-28608430	0	-	T	T
rs4788084	16	28539848	T	T	16_28539848_C_T_b37	ENSG00000178952.4	TUFM	8.1735e-09	0.256236	0.0423022	Esophagus_Gastroesophageal_Junction	1	ENSG00000176046	chr16:28548606-28550495	8759	-	T	T
rs4788084	16	28539848	T	T	16_28539848_C_T_b37	ENSG00000178952.4	TUFM	4.33776e-09	0.256701	0.0414083	Colon_Sigmoid	1	ENSG00000176046	chr16:28548606-28550495	8759	-	T	T
rs743590	16	28608230	T	T	16_28608230_G_A_b37	ENSG00000178952.4	TUFM	6.44256e-09	0.259157	0.0424607	Esophagus_Gastroesophageal_Junction	1	ENSG00000197165	chr16:28603264-28608430	0	-	T	T
rs4788084	16	28539848	T	T	16_28539848_C_T_b37	ENSG00000178952.4	TUFM	4.8961e-29	0.270922	0.0220589	Skin_Sun_Exposed_Lower_leg	1	ENSG00000176046	chr16:28548606-28550495	8759	-	T	T
rs62031562	16	28609329	T	T	16_28609329_A_T_b37	ENSG00000178952.4	TUFM	4.84673e-20	0.283646	0.0289141	Artery_Tibial	1	ENSG00000197165	chr16:28603264-28608430	899	-	T	T
rs762633	16	28608341	T	T	16_28608341_T_C_b37	ENSG00000178952.4	TUFM	1.49277e-20	0.287063	0.0288106	Artery_Tibial	1	ENSG00000197165	chr16:28603264-28608430	0	-	T	T
rs743590	16	28608230	T	T	16_28608230_G_A_b37	ENSG00000178952.4	TUFM	1.69241e-22	0.298455	0.0283202	Artery_Tibial	1	ENSG00000197165	chr16:28603264-28608430	0	-	T	T
rs4788084	16	28539848	T	T	16_28539848_C_T_b37	ENSG00000178952.4	TUFM	5.77365e-26	0.312207	0.0270804	Artery_Tibial	1	ENSG00000176046	chr16:28548606-28550495	8759	-	T	T
rs62031562	16	28609329	T	T	16_28609329_A_T_b37	ENSG00000178952.4	TUFM	1.31686e-09	0.328841	0.0514394	Pancreas	1	ENSG00000197165	chr16:28603264-28608430	899	-	T	T
rs4788084	16	28539848	T	T	16_28539848_C_T_b37	ENSG00000178952.4	TUFM	1.66999e-08	0.329565	0.0540119	Brain_Nucleus_accumbens_basal_ganglia	1	ENSG00000176046	chr16:28548606-28550495	8759	-	T	T
rs762633	16	28608341	T	T	16_28608341_T_C_b37	ENSG00000178952.4	TUFM	6.74215e-10	0.336415	0.0516189	Pancreas	1	ENSG00000197165	chr16:28603264-28608430	0	-	T	T
rs62031562	16	28609329	T	T	16_28609329_A_T_b37	ENSG00000178952.4	TUFM	1.1219e-14	0.340206	0.0409705	Artery_Aorta	1	ENSG00000197165	chr16:28603264-28608430	899	-	T	T
rs762633	16	28608341	T	T	16_28608341_T_C_b37	ENSG00000178952.4	TUFM	3.11584e-15	0.346503	0.0407483	Artery_Aorta	1	ENSG00000197165	chr16:28603264-28608430	0	-	T	T
rs743590	16	28608230	T	T	16_28608230_G_A_b37	ENSG00000178952.4	TUFM	4.74854e-11	0.353335	0.0504913	Pancreas	1	ENSG00000197165	chr16:28603264-28608430	0	-	T	T
rs4788084	16	28539848	T	T	16_28539848_C_T_b37	ENSG00000178952.4	TUFM	5.24974e-11	0.353978	0.0507124	Pancreas	1	ENSG00000176046	chr16:28548606-28550495	8759	-	T	T
rs743590	16	28608230	T	T	16_28608230_G_A_b37	ENSG00000178952.4	TUFM	5.5093e-16	0.357427	0.0407545	Artery_Aorta	1	ENSG00000197165	chr16:28603264-28608430	0	-	T	T
rs4788084	16	28539848	T	T	16_28539848_C_T_b37	ENSG00000178952.4	TUFM	1.33264e-18	0.380362	0.0393259	Artery_Aorta	1	ENSG00000176046	chr16:28548606-28550495	8759	-	T	T
rs762633	16	28608341	T	T	16_28608341_T_C_b37	ENSG00000178952.4	TUFM	3.29389e-08	0.403702	0.0673769	Ovary	1	ENSG00000197165	chr16:28603264-28608430	0	-	T	T
rs62031562	16	28609329	T	T	16_28609329_A_T_b37	ENSG00000178952.4	TUFM	3.34781e-08	0.404285	0.0675147	Ovary	1	ENSG00000197165	chr16:28603264-28608430	899	-	T	T
rs743590	16	28608230	T	T	16_28608230_G_A_b37	ENSG00000178952.4	TUFM	2.21001e-08	0.409756	0.0673979	Ovary	1	ENSG00000197165	chr16:28603264-28608430	0	-	T	T
rs62031562	16	28609329	T	T	16_28609329_A_T_b37	ENSG00000178952.4	TUFM	2.62382e-34	0.438193	0.0315169	Whole_Blood	1	ENSG00000197165	chr16:28603264-28608430	899	-	T	T
rs762633	16	28608341	T	T	16_28608341_T_C_b37	ENSG00000178952.4	TUFM	2.1659e-35	0.444347	0.0313019	Whole_Blood	1	ENSG00000197165	chr16:28603264-28608430	0	-	T	T
rs743590	16	28608230	T	T	16_28608230_G_A_b37	ENSG00000178952.4	TUFM	7.03079e-36	0.445321	0.0310828	Whole_Blood	1	ENSG00000197165	chr16:28603264-28608430	0	-	T	T
rs4788084	16	28539848	T	T	16_28539848_C_T_b37	ENSG00000178952.4	TUFM	6.50172e-11	0.474917	0.0649139	Ovary	1	ENSG00000176046	chr16:28548606-28550495	8759	-	T	T
rs4788084	16	28539848	T	T	16_28539848_C_T_b37	ENSG00000178952.4	TUFM	1.2639e-49	0.500135	0.0278262	Whole_Blood	1	ENSG00000176046	chr16:28548606-28550495	8759	-	T	T
rs56380902	17	38066372	-	-	17_38066372_T_C_b37	ENSG00000172057.5	ORMDL3	7.18059e-22	-0.762667	0.0607941	Cells_EBV-transformed_lymphocytes	1	ENSG00000073605	chr17:38060848-38076107	0	-	T	T
rs1008723	17	38066267	-	-	17_38066267_G_T_b37	ENSG00000172057.5	ORMDL3	2.62094e-20	-0.736639	0.0624615	Cells_EBV-transformed_lymphocytes	1	ENSG00000073605	chr17:38060848-38076107	0	-	T	T
rs12453507	17	38053207	-	-	17_38053207_C_G_b37	ENSG00000172057.5	ORMDL3	9.22238e-20	-0.718022	0.062258	Cells_EBV-transformed_lymphocytes	1	ENSG00000073605	chr17:38060848-38076107	7642	-	T	T
rs56380902	17	38066372	-	-	17_38066372_T_C_b37	ENSG00000172057.5	ORMDL3	6.43093e-24	-0.700747	0.0556642	Spleen	1	ENSG00000073605	chr17:38060848-38076107	0	-	T	T
rs1008723	17	38066267	-	-	17_38066267_G_T_b37	ENSG00000172057.5	ORMDL3	4.89342e-21	-0.672254	0.0589619	Spleen	1	ENSG00000073605	chr17:38060848-38076107	0	-	T	T
rs12453507	17	38053207	-	-	17_38053207_C_G_b37	ENSG00000172057.5	ORMDL3	4.68208e-20	-0.667835	0.060718	Spleen	1	ENSG00000073605	chr17:38060848-38076107	7642	-	T	T
rs56380902	17	38066372	-	-	17_38066372_T_C_b37	ENSG00000073605.14	GSDMB	3.67156e-25	-0.618719	0.0472114	Spleen	1	ENSG00000073605	chr17:38060848-38076107	0	-	T	T
rs1008723	17	38066267	-	-	17_38066267_G_T_b37	ENSG00000073605.14	GSDMB	2.66599e-18	-0.553117	0.0538142	Spleen	1	ENSG00000073605	chr17:38060848-38076107	0	-	T	T
rs12453507	17	38053207	-	-	17_38053207_C_G_b37	ENSG00000073605.14	GSDMB	8.85574e-18	-0.552994	0.0549489	Spleen	1	ENSG00000073605	chr17:38060848-38076107	7642	-	T	T
rs56380902	17	38066372	-	-	17_38066372_T_C_b37	ENSG00000073605.14	GSDMB	8.72609e-10	-0.476932	0.0700166	Cells_EBV-transformed_lymphocytes	1	ENSG00000073605	chr17:38060848-38076107	0	-	T	T
rs1008723	17	38066267	-	-	17_38066267_G_T_b37	ENSG00000073605.14	GSDMB	1.778e-09	-0.464721	0.0697913	Cells_EBV-transformed_lymphocytes	1	ENSG00000073605	chr17:38060848-38076107	0	-	T	T
rs11145763	9	139263596	-	-	9_139263596_A_C_b37	ENSG00000148384.11	INPP5E	4.09488e-08	-0.446898	0.0763082	Brain_Caudate_basal_ganglia	1	ENSG00000187796	chr9:139256355-139268133	0	-	T	T
rs12453507	17	38053207	-	-	17_38053207_C_G_b37	ENSG00000073605.14	GSDMB	5.14079e-09	-0.446195	0.0694101	Cells_EBV-transformed_lymphocytes	1	ENSG00000073605	chr17:38060848-38076107	7642	-	T	T
rs11145763	9	139263596	-	-	9_139263596_A_C_b37	ENSG00000148384.11	INPP5E	2.7517e-34	-0.42299	0.0308071	Thyroid	1	ENSG00000187796	chr9:139256355-139268133	0	-	T	T
rs4890117	17	38778488	-	-	17_38778488_T_A_b37	ENSG00000073584.14	SMARCE1	4.83404e-23	-0.411622	0.0375687	Cells_Transformed_fibroblasts	1	ENSG00000073584	chr17:38781214-38804760	2727	-	T	T
rs1013971	17	38781178	-	-	17_38781178_A_C_b37	ENSG00000073584.14	SMARCE1	4.83404e-23	-0.411622	0.0375687	Cells_Transformed_fibroblasts	1	ENSG00000073584	chr17:38781214-38804760	37	-	T	T
rs9911533	17	38775476	-	-	17_38775476_C_T_b37	ENSG00000073584.14	SMARCE1	8.81529e-25	-0.40402	0.0351615	Cells_Transformed_fibroblasts	1	ENSG00000073584	chr17:38781214-38804760	5739	-	T	T
rs757411	17	38775150	-	-	17_38775150_C_T_b37	ENSG00000073584.14	SMARCE1	1.10512e-24	-0.403329	0.035193	Cells_Transformed_fibroblasts	1	ENSG00000073584	chr17:38781214-38804760	6065	-	T	T
rs11145763	9	139263596	-	-	9_139263596_A_C_b37	ENSG00000148384.11	INPP5E	3.86241e-11	-0.39918	0.0568415	Testis	1	ENSG00000187796	chr9:139256355-139268133	0	-	T	T
rs56380902	17	38066372	-	-	17_38066372_T_C_b37	ENSG00000172057.5	ORMDL3	1.44074e-31	-0.397724	0.0302257	Whole_Blood	1	ENSG00000073605	chr17:38060848-38076107	0	-	T	T
rs7223136	17	38765515	-	-	17_38765515_T_C_b37	ENSG00000073584.14	SMARCE1	1.55823e-21	-0.386356	0.0368436	Cells_Transformed_fibroblasts	1	ENSG00000073584	chr17:38781214-38804760	15700	-	T	T
rs1013971	17	38781178	-	-	17_38781178_A_C_b37	ENSG00000073584.14	SMARCE1	7.6023e-41	-0.376816	0.024309	Artery_Tibial	1	ENSG00000073584	chr17:38781214-38804760	37	-	T	T
rs4890117	17	38778488	-	-	17_38778488_T_A_b37	ENSG00000073584.14	SMARCE1	3.27524e-40	-0.37401	0.0243862	Artery_Tibial	1	ENSG00000073584	chr17:38781214-38804760	2727	-	T	T
rs1008723	17	38066267	-	-	17_38066267_G_T_b37	ENSG00000172057.5	ORMDL3	3.52687e-28	-0.372423	0.0304736	Whole_Blood	1	ENSG00000073605	chr17:38060848-38076107	0	-	T	T
rs4890092	17	38786451	-	-	17_38786451_A_T_b37	ENSG00000073584.14	SMARCE1	7.76069e-17	-0.365348	0.0407565	Cells_Transformed_fibroblasts	2	ENSG00000073584, ENSG00000264058	chr17:38781214-38804760, chr17:38785049-38821393	0	-	T	T
rs757411	17	38775150	-	-	17_38775150_C_T_b37	ENSG00000073584.14	SMARCE1	6.18281e-41	-0.363447	0.0234114	Artery_Tibial	1	ENSG00000073584	chr17:38781214-38804760	6065	-	T	T
rs9911533	17	38775476	-	-	17_38775476_C_T_b37	ENSG00000073584.14	SMARCE1	6.18281e-41	-0.363447	0.0234114	Artery_Tibial	1	ENSG00000073584	chr17:38781214-38804760	5739	-	T	T
rs12453507	17	38053207	-	-	17_38053207_C_G_b37	ENSG00000172057.5	ORMDL3	1.39278e-26	-0.360619	0.0306343	Whole_Blood	1	ENSG00000073605	chr17:38060848-38076107	7642	-	T	T
rs9915135	17	38791075	-	-	17_38791075_A_T_b37	ENSG00000073584.14	SMARCE1	1.36768e-16	-0.36026	0.040564	Cells_Transformed_fibroblasts	2	ENSG00000073584, ENSG00000264058	chr17:38781214-38804760, chr17:38785049-38821393	0	-	T	T
rs1048573	17	38797202	-	-	17_38797202_T_A_b37	ENSG00000073584.14	SMARCE1	1.38078e-16	-0.359776	0.0405158	Cells_Transformed_fibroblasts	2	ENSG00000073584, ENSG00000264058	chr17:38781214-38804760, chr17:38785049-38821393	0	-	T	T
rs1048572	17	38797242	-	-	17_38797242_A_G_b37	ENSG00000073584.14	SMARCE1	1.38078e-16	-0.359776	0.0405158	Cells_Transformed_fibroblasts	2	ENSG00000073584, ENSG00000264058	chr17:38781214-38804760, chr17:38785049-38821393	0	-	T	T
rs9906785	17	38797409	-	-	17_38797409_C_T_b37	ENSG00000073584.14	SMARCE1	1.38078e-16	-0.359776	0.0405158	Cells_Transformed_fibroblasts	2	ENSG00000073584, ENSG00000264058	chr17:38781214-38804760, chr17:38785049-38821393	0	-	T	T
rs7223136	17	38765515	-	-	17_38765515_T_C_b37	ENSG00000073584.14	SMARCE1	3.29522e-38	-0.355002	0.0239595	Artery_Tibial	1	ENSG00000073584	chr17:38781214-38804760	15700	-	T	T
rs1013971	17	38781178	-	-	17_38781178_A_C_b37	ENSG00000073584.14	SMARCE1	2.01766e-13	-0.343958	0.044367	Adipose_Visceral_Omentum	1	ENSG00000073584	chr17:38781214-38804760	37	-	T	T
rs4890117	17	38778488	-	-	17_38778488_T_A_b37	ENSG00000073584.14	SMARCE1	9.28381e-18	-0.341211	0.0374455	Adipose_Subcutaneous	1	ENSG00000073584	chr17:38781214-38804760	2727	-	T	T
rs1013971	17	38781178	-	-	17_38781178_A_C_b37	ENSG00000073584.14	SMARCE1	1.71643e-17	-0.339745	0.0376328	Adipose_Subcutaneous	1	ENSG00000073584	chr17:38781214-38804760	37	-	T	T
rs4890117	17	38778488	-	-	17_38778488_T_A_b37	ENSG00000073584.14	SMARCE1	3.87784e-13	-0.338034	0.0441869	Adipose_Visceral_Omentum	1	ENSG00000073584	chr17:38781214-38804760	2727	-	T	T
rs9906785	17	38797409	-	-	17_38797409_C_T_b37	ENSG00000073584.14	SMARCE1	3.56121e-29	-0.335128	0.0269916	Artery_Tibial	2	ENSG00000073584, ENSG00000264058	chr17:38781214-38804760, chr17:38785049-38821393	0	-	T	T
rs1048573	17	38797202	-	-	17_38797202_T_A_b37	ENSG00000073584.14	SMARCE1	1.47394e-29	-0.33486	0.0267451	Artery_Tibial	2	ENSG00000073584, ENSG00000264058	chr17:38781214-38804760, chr17:38785049-38821393	0	-	T	T
rs1048572	17	38797242	-	-	17_38797242_A_G_b37	ENSG00000073584.14	SMARCE1	1.47394e-29	-0.33486	0.0267451	Artery_Tibial	2	ENSG00000073584, ENSG00000264058	chr17:38781214-38804760, chr17:38785049-38821393	0	-	T	T
rs9915135	17	38791075	-	-	17_38791075_A_T_b37	ENSG00000073584.14	SMARCE1	1.49754e-29	-0.334747	0.0267401	Artery_Tibial	2	ENSG00000073584, ENSG00000264058	chr17:38781214-38804760, chr17:38785049-38821393	0	-	T	T
rs4890092	17	38786451	-	-	17_38786451_A_T_b37	ENSG00000073584.14	SMARCE1	4.91597e-29	-0.333219	0.0269207	Artery_Tibial	2	ENSG00000073584, ENSG00000264058	chr17:38781214-38804760, chr17:38785049-38821393	0	-	T	T
rs4890092	17	38786451	-	-	17_38786451_A_T_b37	ENSG00000073584.14	SMARCE1	4.54704e-16	-0.327655	0.0382305	Adipose_Subcutaneous	2	ENSG00000073584, ENSG00000264058	chr17:38781214-38804760, chr17:38785049-38821393	0	-	T	T
rs9915135	17	38791075	-	-	17_38791075_A_T_b37	ENSG00000073584.14	SMARCE1	1.10098e-15	-0.322053	0.0381371	Adipose_Subcutaneous	2	ENSG00000073584, ENSG00000264058	chr17:38781214-38804760, chr17:38785049-38821393	0	-	T	T
rs1048573	17	38797202	-	-	17_38797202_T_A_b37	ENSG00000073584.14	SMARCE1	1.10098e-15	-0.322053	0.0381371	Adipose_Subcutaneous	2	ENSG00000073584, ENSG00000264058	chr17:38781214-38804760, chr17:38785049-38821393	0	-	T	T
rs1048572	17	38797242	-	-	17_38797242_A_G_b37	ENSG00000073584.14	SMARCE1	1.10098e-15	-0.322053	0.0381371	Adipose_Subcutaneous	2	ENSG00000073584, ENSG00000264058	chr17:38781214-38804760, chr17:38785049-38821393	0	-	T	T
rs9906785	17	38797409	-	-	17_38797409_C_T_b37	ENSG00000073584.14	SMARCE1	1.10098e-15	-0.322053	0.0381371	Adipose_Subcutaneous	2	ENSG00000073584, ENSG00000264058	chr17:38781214-38804760, chr17:38785049-38821393	0	-	T	T
rs56380902	17	38066372	-	-	17_38066372_T_C_b37	ENSG00000073605.14	GSDMB	2.68044e-34	-0.320377	0.0230472	Whole_Blood	1	ENSG00000073605	chr17:38060848-38076107	0	-	T	T
rs56380902	17	38066372	-	-	17_38066372_T_C_b37	ENSG00000073605.14	GSDMB	2.72323e-11	-0.320081	0.0427061	Small_Intestine_Terminal_Ileum	1	ENSG00000073605	chr17:38060848-38076107	0	-	T	T
rs757411	17	38775150	-	-	17_38775150_C_T_b37	ENSG00000073584.14	SMARCE1	3.13766e-12	-0.315753	0.0431566	Adipose_Visceral_Omentum	1	ENSG00000073584	chr17:38781214-38804760	6065	-	T	T
rs9911533	17	38775476	-	-	17_38775476_C_T_b37	ENSG00000073584.14	SMARCE1	3.56734e-12	-0.314899	0.0431624	Adipose_Visceral_Omentum	1	ENSG00000073584	chr17:38781214-38804760	5739	-	T	T
rs7223136	17	38765515	-	-	17_38765515_T_C_b37	ENSG00000073584.14	SMARCE1	9.36223e-12	-0.314024	0.0439921	Adipose_Visceral_Omentum	1	ENSG00000073584	chr17:38781214-38804760	15700	-	T	T
rs7223136	17	38765515	-	-	17_38765515_T_C_b37	ENSG00000073584.14	SMARCE1	1.58806e-15	-0.308741	0.0367894	Adipose_Subcutaneous	1	ENSG00000073584	chr17:38781214-38804760	15700	-	T	T
rs757411	17	38775150	-	-	17_38775150_C_T_b37	ENSG00000073584.14	SMARCE1	1.1757e-10	-0.306489	0.0439546	Adrenal_Gland	1	ENSG00000073584	chr17:38781214-38804760	6065	-	T	T
rs4890092	17	38786451	-	-	17_38786451_A_T_b37	ENSG00000073584.14	SMARCE1	1.83749e-10	-0.305848	0.0460792	Adipose_Visceral_Omentum	2	ENSG00000073584, ENSG00000264058	chr17:38781214-38804760, chr17:38785049-38821393	0	-	T	T
rs757411	17	38775150	-	-	17_38775150_C_T_b37	ENSG00000073584.14	SMARCE1	1.9041e-15	-0.305818	0.0365548	Adipose_Subcutaneous	1	ENSG00000073584	chr17:38781214-38804760	6065	-	T	T
rs1048573	17	38797202	-	-	17_38797202_T_A_b37	ENSG00000073584.14	SMARCE1	1.37616e-10	-0.305492	0.0456835	Adipose_Visceral_Omentum	2	ENSG00000073584, ENSG00000264058	chr17:38781214-38804760, chr17:38785049-38821393	0	-	T	T
rs1048572	17	38797242	-	-	17_38797242_A_G_b37	ENSG00000073584.14	SMARCE1	1.37616e-10	-0.305492	0.0456835	Adipose_Visceral_Omentum	2	ENSG00000073584, ENSG00000264058	chr17:38781214-38804760, chr17:38785049-38821393	0	-	T	T
rs9911533	17	38775476	-	-	17_38775476_C_T_b37	ENSG00000073584.14	SMARCE1	1.9608e-15	-0.305463	0.0365308	Adipose_Subcutaneous	1	ENSG00000073584	chr17:38781214-38804760	5739	-	T	T
rs9906785	17	38797409	-	-	17_38797409_C_T_b37	ENSG00000073584.14	SMARCE1	1.23801e-16	-0.304005	0.0337888	Artery_Aorta	2	ENSG00000073584, ENSG00000264058	chr17:38781214-38804760, chr17:38785049-38821393	0	-	T	T
rs9915135	17	38791075	-	-	17_38791075_A_T_b37	ENSG00000073584.14	SMARCE1	1.86993e-10	-0.303234	0.0457062	Adipose_Visceral_Omentum	2	ENSG00000073584, ENSG00000264058	chr17:38781214-38804760, chr17:38785049-38821393	0	-	T	T
rs4890117	17	38778488	-	-	17_38778488_T_A_b37	ENSG00000073584.14	SMARCE1	2.79223e-09	-0.302143	0.0475252	Adrenal_Gland	1	ENSG00000073584	chr17:38781214-38804760	2727	-	T	T
rs1013971	17	38781178	-	-	17_38781178_A_C_b37	ENSG00000073584.14	SMARCE1	2.79223e-09	-0.302143	0.0475252	Adrenal_Gland	1	ENSG00000073584	chr17:38781214-38804760	37	-	T	T
rs4890117	17	38778488	-	-	17_38778488_T_A_b37	ENSG00000073584.14	SMARCE1	7.6424e-16	-0.300894	0.0338899	Esophagus_Gastroesophageal_Junction	1	ENSG00000073584	chr17:38781214-38804760	2727	-	T	T
rs4890117	17	38778488	-	-	17_38778488_T_A_b37	ENSG00000073584.14	SMARCE1	3.24164e-17	-0.300354	0.0326513	Artery_Aorta	1	ENSG00000073584	chr17:38781214-38804760	2727	-	T	T
rs9911533	17	38775476	-	-	17_38775476_C_T_b37	ENSG00000073584.14	SMARCE1	9.86807e-18	-0.29957	0.0319497	Artery_Aorta	1	ENSG00000073584	chr17:38781214-38804760	5739	-	T	T
rs9911533	17	38775476	-	-	17_38775476_C_T_b37	ENSG00000073584.14	SMARCE1	2.55068e-10	-0.299459	0.0438778	Adrenal_Gland	1	ENSG00000073584	chr17:38781214-38804760	5739	-	T	T
rs9906785	17	38797409	-	-	17_38797409_C_T_b37	ENSG00000073584.14	SMARCE1	5.1036e-10	-0.299023	0.0462902	Adipose_Visceral_Omentum	2	ENSG00000073584, ENSG00000264058	chr17:38781214-38804760, chr17:38785049-38821393	0	-	T	T
rs757411	17	38775150	-	-	17_38775150_C_T_b37	ENSG00000073584.14	SMARCE1	1.24037e-17	-0.298646	0.0319671	Artery_Aorta	1	ENSG00000073584	chr17:38781214-38804760	6065	-	T	T
rs1013971	17	38781178	-	-	17_38781178_A_C_b37	ENSG00000073584.14	SMARCE1	2.10425e-15	-0.297861	0.0341785	Esophagus_Gastroesophageal_Junction	1	ENSG00000073584	chr17:38781214-38804760	37	-	T	T
rs1013971	17	38781178	-	-	17_38781178_A_C_b37	ENSG00000073584.14	SMARCE1	6.71508e-17	-0.297612	0.0327424	Artery_Aorta	1	ENSG00000073584	chr17:38781214-38804760	37	-	T	T
rs9915135	17	38791075	-	-	17_38791075_A_T_b37	ENSG00000073584.14	SMARCE1	3.38563e-16	-0.297305	0.0336145	Artery_Aorta	2	ENSG00000073584, ENSG00000264058	chr17:38781214-38804760, chr17:38785049-38821393	0	-	T	T
rs1048573	17	38797202	-	-	17_38797202_T_A_b37	ENSG00000073584.14	SMARCE1	3.38563e-16	-0.297305	0.0336145	Artery_Aorta	2	ENSG00000073584, ENSG00000264058	chr17:38781214-38804760, chr17:38785049-38821393	0	-	T	T
rs1048572	17	38797242	-	-	17_38797242_A_G_b37	ENSG00000073584.14	SMARCE1	3.38563e-16	-0.297305	0.0336145	Artery_Aorta	2	ENSG00000073584, ENSG00000264058	chr17:38781214-38804760, chr17:38785049-38821393	0	-	T	T
rs9906785	17	38797409	-	-	17_38797409_C_T_b37	ENSG00000073584.14	SMARCE1	2.86579e-14	-0.297242	0.0356767	Colon_Sigmoid	2	ENSG00000073584, ENSG00000264058	chr17:38781214-38804760, chr17:38785049-38821393	0	-	T	T
rs4890092	17	38786451	-	-	17_38786451_A_T_b37	ENSG00000073584.14	SMARCE1	7.49951e-14	-0.293254	0.0358965	Colon_Sigmoid	2	ENSG00000073584, ENSG00000264058	chr17:38781214-38804760, chr17:38785049-38821393	0	-	T	T
rs12453507	17	38053207	-	-	17_38053207_C_G_b37	ENSG00000073605.14	GSDMB	5.62642e-29	-0.291415	0.023419	Whole_Blood	1	ENSG00000073605	chr17:38060848-38076107	7642	-	T	T
rs4890092	17	38786451	-	-	17_38786451_A_T_b37	ENSG00000073584.14	SMARCE1	1.60058e-15	-0.29114	0.0338279	Artery_Aorta	2	ENSG00000073584, ENSG00000264058	chr17:38781214-38804760, chr17:38785049-38821393	0	-	T	T
rs1008723	17	38066267	-	-	17_38066267_G_T_b37	ENSG00000073605.14	GSDMB	3.24447e-28	-0.290076	0.0237158	Whole_Blood	1	ENSG00000073605	chr17:38060848-38076107	0	-	T	T
rs9915135	17	38791075	-	-	17_38791075_A_T_b37	ENSG00000073584.14	SMARCE1	5.60189e-14	-0.289732	0.0352527	Colon_Sigmoid	2	ENSG00000073584, ENSG00000264058	chr17:38781214-38804760, chr17:38785049-38821393	0	-	T	T
rs1048573	17	38797202	-	-	17_38797202_T_A_b37	ENSG00000073584.14	SMARCE1	6.21199e-14	-0.289547	0.0353051	Colon_Sigmoid	2	ENSG00000073584, ENSG00000264058	chr17:38781214-38804760, chr17:38785049-38821393	0	-	T	T
rs1048572	17	38797242	-	-	17_38797242_A_G_b37	ENSG00000073584.14	SMARCE1	6.21199e-14	-0.289547	0.0353051	Colon_Sigmoid	2	ENSG00000073584, ENSG00000264058	chr17:38781214-38804760, chr17:38785049-38821393	0	-	T	T
rs7223136	17	38765515	-	-	17_38765515_T_C_b37	ENSG00000073584.14	SMARCE1	2.82314e-09	-0.289405	0.0455371	Adrenal_Gland	1	ENSG00000073584	chr17:38781214-38804760	15700	-	T	T
rs1008723	17	38066267	-	-	17_38066267_G_T_b37	ENSG00000073605.14	GSDMB	1.09402e-09	-0.286994	0.0426632	Small_Intestine_Terminal_Ileum	1	ENSG00000073605	chr17:38060848-38076107	0	-	T	T
rs1013971	17	38781178	-	-	17_38781178_A_C_b37	ENSG00000073584.14	SMARCE1	1.51945e-13	-0.286638	0.0356089	Colon_Sigmoid	1	ENSG00000073584	chr17:38781214-38804760	37	-	T	T
rs9911533	17	38775476	-	-	17_38775476_C_T_b37	ENSG00000073584.14	SMARCE1	2.92309e-10	-0.284927	0.0412602	Artery_Coronary	1	ENSG00000073584	chr17:38781214-38804760	5739	-	T	T
rs757411	17	38775150	-	-	17_38775150_C_T_b37	ENSG00000073584.14	SMARCE1	1.70143e-14	-0.283467	0.0338538	Esophagus_Gastroesophageal_Junction	1	ENSG00000073584	chr17:38781214-38804760	6065	-	T	T
rs9911533	17	38775476	-	-	17_38775476_C_T_b37	ENSG00000073584.14	SMARCE1	1.70143e-14	-0.283467	0.0338538	Esophagus_Gastroesophageal_Junction	1	ENSG00000073584	chr17:38781214-38804760	5739	-	T	T
rs7223136	17	38765515	-	-	17_38765515_T_C_b37	ENSG00000073584.14	SMARCE1	1.1398e-15	-0.283259	0.0327135	Artery_Aorta	1	ENSG00000073584	chr17:38781214-38804760	15700	-	T	T
rs7223136	17	38765515	-	-	17_38765515_T_C_b37	ENSG00000073584.14	SMARCE1	1.04065e-13	-0.282845	0.0350374	Esophagus_Gastroesophageal_Junction	1	ENSG00000073584	chr17:38781214-38804760	15700	-	T	T
rs757411	17	38775150	-	-	17_38775150_C_T_b37	ENSG00000073584.14	SMARCE1	6.62868e-10	-0.282256	0.0418753	Artery_Coronary	1	ENSG00000073584	chr17:38781214-38804760	6065	-	T	T
rs4890117	17	38778488	-	-	17_38778488_T_A_b37	ENSG00000073584.14	SMARCE1	5.16834e-13	-0.280893	0.0358277	Colon_Sigmoid	1	ENSG00000073584	chr17:38781214-38804760	2727	-	T	T
rs1013971	17	38781178	-	-	17_38781178_A_C_b37	ENSG00000073584.14	SMARCE1	7.32713e-23	-0.280074	0.0264704	Skin_Sun_Exposed_Lower_leg	1	ENSG00000073584	chr17:38781214-38804760	37	-	T	T
rs757411	17	38775150	-	-	17_38775150_C_T_b37	ENSG00000073584.14	SMARCE1	4.90424e-13	-0.278579	0.0354917	Colon_Sigmoid	1	ENSG00000073584	chr17:38781214-38804760	6065	-	T	T
rs9911533	17	38775476	-	-	17_38775476_C_T_b37	ENSG00000073584.14	SMARCE1	4.90424e-13	-0.278579	0.0354917	Colon_Sigmoid	1	ENSG00000073584	chr17:38781214-38804760	5739	-	T	T
rs4890117	17	38778488	-	-	17_38778488_T_A_b37	ENSG00000073584.14	SMARCE1	1.6173e-22	-0.277641	0.0264866	Skin_Sun_Exposed_Lower_leg	1	ENSG00000073584	chr17:38781214-38804760	2727	-	T	T
rs9906785	17	38797409	-	-	17_38797409_C_T_b37	ENSG00000073584.14	SMARCE1	6.52336e-13	-0.276214	0.0355809	Esophagus_Gastroesophageal_Junction	2	ENSG00000073584, ENSG00000264058	chr17:38781214-38804760, chr17:38785049-38821393	0	-	T	T
rs12453507	17	38053207	-	-	17_38053207_C_G_b37	ENSG00000073605.14	GSDMB	1.50254e-08	-0.271663	0.0440711	Small_Intestine_Terminal_Ileum	1	ENSG00000073605	chr17:38060848-38076107	7642	-	T	T
rs4890117	17	38778488	-	-	17_38778488_T_A_b37	ENSG00000073584.14	SMARCE1	1.10058e-08	-0.271092	0.0440072	Artery_Coronary	1	ENSG00000073584	chr17:38781214-38804760	2727	-	T	T
rs1013971	17	38781178	-	-	17_38781178_A_C_b37	ENSG00000073584.14	SMARCE1	1.10058e-08	-0.271092	0.0440072	Artery_Coronary	1	ENSG00000073584	chr17:38781214-38804760	37	-	T	T
rs1048573	17	38797202	-	-	17_38797202_T_A_b37	ENSG00000073584.14	SMARCE1	2.39899e-12	-0.268508	0.035612	Esophagus_Gastroesophageal_Junction	2	ENSG00000073584, ENSG00000264058	chr17:38781214-38804760, chr17:38785049-38821393	0	-	T	T
rs1048572	17	38797242	-	-	17_38797242_A_G_b37	ENSG00000073584.14	SMARCE1	2.39899e-12	-0.268508	0.035612	Esophagus_Gastroesophageal_Junction	2	ENSG00000073584, ENSG00000264058	chr17:38781214-38804760, chr17:38785049-38821393	0	-	T	T
rs9915135	17	38791075	-	-	17_38791075_A_T_b37	ENSG00000073584.14	SMARCE1	2.62765e-12	-0.268092	0.0356311	Esophagus_Gastroesophageal_Junction	2	ENSG00000073584, ENSG00000264058	chr17:38781214-38804760, chr17:38785049-38821393	0	-	T	T
rs9906785	17	38797409	-	-	17_38797409_C_T_b37	ENSG00000073584.14	SMARCE1	5.78492e-20	-0.265636	0.0272829	Skin_Sun_Exposed_Lower_leg	2	ENSG00000073584, ENSG00000264058	chr17:38781214-38804760, chr17:38785049-38821393	0	-	T	T
rs9915135	17	38791075	-	-	17_38791075_A_T_b37	ENSG00000073584.14	SMARCE1	2.47357e-20	-0.265345	0.0269495	Skin_Sun_Exposed_Lower_leg	2	ENSG00000073584, ENSG00000264058	chr17:38781214-38804760, chr17:38785049-38821393	0	-	T	T
rs1048573	17	38797202	-	-	17_38797202_T_A_b37	ENSG00000073584.14	SMARCE1	2.47357e-20	-0.265345	0.0269495	Skin_Sun_Exposed_Lower_leg	2	ENSG00000073584, ENSG00000264058	chr17:38781214-38804760, chr17:38785049-38821393	0	-	T	T
rs1048572	17	38797242	-	-	17_38797242_A_G_b37	ENSG00000073584.14	SMARCE1	2.47357e-20	-0.265345	0.0269495	Skin_Sun_Exposed_Lower_leg	2	ENSG00000073584, ENSG00000264058	chr17:38781214-38804760, chr17:38785049-38821393	0	-	T	T
rs9911533	17	38775476	-	-	17_38775476_C_T_b37	ENSG00000073584.14	SMARCE1	1.84763e-21	-0.265342	0.0260733	Skin_Sun_Exposed_Lower_leg	1	ENSG00000073584	chr17:38781214-38804760	5739	-	T	T
rs757411	17	38775150	-	-	17_38775150_C_T_b37	ENSG00000073584.14	SMARCE1	2.02149e-21	-0.265341	0.0261023	Skin_Sun_Exposed_Lower_leg	1	ENSG00000073584	chr17:38781214-38804760	6065	-	T	T
rs4890117	17	38778488	-	-	17_38778488_T_A_b37	ENSG00000073584.14	SMARCE1	2.73363e-21	-0.264971	0.0258212	Esophagus_Mucosa	1	ENSG00000073584	chr17:38781214-38804760	2727	-	T	T
rs1013971	17	38781178	-	-	17_38781178_A_C_b37	ENSG00000073584.14	SMARCE1	2.73363e-21	-0.264971	0.0258212	Esophagus_Mucosa	1	ENSG00000073584	chr17:38781214-38804760	37	-	T	T
rs4890092	17	38786451	-	-	17_38786451_A_T_b37	ENSG00000073584.14	SMARCE1	5.26212e-12	-0.264669	0.0357482	Esophagus_Gastroesophageal_Junction	2	ENSG00000073584, ENSG00000264058	chr17:38781214-38804760, chr17:38785049-38821393	0	-	T	T
rs7223136	17	38765515	-	-	17_38765515_T_C_b37	ENSG00000073584.14	SMARCE1	3.12253e-20	-0.263255	0.026819	Skin_Sun_Exposed_Lower_leg	1	ENSG00000073584	chr17:38781214-38804760	15700	-	T	T
rs4890092	17	38786451	-	-	17_38786451_A_T_b37	ENSG00000073584.14	SMARCE1	1.26634e-19	-0.261311	0.027122	Skin_Sun_Exposed_Lower_leg	2	ENSG00000073584, ENSG00000264058	chr17:38781214-38804760, chr17:38785049-38821393	0	-	T	T
rs7223136	17	38765515	-	-	17_38765515_T_C_b37	ENSG00000073584.14	SMARCE1	2.8921e-11	-0.259719	0.0364118	Colon_Sigmoid	1	ENSG00000073584	chr17:38781214-38804760	15700	-	T	T
rs7223136	17	38765515	-	-	17_38765515_T_C_b37	ENSG00000073584.14	SMARCE1	2.16635e-08	-0.257401	0.0427809	Artery_Coronary	1	ENSG00000073584	chr17:38781214-38804760	15700	-	T	T
rs4890117	17	38778488	-	-	17_38778488_T_A_b37	ENSG00000073584.14	SMARCE1	2.46388e-21	-0.256793	0.0249329	Esophagus_Muscularis	1	ENSG00000073584	chr17:38781214-38804760	2727	-	T	T
rs1013971	17	38781178	-	-	17_38781178_A_C_b37	ENSG00000073584.14	SMARCE1	2.46388e-21	-0.256793	0.0249329	Esophagus_Muscularis	1	ENSG00000073584	chr17:38781214-38804760	37	-	T	T
rs9906785	17	38797409	-	-	17_38797409_C_T_b37	ENSG00000073584.14	SMARCE1	1.15482e-18	-0.256095	0.0270958	Esophagus_Mucosa	2	ENSG00000073584, ENSG00000264058	chr17:38781214-38804760, chr17:38785049-38821393	0	-	T	T
rs9915135	17	38791075	-	-	17_38791075_A_T_b37	ENSG00000073584.14	SMARCE1	1.06721e-18	-0.253849	0.0268275	Esophagus_Mucosa	2	ENSG00000073584, ENSG00000264058	chr17:38781214-38804760, chr17:38785049-38821393	0	-	T	T
rs4890117	17	38778488	-	-	17_38778488_T_A_b37	ENSG00000073584.14	SMARCE1	5.96838e-14	-0.253452	0.0321198	Nerve_Tibial	1	ENSG00000073584	chr17:38781214-38804760	2727	-	T	T
rs4890092	17	38786451	-	-	17_38786451_A_T_b37	ENSG00000073584.14	SMARCE1	1.89509e-18	-0.253219	0.0269853	Esophagus_Mucosa	2	ENSG00000073584, ENSG00000264058	chr17:38781214-38804760, chr17:38785049-38821393	0	-	T	T
rs1048573	17	38797202	-	-	17_38797202_T_A_b37	ENSG00000073584.14	SMARCE1	1.34741e-18	-0.253183	0.0268476	Esophagus_Mucosa	2	ENSG00000073584, ENSG00000264058	chr17:38781214-38804760, chr17:38785049-38821393	0	-	T	T
rs1048572	17	38797242	-	-	17_38797242_A_G_b37	ENSG00000073584.14	SMARCE1	1.34741e-18	-0.253183	0.0268476	Esophagus_Mucosa	2	ENSG00000073584, ENSG00000264058	chr17:38781214-38804760, chr17:38785049-38821393	0	-	T	T
rs1013971	17	38781178	-	-	17_38781178_A_C_b37	ENSG00000073584.14	SMARCE1	6.69877e-14	-0.252912	0.0321224	Nerve_Tibial	1	ENSG00000073584	chr17:38781214-38804760	37	-	T	T
rs757411	17	38775150	-	-	17_38775150_C_T_b37	ENSG00000073584.14	SMARCE1	5.50952e-14	-0.252618	0.0319651	Nerve_Tibial	1	ENSG00000073584	chr17:38781214-38804760	6065	-	T	T
rs9911533	17	38775476	-	-	17_38775476_C_T_b37	ENSG00000073584.14	SMARCE1	5.3258e-14	-0.252567	0.031938	Nerve_Tibial	1	ENSG00000073584	chr17:38781214-38804760	5739	-	T	T
rs9906785	17	38797409	-	-	17_38797409_C_T_b37	ENSG00000073584.14	SMARCE1	1.08426e-18	-0.24784	0.0261459	Esophagus_Muscularis	2	ENSG00000073584, ENSG00000264058	chr17:38781214-38804760, chr17:38785049-38821393	0	-	T	T
rs9911533	17	38775476	-	-	17_38775476_C_T_b37	ENSG00000073584.14	SMARCE1	8.19992e-19	-0.247528	0.0260604	Esophagus_Mucosa	1	ENSG00000073584	chr17:38781214-38804760	5739	-	T	T
rs757411	17	38775150	-	-	17_38775150_C_T_b37	ENSG00000073584.14	SMARCE1	8.77545e-19	-0.24727	0.0260586	Esophagus_Mucosa	1	ENSG00000073584	chr17:38781214-38804760	6065	-	T	T
rs757411	17	38775150	-	-	17_38775150_C_T_b37	ENSG00000073584.14	SMARCE1	1.24226e-20	-0.247236	0.0245167	Esophagus_Muscularis	1	ENSG00000073584	chr17:38781214-38804760	6065	-	T	T
rs7223136	17	38765515	-	-	17_38765515_T_C_b37	ENSG00000073584.14	SMARCE1	1.63542e-18	-0.24526	0.0260809	Esophagus_Mucosa	1	ENSG00000073584	chr17:38781214-38804760	15700	-	T	T
rs9911533	17	38775476	-	-	17_38775476_C_T_b37	ENSG00000073584.14	SMARCE1	3.04999e-20	-0.244201	0.024508	Esophagus_Muscularis	1	ENSG00000073584	chr17:38781214-38804760	5739	-	T	T
rs9915135	17	38791075	-	-	17_38791075_A_T_b37	ENSG00000073584.14	SMARCE1	1.32169e-18	-0.244055	0.0258208	Esophagus_Muscularis	2	ENSG00000073584, ENSG00000264058	chr17:38781214-38804760, chr17:38785049-38821393	0	-	T	T
rs7223136	17	38765515	-	-	17_38765515_T_C_b37	ENSG00000073584.14	SMARCE1	2.8294e-19	-0.243566	0.0252061	Esophagus_Muscularis	1	ENSG00000073584	chr17:38781214-38804760	15700	-	T	T
rs1048573	17	38797202	-	-	17_38797202_T_A_b37	ENSG00000073584.14	SMARCE1	2.05598e-18	-0.242993	0.0258753	Esophagus_Muscularis	2	ENSG00000073584, ENSG00000264058	chr17:38781214-38804760, chr17:38785049-38821393	0	-	T	T
rs1048572	17	38797242	-	-	17_38797242_A_G_b37	ENSG00000073584.14	SMARCE1	2.05598e-18	-0.242993	0.0258753	Esophagus_Muscularis	2	ENSG00000073584, ENSG00000264058	chr17:38781214-38804760, chr17:38785049-38821393	0	-	T	T
rs9906785	17	38797409	-	-	17_38797409_C_T_b37	ENSG00000073584.14	SMARCE1	2.80094e-15	-0.241734	0.0290786	Lung	2	ENSG00000073584, ENSG00000264058	chr17:38781214-38804760, chr17:38785049-38821393	0	-	T	T
rs4890092	17	38786451	-	-	17_38786451_A_T_b37	ENSG00000073584.14	SMARCE1	5.19631e-18	-0.240931	0.0260118	Esophagus_Muscularis	2	ENSG00000073584, ENSG00000264058	chr17:38781214-38804760, chr17:38785049-38821393	0	-	T	T
rs1048573	17	38797202	-	-	17_38797202_T_A_b37	ENSG00000073584.14	SMARCE1	2.63568e-15	-0.239743	0.0288086	Lung	2	ENSG00000073584, ENSG00000264058	chr17:38781214-38804760, chr17:38785049-38821393	0	-	T	T
rs1048572	17	38797242	-	-	17_38797242_A_G_b37	ENSG00000073584.14	SMARCE1	2.63568e-15	-0.239743	0.0288086	Lung	2	ENSG00000073584, ENSG00000264058	chr17:38781214-38804760, chr17:38785049-38821393	0	-	T	T
rs9915135	17	38791075	-	-	17_38791075_A_T_b37	ENSG00000073584.14	SMARCE1	3.17007e-15	-0.239203	0.0288363	Lung	2	ENSG00000073584, ENSG00000264058	chr17:38781214-38804760, chr17:38785049-38821393	0	-	T	T
rs4890117	17	38778488	-	-	17_38778488_T_A_b37	ENSG00000073584.14	SMARCE1	1.73836e-11	-0.239059	0.0335041	Stomach	1	ENSG00000073584	chr17:38781214-38804760	2727	-	T	T
rs1013971	17	38781178	-	-	17_38781178_A_C_b37	ENSG00000073584.14	SMARCE1	1.73836e-11	-0.239059	0.0335041	Stomach	1	ENSG00000073584	chr17:38781214-38804760	37	-	T	T
rs9911533	17	38775476	-	-	17_38775476_C_T_b37	ENSG00000073584.14	SMARCE1	2.11721e-16	-0.237032	0.027303	Lung	1	ENSG00000073584	chr17:38781214-38804760	5739	-	T	T
rs4890117	17	38778488	-	-	17_38778488_T_A_b37	ENSG00000073584.14	SMARCE1	8.09973e-16	-0.236811	0.0278886	Lung	1	ENSG00000073584	chr17:38781214-38804760	2727	-	T	T
rs4890092	17	38786451	-	-	17_38786451_A_T_b37	ENSG00000073584.14	SMARCE1	9.45719e-15	-0.236244	0.0290368	Lung	2	ENSG00000073584, ENSG00000264058	chr17:38781214-38804760, chr17:38785049-38821393	0	-	T	T
rs757411	17	38775150	-	-	17_38775150_C_T_b37	ENSG00000073584.14	SMARCE1	3.52216e-16	-0.236193	0.0274335	Lung	1	ENSG00000073584	chr17:38781214-38804760	6065	-	T	T
rs1013971	17	38781178	-	-	17_38781178_A_C_b37	ENSG00000073584.14	SMARCE1	1.68158e-15	-0.234691	0.0279837	Lung	1	ENSG00000073584	chr17:38781214-38804760	37	-	T	T
rs56380902	17	38066372	-	-	17_38066372_T_C_b37	ENSG00000172057.5	ORMDL3	6.12955e-15	-0.233934	0.0285307	Lung	1	ENSG00000073605	chr17:38060848-38076107	0	-	T	T
rs7223136	17	38765515	-	-	17_38765515_T_C_b37	ENSG00000073584.14	SMARCE1	5.8743e-12	-0.232865	0.0324507	Nerve_Tibial	1	ENSG00000073584	chr17:38781214-38804760	15700	-	T	T
rs9915135	17	38791075	-	-	17_38791075_A_T_b37	ENSG00000073584.14	SMARCE1	8.96571e-10	-0.232304	0.0361026	Stomach	2	ENSG00000073584, ENSG00000264058	chr17:38781214-38804760, chr17:38785049-38821393	0	-	T	T
rs9906785	17	38797409	-	-	17_38797409_C_T_b37	ENSG00000073584.14	SMARCE1	2.06429e-11	-0.23154	0.0332102	Nerve_Tibial	2	ENSG00000073584, ENSG00000264058	chr17:38781214-38804760, chr17:38785049-38821393	0	-	T	T
rs1048573	17	38797202	-	-	17_38797202_T_A_b37	ENSG00000073584.14	SMARCE1	1.18098e-09	-0.230924	0.0361729	Stomach	2	ENSG00000073584, ENSG00000264058	chr17:38781214-38804760, chr17:38785049-38821393	0	-	T	T
rs1048572	17	38797242	-	-	17_38797242_A_G_b37	ENSG00000073584.14	SMARCE1	1.18098e-09	-0.230924	0.0361729	Stomach	2	ENSG00000073584, ENSG00000264058	chr17:38781214-38804760, chr17:38785049-38821393	0	-	T	T
rs9906785	17	38797409	-	-	17_38797409_C_T_b37	ENSG00000073584.14	SMARCE1	1.18098e-09	-0.230924	0.0361729	Stomach	2	ENSG00000073584, ENSG00000264058	chr17:38781214-38804760, chr17:38785049-38821393	0	-	T	T
rs9915135	17	38791075	-	-	17_38791075_A_T_b37	ENSG00000073584.14	SMARCE1	2.22141e-11	-0.229539	0.0329801	Nerve_Tibial	2	ENSG00000073584, ENSG00000264058	chr17:38781214-38804760, chr17:38785049-38821393	0	-	T	T
rs1048573	17	38797202	-	-	17_38797202_T_A_b37	ENSG00000073584.14	SMARCE1	2.3706e-11	-0.229419	0.0330134	Nerve_Tibial	2	ENSG00000073584, ENSG00000264058	chr17:38781214-38804760, chr17:38785049-38821393	0	-	T	T
rs1048572	17	38797242	-	-	17_38797242_A_G_b37	ENSG00000073584.14	SMARCE1	2.3706e-11	-0.229419	0.0330134	Nerve_Tibial	2	ENSG00000073584, ENSG00000264058	chr17:38781214-38804760, chr17:38785049-38821393	0	-	T	T
rs4890092	17	38786451	-	-	17_38786451_A_T_b37	ENSG00000073584.14	SMARCE1	2.81074e-11	-0.229167	0.0331107	Nerve_Tibial	2	ENSG00000073584, ENSG00000264058	chr17:38781214-38804760, chr17:38785049-38821393	0	-	T	T
rs4890092	17	38786451	-	-	17_38786451_A_T_b37	ENSG00000073584.14	SMARCE1	1.88201e-09	-0.228181	0.0362327	Stomach	2	ENSG00000073584, ENSG00000264058	chr17:38781214-38804760, chr17:38785049-38821393	0	-	T	T
rs7223136	17	38765515	-	-	17_38765515_T_C_b37	ENSG00000073584.14	SMARCE1	2.78097e-13	-0.217598	0.0285167	Lung	1	ENSG00000073584	chr17:38781214-38804760	15700	-	T	T
rs1008723	17	38066267	-	-	17_38066267_G_T_b37	ENSG00000073605.14	GSDMB	2.50755e-16	-0.216973	0.0250612	Lung	1	ENSG00000073605	chr17:38060848-38076107	0	-	T	T
rs1008723	17	38066267	-	-	17_38066267_G_T_b37	ENSG00000172057.5	ORMDL3	5.63241e-13	-0.215876	0.0286982	Lung	1	ENSG00000073605	chr17:38060848-38076107	0	-	T	T
rs9911533	17	38775476	-	-	17_38775476_C_T_b37	ENSG00000073584.14	SMARCE1	3.37367e-10	-0.214413	0.0324265	Stomach	1	ENSG00000073584	chr17:38781214-38804760	5739	-	T	T
rs1013971	17	38781178	-	-	17_38781178_A_C_b37	ENSG00000073584.14	SMARCE1	6.60957e-15	-0.214229	0.0262262	Thyroid	1	ENSG00000073584	chr17:38781214-38804760	37	-	T	T
rs4890117	17	38778488	-	-	17_38778488_T_A_b37	ENSG00000073584.14	SMARCE1	5.59351e-12	-0.21393	0.0297303	Skin_Not_Sun_Exposed_Suprapubic	1	ENSG00000073584	chr17:38781214-38804760	2727	-	T	T
rs4890117	17	38778488	-	-	17_38778488_T_A_b37	ENSG00000073584.14	SMARCE1	9.6927e-15	-0.213087	0.0262651	Thyroid	1	ENSG00000073584	chr17:38781214-38804760	2727	-	T	T
rs1013971	17	38781178	-	-	17_38781178_A_C_b37	ENSG00000073584.14	SMARCE1	8.06334e-12	-0.212831	0.0298229	Skin_Not_Sun_Exposed_Suprapubic	1	ENSG00000073584	chr17:38781214-38804760	37	-	T	T
rs757411	17	38775150	-	-	17_38775150_C_T_b37	ENSG00000073584.14	SMARCE1	6.75926e-10	-0.212077	0.0326965	Stomach	1	ENSG00000073584	chr17:38781214-38804760	6065	-	T	T
rs7223136	17	38765515	-	-	17_38765515_T_C_b37	ENSG00000073584.14	SMARCE1	1.71123e-09	-0.21192	0.0335565	Stomach	1	ENSG00000073584	chr17:38781214-38804760	15700	-	T	T
rs56380902	17	38066372	-	-	17_38066372_T_C_b37	ENSG00000073605.14	GSDMB	3.34305e-15	-0.211112	0.0254736	Lung	1	ENSG00000073605	chr17:38060848-38076107	0	-	T	T
rs9911533	17	38775476	-	-	17_38775476_C_T_b37	ENSG00000073584.14	SMARCE1	1.0363e-14	-0.208715	0.0257572	Thyroid	1	ENSG00000073584	chr17:38781214-38804760	5739	-	T	T
rs12453507	17	38053207	-	-	17_38053207_C_G_b37	ENSG00000172057.5	ORMDL3	1.67442e-12	-0.208225	0.028318	Lung	1	ENSG00000073605	chr17:38060848-38076107	7642	-	T	T
rs56380902	17	38066372	-	-	17_38066372_T_C_b37	ENSG00000172057.5	ORMDL3	5.49313e-13	-0.207724	0.027498	Esophagus_Mucosa	1	ENSG00000073605	chr17:38060848-38076107	0	-	T	T
rs12453507	17	38053207	-	-	17_38053207_C_G_b37	ENSG00000073605.14	GSDMB	1.83168e-15	-0.207677	0.0247991	Lung	1	ENSG00000073605	chr17:38060848-38076107	7642	-	T	T
rs757411	17	38775150	-	-	17_38775150_C_T_b37	ENSG00000073584.14	SMARCE1	1.99138e-14	-0.207384	0.0258982	Thyroid	1	ENSG00000073584	chr17:38781214-38804760	6065	-	T	T
rs9911533	17	38775476	-	-	17_38775476_C_T_b37	ENSG00000073584.14	SMARCE1	2.5894e-11	-0.203465	0.0292947	Skin_Not_Sun_Exposed_Suprapubic	1	ENSG00000073584	chr17:38781214-38804760	5739	-	T	T
rs9915135	17	38791075	-	-	17_38791075_A_T_b37	ENSG00000073584.14	SMARCE1	2.94948e-12	-0.201887	0.0278465	Thyroid	2	ENSG00000073584, ENSG00000264058	chr17:38781214-38804760, chr17:38785049-38821393	0	-	T	T
rs1048573	17	38797202	-	-	17_38797202_T_A_b37	ENSG00000073584.14	SMARCE1	3.5525e-12	-0.201172	0.0278602	Thyroid	2	ENSG00000073584, ENSG00000264058	chr17:38781214-38804760, chr17:38785049-38821393	0	-	T	T
rs1048572	17	38797242	-	-	17_38797242_A_G_b37	ENSG00000073584.14	SMARCE1	3.5525e-12	-0.201172	0.0278602	Thyroid	2	ENSG00000073584, ENSG00000264058	chr17:38781214-38804760, chr17:38785049-38821393	0	-	T	T
rs9906785	17	38797409	-	-	17_38797409_C_T_b37	ENSG00000073584.14	SMARCE1	6.36687e-12	-0.200078	0.0280672	Thyroid	2	ENSG00000073584, ENSG00000264058	chr17:38781214-38804760, chr17:38785049-38821393	0	-	T	T
rs56380902	17	38066372	-	-	17_38066372_T_C_b37	ENSG00000172057.5	ORMDL3	1.89161e-09	-0.198215	0.0317714	Cells_Transformed_fibroblasts	1	ENSG00000073605	chr17:38060848-38076107	0	-	T	T
rs757411	17	38775150	-	-	17_38775150_C_T_b37	ENSG00000073584.14	SMARCE1	1.0952e-10	-0.197828	0.0295076	Skin_Not_Sun_Exposed_Suprapubic	1	ENSG00000073584	chr17:38781214-38804760	6065	-	T	T
rs7223136	17	38765515	-	-	17_38765515_T_C_b37	ENSG00000073584.14	SMARCE1	5.01278e-13	-0.19775	0.0262808	Thyroid	1	ENSG00000073584	chr17:38781214-38804760	15700	-	T	T
rs2290400	17	38066240	-	-	17_38066240_T_C_b37	ENSG00000073605.14	GSDMB	4.38233e-09	-0.195349	0.031882	Colon_Transverse	1	ENSG00000073605	chr17:38060848-38076107	0	-	T	T
rs56380902	17	38066372	-	-	17_38066372_T_C_b37	ENSG00000073605.14	GSDMB	4.38233e-09	-0.195349	0.031882	Colon_Transverse	1	ENSG00000073605	chr17:38060848-38076107	0	-	T	T
rs4890092	17	38786451	-	-	17_38786451_A_T_b37	ENSG00000073584.14	SMARCE1	2.94586e-11	-0.19435	0.0282389	Thyroid	2	ENSG00000073584, ENSG00000264058	chr17:38781214-38804760, chr17:38785049-38821393	0	-	T	T
rs1008723	17	38066267	-	-	17_38066267_G_T_b37	ENSG00000073605.14	GSDMB	1.72968e-09	-0.194167	0.0308188	Colon_Transverse	1	ENSG00000073605	chr17:38060848-38076107	0	-	T	T
rs12453507	17	38053207	-	-	17_38053207_C_G_b37	ENSG00000073605.14	GSDMB	1.34254e-09	-0.193951	0.0305584	Colon_Transverse	1	ENSG00000073605	chr17:38060848-38076107	7642	-	T	T
rs7223136	17	38765515	-	-	17_38765515_T_C_b37	ENSG00000073584.14	SMARCE1	7.10121e-10	-0.193547	0.0303244	Skin_Not_Sun_Exposed_Suprapubic	1	ENSG00000073584	chr17:38781214-38804760	15700	-	T	T
rs9906785	17	38797409	-	-	17_38797409_C_T_b37	ENSG00000073584.14	SMARCE1	3.10388e-09	-0.190222	0.0310801	Skin_Not_Sun_Exposed_Suprapubic	2	ENSG00000073584, ENSG00000264058	chr17:38781214-38804760, chr17:38785049-38821393	0	-	T	T
rs12453507	17	38053207	-	-	17_38053207_C_G_b37	ENSG00000172057.5	ORMDL3	9.42573e-09	-0.189066	0.0318123	Cells_Transformed_fibroblasts	1	ENSG00000073605	chr17:38060848-38076107	7642	-	T	T
rs4890092	17	38786451	-	-	17_38786451_A_T_b37	ENSG00000073584.14	SMARCE1	1.04253e-08	-0.185098	0.0313788	Skin_Not_Sun_Exposed_Suprapubic	2	ENSG00000073584, ENSG00000264058	chr17:38781214-38804760, chr17:38785049-38821393	0	-	T	T
rs1048573	17	38797202	-	-	17_38797202_T_A_b37	ENSG00000073584.14	SMARCE1	9.00809e-09	-0.184623	0.0311554	Skin_Not_Sun_Exposed_Suprapubic	2	ENSG00000073584, ENSG00000264058	chr17:38781214-38804760, chr17:38785049-38821393	0	-	T	T
rs1048572	17	38797242	-	-	17_38797242_A_G_b37	ENSG00000073584.14	SMARCE1	9.00809e-09	-0.184623	0.0311554	Skin_Not_Sun_Exposed_Suprapubic	2	ENSG00000073584, ENSG00000264058	chr17:38781214-38804760, chr17:38785049-38821393	0	-	T	T
rs9915135	17	38791075	-	-	17_38791075_A_T_b37	ENSG00000073584.14	SMARCE1	1.12031e-08	-0.183314	0.0311468	Skin_Not_Sun_Exposed_Suprapubic	2	ENSG00000073584, ENSG00000264058	chr17:38781214-38804760, chr17:38785049-38821393	0	-	T	T
rs1008723	17	38066267	-	-	17_38066267_G_T_b37	ENSG00000172057.5	ORMDL3	3.68026e-08	-0.161054	0.0284691	Esophagus_Mucosa	1	ENSG00000073605	chr17:38060848-38076107	0	-	T	T
rs1008723	17	38066267	-	-	17_38066267_G_T_b37	ENSG00000073605.14	GSDMB	1.43628e-09	-0.148923	0.0234607	Stomach	1	ENSG00000073605	chr17:38060848-38076107	0	-	T	T
rs12453507	17	38053207	-	-	17_38053207_C_G_b37	ENSG00000073605.14	GSDMB	3.57301e-09	-0.145423	0.0235396	Stomach	1	ENSG00000073605	chr17:38060848-38076107	7642	-	T	T
rs28698667	16	28533071	-	T	16_28533071_C_T_b37	ENSG00000178952.4	TUFM	3.45249e-08	0.120662	0.0212161	Adipose_Visceral_Omentum	1	ENSG00000197272	chr16:28510683-28523372	9699	-	T	T
rs62034321	16	28534038	-	-	16_28534038_C_T_b37	ENSG00000178952.4	TUFM	3.44067e-08	0.12069	0.0212185	Adipose_Visceral_Omentum	1	ENSG00000197272	chr16:28510683-28523372	10666	-	T	T
rs62034323	16	28536473	-	T	16_28536473_C_T_b37	ENSG00000178952.4	TUFM	3.07506e-08	0.121181	0.0212244	Adipose_Visceral_Omentum	1	ENSG00000176046	chr16:28548606-28550495	12134	-	T	T
rs12446550	16	28543381	-	T	16_28543381_G_A_b37	ENSG00000178952.4	TUFM	1.99284e-08	0.122601	0.0211668	Adipose_Visceral_Omentum	1	ENSG00000176046	chr16:28548606-28550495	5226	-	T	T
rs12598357	16	28340945	-	-	16_28340945_A_G_b37	ENSG00000178952.4	TUFM	3.60598e-08	0.130311	0.0230189	Esophagus_Mucosa	1	ENSG00000188322	chr16:28303840-28335170	5775	-	T	T
rs4149398	16	28608938	-	T	16_28608938_C_G_b37	ENSG00000178952.4	TUFM	3.47022e-08	0.133949	0.0233763	Colon_Transverse	1	ENSG00000197165	chr16:28603264-28608430	508	-	T	T
rs240702	16	28531353	-	-	16_28531353_C_T_b37	ENSG00000178952.4	TUFM	2.2147e-08	0.134884	0.0231845	Colon_Transverse	1	ENSG00000197272	chr16:28510683-28523372	7981	-	T	T
rs7193402	16	28586127	-	-	16_28586127_T_C_b37	ENSG00000178952.4	TUFM	4.007e-08	0.134897	0.0236584	Colon_Transverse	1	ENSG00000176476	chr16:28565236-28603111	0	-	T	T
rs62034358	16	28587597	-	-	16_28587597_G_T_b37	ENSG00000178952.4	TUFM	4.007e-08	0.134897	0.0236584	Colon_Transverse	1	ENSG00000176476	chr16:28565236-28603111	0	-	T	T
rs12445823	16	28588049	-	-	16_28588049_A_C_b37	ENSG00000178952.4	TUFM	4.007e-08	0.134897	0.0236584	Colon_Transverse	1	ENSG00000176476	chr16:28565236-28603111	0	-	T	T
rs12445744	16	28588395	-	-	16_28588395_A_C_b37	ENSG00000178952.4	TUFM	4.007e-08	0.134897	0.0236584	Colon_Transverse	1	ENSG00000176476	chr16:28565236-28603111	0	-	T	T
rs4788074	16	28593597	-	-	16_28593597_G_A_b37	ENSG00000178952.4	TUFM	4.007e-08	0.134897	0.0236584	Colon_Transverse	1	ENSG00000176476	chr16:28565236-28603111	0	-	T	T
rs2077031	16	28603168	-	-	16_28603168_T_A_b37	ENSG00000178952.4	TUFM	4.007e-08	0.134897	0.0236584	Colon_Transverse	1	ENSG00000176476	chr16:28565236-28603111	57	-	T	T
rs1059491	16	28603655	-	-	16_28603655_T_G_b37	ENSG00000178952.4	TUFM	4.007e-08	0.134897	0.0236584	Colon_Transverse	1	ENSG00000197165	chr16:28603264-28608430	0	-	T	T
rs240704	16	28529949	-	-	16_28529949_T_C_b37	ENSG00000178952.4	TUFM	1.40619e-08	0.135417	0.0229301	Colon_Transverse	1	ENSG00000197272	chr16:28510683-28523372	6577	-	T	T
rs62034319	16	28532188	-	T	16_28532188_T_G_b37	ENSG00000178952.4	TUFM	1.77717e-08	0.135787	0.0231698	Colon_Transverse	1	ENSG00000197272	chr16:28510683-28523372	8816	-	T	T
rs62034359	16	28600091	-	-	16_28600091_C_T_b37	ENSG00000178952.4	TUFM	3.13224e-08	0.135886	0.0236314	Colon_Transverse	1	ENSG00000176476	chr16:28565236-28603111	0	-	T	T
rs62034326	16	28539293	-	-	16_28539293_A_G_b37	ENSG00000178952.4	TUFM	4.68462e-08	0.136108	0.0240007	Colon_Transverse	1	ENSG00000176046	chr16:28548606-28550495	9314	-	T	T
rs56209193	16	28585636	-	-	16_28585636_C_T_b37	ENSG00000178952.4	TUFM	4.24677e-08	0.136433	0.0239761	Colon_Transverse	1	ENSG00000176476	chr16:28565236-28603111	0	-	T	T
rs240702	16	28531353	-	-	16_28531353_C_T_b37	ENSG00000178952.4	TUFM	3.88637e-08	0.13644	0.0241626	Esophagus_Mucosa	1	ENSG00000197272	chr16:28510683-28523372	7981	-	T	T
rs240705	16	28529716	-	-	16_28529716_C_T_b37	ENSG00000178952.4	TUFM	3.84779e-08	0.137198	0.0242887	Esophagus_Mucosa	1	ENSG00000197272	chr16:28510683-28523372	6344	-	T	T
rs151174	16	28508069	-	T	16_28508069_C_T_b37	ENSG00000178952.4	TUFM	2.43612e-08	0.137435	0.0236986	Colon_Transverse	1	ENSG00000184730	chr16:28505970-28510291	0	-	T	T
rs4788085	16	28535003	-	-	16_28535003_A_G_b37	ENSG00000178952.4	TUFM	9.27539e-09	0.137738	0.0230124	Colon_Transverse	1	ENSG00000197272	chr16:28510683-28523372	11631	-	T	T
rs28772958	16	28535305	-	T	16_28535305_A_G_b37	ENSG00000178952.4	TUFM	9.27539e-09	0.137738	0.0230124	Colon_Transverse	1	ENSG00000197272	chr16:28510683-28523372	11933	-	T	T
rs2106480	16	28537971	-	-	16_28537971_T_C_b37	ENSG00000178952.4	TUFM	9.27539e-09	0.137738	0.0230124	Colon_Transverse	1	ENSG00000176046	chr16:28548606-28550495	10636	-	T	T
rs62031560	16	28605915	-	-	16_28605915_T_A_b37	ENSG00000178952.4	TUFM	2.50708e-08	0.137832	0.02379	Colon_Transverse	1	ENSG00000197165	chr16:28603264-28608430	0	-	T	T
rs153106	16	28526897	-	-	16_28526897_T_C_b37	ENSG00000178952.4	TUFM	1.4831e-08	0.137883	0.0233882	Colon_Transverse	1	ENSG00000197272	chr16:28510683-28523372	3525	-	T	T
rs4788083	16	28545449	-	-	16_28545449_A_G_b37	ENSG00000178952.4	TUFM	7.68974e-09	0.138434	0.0229917	Colon_Transverse	1	ENSG00000176046	chr16:28548606-28550495	3158	-	T	T
rs762634	16	28603335	-	-	16_28603335_T_C_b37	ENSG00000178952.4	TUFM	3.63855e-08	0.138817	0.0242653	Colon_Transverse	1	ENSG00000197165	chr16:28603264-28608430	0	-	T	T
rs153106	16	28526897	-	-	16_28526897_T_C_b37	ENSG00000178952.4	TUFM	2.78467e-08	0.139036	0.0243491	Esophagus_Mucosa	1	ENSG00000197272	chr16:28510683-28523372	3525	-	T	T
rs240705	16	28529716	-	-	16_28529716_C_T_b37	ENSG00000178952.4	TUFM	7.42262e-09	0.139515	0.0231454	Colon_Transverse	1	ENSG00000197272	chr16:28510683-28523372	6344	-	T	T
rs710410	16	28603342	-	-	16_28603342_A_G_b37	ENSG00000178952.4	TUFM	3.38478e-08	0.139926	0.0243985	Colon_Transverse	1	ENSG00000197165	chr16:28603264-28608430	0	-	T	T
rs62034321	16	28534038	-	-	16_28534038_C_T_b37	ENSG00000178952.4	TUFM	8.2595e-09	0.140036	0.0233103	Colon_Transverse	1	ENSG00000197272	chr16:28510683-28523372	10666	-	T	T
rs189278832	16	28539386	-	-	16_28539386_G_A_b37	ENSG00000178952.4	TUFM	2.43731e-08	0.14008	0.024155	Colon_Transverse	1	ENSG00000176046	chr16:28548606-28550495	9221	-	T	T
rs28698667	16	28533071	-	T	16_28533071_C_T_b37	ENSG00000178952.4	TUFM	8.04582e-09	0.140097	0.0233012	Colon_Transverse	1	ENSG00000197272	chr16:28510683-28523372	9699	-	T	T
rs62034323	16	28536473	-	T	16_28536473_C_T_b37	ENSG00000178952.4	TUFM	8.04582e-09	0.140097	0.0233012	Colon_Transverse	1	ENSG00000176046	chr16:28548606-28550495	12134	-	T	T
rs12446550	16	28543381	-	T	16_28543381_G_A_b37	ENSG00000178952.4	TUFM	8.04582e-09	0.140097	0.0233012	Colon_Transverse	1	ENSG00000176046	chr16:28548606-28550495	5226	-	T	T
rs4788085	16	28535003	-	-	16_28535003_A_G_b37	ENSG00000178952.4	TUFM	1.35969e-08	0.140819	0.0240938	Esophagus_Mucosa	1	ENSG00000197272	chr16:28510683-28523372	11631	-	T	T
rs28772958	16	28535305	-	T	16_28535305_A_G_b37	ENSG00000178952.4	TUFM	1.35969e-08	0.140819	0.0240938	Esophagus_Mucosa	1	ENSG00000197272	chr16:28510683-28523372	11933	-	T	T
rs2106480	16	28537971	-	-	16_28537971_T_C_b37	ENSG00000178952.4	TUFM	1.35969e-08	0.140819	0.0240938	Esophagus_Mucosa	1	ENSG00000176046	chr16:28548606-28550495	10636	-	T	T
rs62034319	16	28532188	-	T	16_28532188_T_G_b37	ENSG00000178952.4	TUFM	1.09858e-08	0.141435	0.0240364	Esophagus_Mucosa	1	ENSG00000197272	chr16:28510683-28523372	8816	-	T	T
rs4788083	16	28545449	-	-	16_28545449_A_G_b37	ENSG00000178952.4	TUFM	7.55148e-09	0.142822	0.0239904	Esophagus_Mucosa	1	ENSG00000176046	chr16:28548606-28550495	3158	-	T	T
rs231976	16	28545587	-	-	16_28545587_G_C_b37	ENSG00000178952.4	TUFM	6.26241e-11	0.145007	0.0214178	Lung	1	ENSG00000176046	chr16:28548606-28550495	3020	-	T	T
rs62034326	16	28539293	-	-	16_28539293_A_G_b37	ENSG00000178952.4	TUFM	9.43594e-09	0.147149	0.0248886	Esophagus_Mucosa	1	ENSG00000176046	chr16:28548606-28550495	9314	-	T	T
rs231977	16	28542172	-	-	16_28542172_T_C_b37	ENSG00000178952.4	TUFM	3.01516e-11	0.147188	0.0213603	Lung	1	ENSG00000176046	chr16:28548606-28550495	6435	-	T	T
rs62034321	16	28534038	-	-	16_28534038_C_T_b37	ENSG00000178952.4	TUFM	2.9242e-09	0.148045	0.0241682	Esophagus_Mucosa	1	ENSG00000197272	chr16:28510683-28523372	10666	-	T	T
rs28698667	16	28533071	-	T	16_28533071_C_T_b37	ENSG00000178952.4	TUFM	2.90909e-09	0.148077	0.0241697	Esophagus_Mucosa	1	ENSG00000197272	chr16:28510683-28523372	9699	-	T	T
rs62034323	16	28536473	-	T	16_28536473_C_T_b37	ENSG00000178952.4	TUFM	2.90909e-09	0.148077	0.0241697	Esophagus_Mucosa	1	ENSG00000176046	chr16:28548606-28550495	12134	-	T	T
rs8046271	16	28541394	-	-	16_28541394_T_C_b37	ENSG00000178952.4	TUFM	2.98238e-09	0.150973	0.0243533	Colon_Transverse	1	ENSG00000176046	chr16:28548606-28550495	7213	-	T	T
rs12446550	16	28543381	-	T	16_28543381_G_A_b37	ENSG00000178952.4	TUFM	1.3628e-09	0.151127	0.0241349	Esophagus_Mucosa	1	ENSG00000176046	chr16:28548606-28550495	5226	-	T	T
rs151174	16	28508069	-	T	16_28508069_C_T_b37	ENSG00000178952.4	TUFM	5.30571e-09	0.151655	0.0252009	Esophagus_Mucosa	1	ENSG00000184730	chr16:28505970-28510291	0	-	T	T
rs240705	16	28529716	-	-	16_28529716_C_T_b37	ENSG00000178952.4	TUFM	2.59146e-08	0.160608	0.0276971	Breast_Mammary_Tissue	1	ENSG00000197272	chr16:28510683-28523372	6344	-	T	T
rs4788085	16	28535003	-	-	16_28535003_A_G_b37	ENSG00000178952.4	TUFM	2.44845e-08	0.162354	0.0279446	Breast_Mammary_Tissue	1	ENSG00000197272	chr16:28510683-28523372	11631	-	T	T
rs28772958	16	28535305	-	T	16_28535305_A_G_b37	ENSG00000178952.4	TUFM	2.44845e-08	0.162354	0.0279446	Breast_Mammary_Tissue	1	ENSG00000197272	chr16:28510683-28523372	11933	-	T	T
rs2106480	16	28537971	-	-	16_28537971_T_C_b37	ENSG00000178952.4	TUFM	2.44845e-08	0.162354	0.0279446	Breast_Mammary_Tissue	1	ENSG00000176046	chr16:28548606-28550495	10636	-	T	T
rs240702	16	28531353	-	-	16_28531353_C_T_b37	ENSG00000178952.4	TUFM	1.46694e-08	0.162833	0.0275539	Breast_Mammary_Tissue	1	ENSG00000197272	chr16:28510683-28523372	7981	-	T	T
rs4788083	16	28545449	-	-	16_28545449_A_G_b37	ENSG00000178952.4	TUFM	2.5319e-08	0.163331	0.0281447	Breast_Mammary_Tissue	1	ENSG00000176046	chr16:28548606-28550495	3158	-	T	T
rs240704	16	28529949	-	-	16_28529949_T_C_b37	ENSG00000178952.4	TUFM	1.57451e-08	0.1635	0.0277311	Breast_Mammary_Tissue	1	ENSG00000197272	chr16:28510683-28523372	6577	-	T	T
rs26528	16	28517709	-	-	16_28517709_T_C_b37	ENSG00000178952.4	TUFM	7.21712e-10	0.16411	0.0257577	Nerve_Tibial	1	ENSG00000197272	chr16:28510683-28523372	0	-	T	T
rs153109	16	28519096	-	-	16_28519096_T_C_b37	ENSG00000178952.4	TUFM	7.21712e-10	0.16411	0.0257577	Nerve_Tibial	1	ENSG00000197272	chr16:28510683-28523372	0	-	T	T
rs240707	16	28524612	-	-	16_28524612_C_G_b37	ENSG00000178952.4	TUFM	1.0276e-09	0.16424	0.0260309	Nerve_Tibial	1	ENSG00000197272	chr16:28510683-28523372	1240	-	T	T
rs153106	16	28526897	-	-	16_28526897_T_C_b37	ENSG00000178952.4	TUFM	1.4961e-08	0.164671	0.0278829	Breast_Mammary_Tissue	1	ENSG00000197272	chr16:28510683-28523372	3525	-	T	T
rs62034326	16	28539293	-	-	16_28539293_A_G_b37	ENSG00000178952.4	TUFM	2.81022e-08	0.168508	0.0291395	Breast_Mammary_Tissue	1	ENSG00000176046	chr16:28548606-28550495	9314	-	T	T
rs12598357	16	28340945	-	-	16_28340945_A_G_b37	ENSG00000178952.4	TUFM	1.19618e-08	0.169629	0.0289774	Adipose_Subcutaneous	1	ENSG00000188322	chr16:28303840-28335170	5775	-	T	T
rs12446550	16	28543381	-	T	16_28543381_G_A_b37	ENSG00000178952.4	TUFM	8.42695e-09	0.169933	0.0282452	Breast_Mammary_Tissue	1	ENSG00000176046	chr16:28548606-28550495	5226	-	T	T
rs62034321	16	28534038	-	-	16_28534038_C_T_b37	ENSG00000178952.4	TUFM	6.53519e-09	0.17117	0.0282231	Breast_Mammary_Tissue	1	ENSG00000197272	chr16:28510683-28523372	10666	-	T	T
rs62034323	16	28536473	-	T	16_28536473_C_T_b37	ENSG00000178952.4	TUFM	6.7308e-09	0.171353	0.0282793	Breast_Mammary_Tissue	1	ENSG00000176046	chr16:28548606-28550495	12134	-	T	T
rs62034319	16	28532188	-	T	16_28532188_T_G_b37	ENSG00000178952.4	TUFM	2.82665e-09	0.171454	0.0275506	Breast_Mammary_Tissue	1	ENSG00000197272	chr16:28510683-28523372	8816	-	T	T
rs28698667	16	28533071	-	T	16_28533071_C_T_b37	ENSG00000178952.4	TUFM	5.59095e-09	0.171852	0.0281975	Breast_Mammary_Tissue	1	ENSG00000197272	chr16:28510683-28523372	9699	-	T	T
rs240707	16	28524612	-	-	16_28524612_C_G_b37	ENSG00000178952.4	TUFM	6.79908e-15	0.175915	0.0214943	Lung	1	ENSG00000197272	chr16:28510683-28523372	1240	-	T	T
rs4787458	16	28531287	-	-	16_28531287_A_G_b37	ENSG00000178952.4	TUFM	4.00254e-12	0.176259	0.0244266	Lung	1	ENSG00000197272	chr16:28510683-28523372	7915	-	T	T
rs231976	16	28545587	-	-	16_28545587_G_C_b37	ENSG00000178952.4	TUFM	5.30931e-14	0.179164	0.0228302	Skin_Sun_Exposed_Lower_leg	1	ENSG00000176046	chr16:28548606-28550495	3020	-	T	T
rs62034351	16	28565489	-	-	16_28565489_G_A_b37	ENSG00000178952.4	TUFM	1.69769e-12	0.179472	0.0244149	Lung	1	ENSG00000176476	chr16:28565236-28603111	0	-	T	T
rs231977	16	28542172	-	-	16_28542172_T_C_b37	ENSG00000178952.4	TUFM	5.17826e-14	0.179752	0.0228942	Skin_Sun_Exposed_Lower_leg	1	ENSG00000176046	chr16:28548606-28550495	6435	-	T	T
rs62034355	16	28581038	-	-	16_28581038_G_C_b37	ENSG00000178952.4	TUFM	1.7831e-12	0.179792	0.024484	Lung	1	ENSG00000176476	chr16:28565236-28603111	0	-	T	T
rs112831778	16	28590989	-	-	16_28590989_C_T_b37	ENSG00000178952.4	TUFM	1.7831e-12	0.179792	0.024484	Lung	1	ENSG00000176476	chr16:28565236-28603111	0	-	T	T
rs56272201	16	28580685	-	-	16_28580685_A_G_b37	ENSG00000178952.4	TUFM	1.89437e-12	0.180258	0.0245792	Lung	1	ENSG00000176476	chr16:28565236-28603111	0	-	T	T
rs4788077	16	28569764	-	-	16_28569764_G_C_b37	ENSG00000178952.4	TUFM	1.31875e-12	0.180403	0.0244105	Lung	1	ENSG00000176476	chr16:28565236-28603111	0	-	T	T
rs4149398	16	28608938	-	T	16_28608938_C_G_b37	ENSG00000178952.4	TUFM	3.5805e-14	0.181283	0.0228332	Lung	1	ENSG00000197165	chr16:28603264-28608430	508	-	T	T
rs62034351	16	28565489	-	-	16_28565489_G_A_b37	ENSG00000178952.4	TUFM	3.35407e-10	0.182851	0.0281134	Nerve_Tibial	1	ENSG00000176476	chr16:28565236-28603111	0	-	T	T
rs4115668	16	28607532	-	-	16_28607532_G_A_b37	ENSG00000178952.4	TUFM	1.48129e-13	0.182955	0.0236794	Lung	1	ENSG00000197165	chr16:28603264-28608430	0	-	T	T
rs26528	16	28517709	-	-	16_28517709_T_C_b37	ENSG00000178952.4	TUFM	1.87257e-16	0.183169	0.0210567	Lung	1	ENSG00000197272	chr16:28510683-28523372	0	-	T	T
rs153109	16	28519096	-	-	16_28519096_T_C_b37	ENSG00000178952.4	TUFM	1.87257e-16	0.183169	0.0210567	Lung	1	ENSG00000197272	chr16:28510683-28523372	0	-	T	T
rs4787458	16	28531287	-	-	16_28531287_A_G_b37	ENSG00000178952.4	TUFM	2.674e-10	0.183595	0.0280599	Nerve_Tibial	1	ENSG00000197272	chr16:28510683-28523372	7915	-	T	T
rs4788077	16	28569764	-	-	16_28569764_G_C_b37	ENSG00000178952.4	TUFM	2.61844e-10	0.183753	0.0280687	Nerve_Tibial	1	ENSG00000176476	chr16:28565236-28603111	0	-	T	T
rs56272201	16	28580685	-	-	16_28580685_A_G_b37	ENSG00000178952.4	TUFM	2.20561e-10	0.184584	0.0280699	Nerve_Tibial	1	ENSG00000176476	chr16:28565236-28603111	0	-	T	T
rs62034355	16	28581038	-	-	16_28581038_G_C_b37	ENSG00000178952.4	TUFM	2.20561e-10	0.184584	0.0280699	Nerve_Tibial	1	ENSG00000176476	chr16:28565236-28603111	0	-	T	T
rs112831778	16	28590989	-	-	16_28590989_C_T_b37	ENSG00000178952.4	TUFM	2.20561e-10	0.184584	0.0280699	Nerve_Tibial	1	ENSG00000176476	chr16:28565236-28603111	0	-	T	T
rs231976	16	28545587	-	-	16_28545587_G_C_b37	ENSG00000178952.4	TUFM	1.038e-13	0.184622	0.0237828	Thyroid	1	ENSG00000176046	chr16:28548606-28550495	3020	-	T	T
rs62034325	16	28538640	-	T	16_28538640_A_G_b37	ENSG00000178952.4	TUFM	2.18934e-14	0.184797	0.0230637	Lung	1	ENSG00000176046	chr16:28548606-28550495	9967	-	T	T
rs231976	16	28545587	-	-	16_28545587_G_C_b37	ENSG00000178952.4	TUFM	4.80281e-09	0.18525	0.0306643	Esophagus_Muscularis	1	ENSG00000176046	chr16:28548606-28550495	3020	-	T	T
rs231977	16	28542172	-	-	16_28542172_T_C_b37	ENSG00000178952.4	TUFM	4.71724e-09	0.185323	0.0306598	Esophagus_Muscularis	1	ENSG00000176046	chr16:28548606-28550495	6435	-	T	T
rs240707	16	28524612	-	-	16_28524612_C_G_b37	ENSG00000178952.4	TUFM	4.83276e-13	0.185324	0.0246111	Thyroid	1	ENSG00000197272	chr16:28510683-28523372	1240	-	T	T
rs4115668	16	28607532	-	-	16_28607532_G_A_b37	ENSG00000178952.4	TUFM	3.84761e-10	0.185503	0.0286251	Nerve_Tibial	1	ENSG00000197165	chr16:28603264-28608430	0	-	T	T
rs112047757	16	28590862	-	-	16_28590862_C_T_b37	ENSG00000178952.4	TUFM	2.86627e-10	0.185558	0.0284116	Nerve_Tibial	1	ENSG00000176476	chr16:28565236-28603111	0	-	T	T
rs4149398	16	28608938	-	T	16_28608938_C_G_b37	ENSG00000178952.4	TUFM	1.74362e-11	0.185924	0.0265622	Nerve_Tibial	1	ENSG00000197165	chr16:28603264-28608430	508	-	T	T
rs35175818	16	28608746	-	-	16_28608746_A_C_b37	ENSG00000178952.4	TUFM	1.54661e-14	0.186283	0.0231013	Lung	1	ENSG00000197165	chr16:28603264-28608430	316	-	T	T
rs240702	16	28531353	-	-	16_28531353_C_T_b37	ENSG00000178952.4	TUFM	1.19443e-09	0.186373	0.0297374	Adipose_Subcutaneous	1	ENSG00000197272	chr16:28510683-28523372	7981	-	T	T
rs4788081	16	28556147	-	-	16_28556147_T_C_b37	ENSG00000178952.4	TUFM	1.07137e-09	0.186429	0.0295822	Nerve_Tibial	1	ENSG00000271495	chr16:28559652-28559979	3506	-	T	T
rs4788081	16	28556147	-	-	16_28556147_T_C_b37	ENSG00000178952.4	TUFM	7.87887e-13	0.186459	0.0249596	Lung	1	ENSG00000271495	chr16:28559652-28559979	3506	-	T	T
rs4787457	16	28555400	-	-	16_28555400_A_G_b37	ENSG00000178952.4	TUFM	1.46279e-14	0.186765	0.0231376	Lung	1	ENSG00000271495	chr16:28559652-28559979	4253	-	T	T
rs762634	16	28603335	-	-	16_28603335_T_C_b37	ENSG00000178952.4	TUFM	6.92499e-14	0.186833	0.023828	Lung	1	ENSG00000197165	chr16:28603264-28608430	0	-	T	T
rs7190771	16	28590030	-	-	16_28590030_G_A_b37	ENSG00000178952.4	TUFM	5.63693e-10	0.186842	0.0291288	Nerve_Tibial	1	ENSG00000176476	chr16:28565236-28603111	0	-	T	T
rs7187604	16	28565953	-	-	16_28565953_A_G_b37	ENSG00000178952.4	TUFM	1.10674e-14	0.18692	0.0230397	Lung	1	ENSG00000176476	chr16:28565236-28603111	0	-	T	T
rs62034350	16	28562256	-	-	16_28562256_A_G_b37	ENSG00000178952.4	TUFM	6.03313e-15	0.187075	0.0228093	Lung	1	ENSG00000271495	chr16:28559652-28559979	2277	-	T	T
rs231977	16	28542172	-	-	16_28542172_T_C_b37	ENSG00000178952.4	TUFM	5.49534e-14	0.187256	0.0238307	Thyroid	1	ENSG00000176046	chr16:28548606-28550495	6435	-	T	T
rs1074631	16	28554108	-	-	16_28554108_G_A_b37	ENSG00000178952.4	TUFM	4.77857e-14	0.187392	0.0237313	Lung	1	ENSG00000176046	chr16:28548606-28550495	3613	-	T	T
rs62034319	16	28532188	-	T	16_28532188_T_G_b37	ENSG00000178952.4	TUFM	7.40769e-10	0.187572	0.0295365	Adipose_Subcutaneous	1	ENSG00000197272	chr16:28510683-28523372	8816	-	T	T
rs240705	16	28529716	-	-	16_28529716_C_T_b37	ENSG00000178952.4	TUFM	9.90138e-10	0.187613	0.0297795	Adipose_Subcutaneous	1	ENSG00000197272	chr16:28510683-28523372	6344	-	T	T
rs3785354	16	28550667	-	-	16_28550667_C_T_b37	ENSG00000178952.4	TUFM	8.29928e-15	0.188279	0.0230872	Lung	1	ENSG00000176046	chr16:28548606-28550495	172	-	T	T
rs4787456	16	28559573	-	-	16_28559573_C_T_b37	ENSG00000178952.4	TUFM	8.29928e-15	0.188279	0.0230872	Lung	1	ENSG00000271495	chr16:28559652-28559979	80	-	T	T
rs4788078	16	28559981	-	-	16_28559981_G_A_b37	ENSG00000178952.4	TUFM	8.29928e-15	0.188279	0.0230872	Lung	1	ENSG00000271495	chr16:28559652-28559979	2	-	T	T
rs4788076	16	28570005	-	-	16_28570005_C_T_b37	ENSG00000178952.4	TUFM	2.84168e-11	0.188279	0.0272102	Nerve_Tibial	1	ENSG00000176476	chr16:28565236-28603111	0	-	T	T
rs62034322	16	28535834	-	-	16_28535834_G_A_b37	ENSG00000178952.4	TUFM	4.90965e-15	0.188387	0.0228855	Lung	1	ENSG00000197272	chr16:28510683-28523372	12462	-	T	T
rs4788076	16	28570005	-	-	16_28570005_C_T_b37	ENSG00000178952.4	TUFM	7.5086e-15	0.18851	0.023074	Lung	1	ENSG00000176476	chr16:28565236-28603111	0	-	T	T
rs151174	16	28508069	-	T	16_28508069_C_T_b37	ENSG00000178952.4	TUFM	2.88829e-09	0.188651	0.0308692	Adipose_Subcutaneous	1	ENSG00000184730	chr16:28505970-28510291	0	-	T	T
rs26528	16	28517709	-	-	16_28517709_T_C_b37	ENSG00000178952.4	TUFM	1.73757e-09	0.188724	0.0303198	Skin_Not_Sun_Exposed_Suprapubic	1	ENSG00000197272	chr16:28510683-28523372	0	-	T	T
rs153109	16	28519096	-	-	16_28519096_T_C_b37	ENSG00000178952.4	TUFM	1.73757e-09	0.188724	0.0303198	Skin_Not_Sun_Exposed_Suprapubic	1	ENSG00000197272	chr16:28510683-28523372	0	-	T	T
rs4787455	16	28589455	-	-	16_28589455_G_A_b37	ENSG00000178952.4	TUFM	7.54201e-15	0.188911	0.023125	Lung	1	ENSG00000176476	chr16:28565236-28603111	0	-	T	T
rs4788080	16	28558081	-	-	16_28558081_C_T_b37	ENSG00000178952.4	TUFM	6.36765e-15	0.189153	0.0230848	Lung	1	ENSG00000271495	chr16:28559652-28559979	1572	-	T	T
rs12598357	16	28340945	-	-	16_28340945_A_G_b37	ENSG00000178952.4	TUFM	2.79569e-12	0.189284	0.0259482	Nerve_Tibial	1	ENSG00000188322	chr16:28303840-28335170	5775	-	T	T
rs56396270	16	28580829	-	-	16_28580829_C_T_b37	ENSG00000178952.4	TUFM	6.35886e-15	0.189421	0.023117	Lung	1	ENSG00000176476	chr16:28565236-28603111	0	-	T	T
rs4788083	16	28545449	-	-	16_28545449_A_G_b37	ENSG00000178952.4	TUFM	4.78614e-10	0.189893	0.0295512	Adipose_Subcutaneous	1	ENSG00000176046	chr16:28548606-28550495	3158	-	T	T
rs4788085	16	28535003	-	-	16_28535003_A_G_b37	ENSG00000178952.4	TUFM	4.49523e-10	0.189901	0.029503	Adipose_Subcutaneous	1	ENSG00000197272	chr16:28510683-28523372	11631	-	T	T
rs28772958	16	28535305	-	T	16_28535305_A_G_b37	ENSG00000178952.4	TUFM	4.49523e-10	0.189901	0.029503	Adipose_Subcutaneous	1	ENSG00000197272	chr16:28510683-28523372	11933	-	T	T
rs2106480	16	28537971	-	-	16_28537971_T_C_b37	ENSG00000178952.4	TUFM	4.49523e-10	0.189901	0.029503	Adipose_Subcutaneous	1	ENSG00000176046	chr16:28548606-28550495	10636	-	T	T
rs62034326	16	28539293	-	-	16_28539293_A_G_b37	ENSG00000178952.4	TUFM	3.45079e-09	0.190038	0.0312588	Adipose_Subcutaneous	1	ENSG00000176046	chr16:28548606-28550495	9314	-	T	T
rs710410	16	28603342	-	-	16_28603342_A_G_b37	ENSG00000178952.4	TUFM	3.71305e-14	0.190093	0.0239592	Lung	1	ENSG00000197165	chr16:28603264-28608430	0	-	T	T
rs153106	16	28526897	-	-	16_28526897_T_C_b37	ENSG00000178952.4	TUFM	6.15992e-10	0.190217	0.0298032	Adipose_Subcutaneous	1	ENSG00000197272	chr16:28510683-28523372	3525	-	T	T
rs2726036	16	28347140	-	-	16_28347140_A_C_b37	ENSG00000178952.4	TUFM	1.54265e-09	0.190645	0.0305245	Skin_Not_Sun_Exposed_Suprapubic	1	ENSG00000198156	chr16:28353876-28374829	6737	-	T	T
rs762634	16	28603335	-	-	16_28603335_T_C_b37	ENSG00000178952.4	TUFM	3.42188e-11	0.190854	0.027705	Nerve_Tibial	1	ENSG00000197165	chr16:28603264-28608430	0	-	T	T
rs7193402	16	28586127	-	-	16_28586127_T_C_b37	ENSG00000178952.4	TUFM	3.79947e-15	0.191038	0.023103	Lung	1	ENSG00000176476	chr16:28565236-28603111	0	-	T	T
rs62034358	16	28587597	-	-	16_28587597_G_T_b37	ENSG00000178952.4	TUFM	3.79947e-15	0.191038	0.023103	Lung	1	ENSG00000176476	chr16:28565236-28603111	0	-	T	T
rs12445823	16	28588049	-	-	16_28588049_A_C_b37	ENSG00000178952.4	TUFM	3.79947e-15	0.191038	0.023103	Lung	1	ENSG00000176476	chr16:28565236-28603111	0	-	T	T
rs12445744	16	28588395	-	-	16_28588395_A_C_b37	ENSG00000178952.4	TUFM	3.79947e-15	0.191038	0.023103	Lung	1	ENSG00000176476	chr16:28565236-28603111	0	-	T	T
rs2077031	16	28603168	-	-	16_28603168_T_A_b37	ENSG00000178952.4	TUFM	3.79947e-15	0.191038	0.023103	Lung	1	ENSG00000176476	chr16:28565236-28603111	57	-	T	T
rs1059491	16	28603655	-	-	16_28603655_T_G_b37	ENSG00000178952.4	TUFM	3.79947e-15	0.191038	0.023103	Lung	1	ENSG00000197165	chr16:28603264-28608430	0	-	T	T
rs4788074	16	28593597	-	-	16_28593597_G_A_b37	ENSG00000178952.4	TUFM	3.99589e-15	0.191351	0.0231614	Lung	1	ENSG00000176476	chr16:28565236-28603111	0	-	T	T
rs62034322	16	28535834	-	-	16_28535834_G_A_b37	ENSG00000178952.4	TUFM	1.00069e-11	0.191562	0.0270187	Nerve_Tibial	1	ENSG00000197272	chr16:28510683-28523372	12462	-	T	T
rs62034359	16	28600091	-	-	16_28600091_C_T_b37	ENSG00000178952.4	TUFM	3.43641e-15	0.191617	0.0231323	Lung	1	ENSG00000176476	chr16:28565236-28603111	0	-	T	T
rs1074631	16	28554108	-	-	16_28554108_G_A_b37	ENSG00000178952.4	TUFM	2.55964e-11	0.191641	0.0276274	Nerve_Tibial	1	ENSG00000176046	chr16:28548606-28550495	3613	-	T	T
rs112191041	16	28583362	-	-	16_28583362_A_G_b37	ENSG00000178952.4	TUFM	4.21528e-15	0.192196	0.0232855	Lung	1	ENSG00000176476	chr16:28565236-28603111	0	-	T	T
rs11074911	16	28583865	-	-	16_28583865_C_T_b37	ENSG00000178952.4	TUFM	4.08068e-15	0.19251	0.0233103	Lung	1	ENSG00000176476	chr16:28565236-28603111	0	-	T	T
rs62034325	16	28538640	-	T	16_28538640_A_G_b37	ENSG00000178952.4	TUFM	8.29407e-12	0.192585	0.0270471	Nerve_Tibial	1	ENSG00000176046	chr16:28548606-28550495	9967	-	T	T
rs8046271	16	28541394	-	-	16_28541394_T_C_b37	ENSG00000178952.4	TUFM	2.21048e-08	0.192634	0.0334533	Skin_Not_Sun_Exposed_Suprapubic	1	ENSG00000176046	chr16:28548606-28550495	7213	-	T	T
rs17640009	16	28595700	-	-	16_28595700_A_G_b37	ENSG00000178952.4	TUFM	2.30274e-15	0.192657	0.0230965	Lung	1	ENSG00000176476	chr16:28565236-28603111	0	-	T	T
rs55792032	16	28599411	-	-	16_28599411_A_G_b37	ENSG00000178952.4	TUFM	2.08676e-15	0.192725	0.0230654	Lung	1	ENSG00000176476	chr16:28565236-28603111	0	-	T	T
rs11074911	16	28583865	-	-	16_28583865_C_T_b37	ENSG00000178952.4	TUFM	3.54481e-11	0.192969	0.0280358	Nerve_Tibial	1	ENSG00000176476	chr16:28565236-28603111	0	-	T	T
rs12447461	16	28582941	-	-	16_28582941_C_A_b37	ENSG00000178952.4	TUFM	2.25911e-15	0.193195	0.0231534	Lung	1	ENSG00000176476	chr16:28565236-28603111	0	-	T	T
rs710410	16	28603342	-	-	16_28603342_A_G_b37	ENSG00000178952.4	TUFM	1.61568e-11	0.193394	0.0275803	Nerve_Tibial	1	ENSG00000197165	chr16:28603264-28608430	0	-	T	T
rs62031560	16	28605915	-	-	16_28605915_T_A_b37	ENSG00000178952.4	TUFM	1.53779e-15	0.193913	0.0230861	Lung	1	ENSG00000197165	chr16:28603264-28608430	0	-	T	T
rs112047757	16	28590862	-	-	16_28590862_C_T_b37	ENSG00000178952.4	TUFM	4.33206e-15	0.193946	0.0235088	Lung	1	ENSG00000176476	chr16:28565236-28603111	0	-	T	T
rs113208333	16	28606160	-	-	16_28606160_G_T_b37	ENSG00000178952.4	TUFM	1.89832e-15	0.193954	0.0231747	Lung	1	ENSG00000197165	chr16:28603264-28608430	0	-	T	T
rs7187604	16	28565953	-	-	16_28565953_A_G_b37	ENSG00000178952.4	TUFM	4.06442e-12	0.194291	0.0268542	Nerve_Tibial	1	ENSG00000176476	chr16:28565236-28603111	0	-	T	T
rs26528	16	28517709	-	-	16_28517709_T_C_b37	ENSG00000178952.4	TUFM	2.13656e-14	0.194354	0.0243024	Thyroid	1	ENSG00000197272	chr16:28510683-28523372	0	-	T	T
rs153109	16	28519096	-	-	16_28519096_T_C_b37	ENSG00000178952.4	TUFM	2.13656e-14	0.194354	0.0243024	Thyroid	1	ENSG00000197272	chr16:28510683-28523372	0	-	T	T
rs35175818	16	28608746	-	-	16_28608746_A_C_b37	ENSG00000178952.4	TUFM	4.74294e-12	0.194712	0.0270047	Nerve_Tibial	1	ENSG00000197165	chr16:28603264-28608430	316	-	T	T
rs4788080	16	28558081	-	-	16_28558081_C_T_b37	ENSG00000178952.4	TUFM	5.94427e-12	0.194771	0.0271493	Nerve_Tibial	1	ENSG00000271495	chr16:28559652-28559979	1572	-	T	T
rs3785354	16	28550667	-	-	16_28550667_C_T_b37	ENSG00000178952.4	TUFM	5.66722e-12	0.194775	0.0271209	Nerve_Tibial	1	ENSG00000176046	chr16:28548606-28550495	172	-	T	T
rs4787457	16	28555400	-	-	16_28555400_A_G_b37	ENSG00000178952.4	TUFM	5.66722e-12	0.194775	0.0271209	Nerve_Tibial	1	ENSG00000271495	chr16:28559652-28559979	4253	-	T	T
rs4787456	16	28559573	-	-	16_28559573_C_T_b37	ENSG00000178952.4	TUFM	5.66722e-12	0.194775	0.0271209	Nerve_Tibial	1	ENSG00000271495	chr16:28559652-28559979	80	-	T	T
rs4788078	16	28559981	-	-	16_28559981_G_A_b37	ENSG00000178952.4	TUFM	5.66722e-12	0.194775	0.0271209	Nerve_Tibial	1	ENSG00000271495	chr16:28559652-28559979	2	-	T	T
rs56396270	16	28580829	-	-	16_28580829_C_T_b37	ENSG00000178952.4	TUFM	5.66722e-12	0.194775	0.0271209	Nerve_Tibial	1	ENSG00000176476	chr16:28565236-28603111	0	-	T	T
rs7193402	16	28586127	-	-	16_28586127_T_C_b37	ENSG00000178952.4	TUFM	5.66722e-12	0.194775	0.0271209	Nerve_Tibial	1	ENSG00000176476	chr16:28565236-28603111	0	-	T	T
rs62034358	16	28587597	-	-	16_28587597_G_T_b37	ENSG00000178952.4	TUFM	5.66722e-12	0.194775	0.0271209	Nerve_Tibial	1	ENSG00000176476	chr16:28565236-28603111	0	-	T	T
rs12445823	16	28588049	-	-	16_28588049_A_C_b37	ENSG00000178952.4	TUFM	5.66722e-12	0.194775	0.0271209	Nerve_Tibial	1	ENSG00000176476	chr16:28565236-28603111	0	-	T	T
rs12445744	16	28588395	-	-	16_28588395_A_C_b37	ENSG00000178952.4	TUFM	5.66722e-12	0.194775	0.0271209	Nerve_Tibial	1	ENSG00000176476	chr16:28565236-28603111	0	-	T	T
rs4787455	16	28589455	-	-	16_28589455_G_A_b37	ENSG00000178952.4	TUFM	5.66722e-12	0.194775	0.0271209	Nerve_Tibial	1	ENSG00000176476	chr16:28565236-28603111	0	-	T	T
rs2077031	16	28603168	-	-	16_28603168_T_A_b37	ENSG00000178952.4	TUFM	5.66722e-12	0.194775	0.0271209	Nerve_Tibial	1	ENSG00000176476	chr16:28565236-28603111	57	-	T	T
rs1059491	16	28603655	-	-	16_28603655_T_G_b37	ENSG00000178952.4	TUFM	5.66722e-12	0.194775	0.0271209	Nerve_Tibial	1	ENSG00000197165	chr16:28603264-28608430	0	-	T	T
rs12448429	16	28588443	-	-	16_28588443_C_T_b37	ENSG00000178952.4	TUFM	1.03083e-15	0.194972	0.0230548	Lung	1	ENSG00000176476	chr16:28565236-28603111	0	-	T	T
rs7186573	16	28587389	-	-	16_28587389_T_C_b37	ENSG00000178952.4	TUFM	1.00892e-15	0.194977	0.0230471	Lung	1	ENSG00000176476	chr16:28565236-28603111	0	-	T	T
rs17707300	16	28593347	-	-	16_28593347_T_C_b37	ENSG00000178952.4	TUFM	1.00892e-15	0.194977	0.0230471	Lung	1	ENSG00000176476	chr16:28565236-28603111	0	-	T	T
rs4788073	16	28594549	-	-	16_28594549_A_G_b37	ENSG00000178952.4	TUFM	1.00892e-15	0.194977	0.0230471	Lung	1	ENSG00000176476	chr16:28565236-28603111	0	-	T	T
rs4149406	16	28607070	-	-	16_28607070_A_G_b37	ENSG00000178952.4	TUFM	1.00892e-15	0.194977	0.0230471	Lung	1	ENSG00000197165	chr16:28603264-28608430	0	-	T	T
rs62034359	16	28600091	-	-	16_28600091_C_T_b37	ENSG00000178952.4	TUFM	5.64891e-12	0.195059	0.0271585	Nerve_Tibial	1	ENSG00000176476	chr16:28565236-28603111	0	-	T	T
rs75539558	16	28595810	-	-	16_28595810_C_G_b37	ENSG00000178952.4	TUFM	1.51311e-15	0.195165	0.0232289	Lung	1	ENSG00000176476	chr16:28565236-28603111	0	-	T	T
rs4788074	16	28593597	-	-	16_28593597_G_A_b37	ENSG00000178952.4	TUFM	5.60576e-12	0.195366	0.0271965	Nerve_Tibial	1	ENSG00000176476	chr16:28565236-28603111	0	-	T	T
rs75539558	16	28595810	-	-	16_28595810_C_G_b37	ENSG00000178952.4	TUFM	6.01368e-12	0.195483	0.0272557	Nerve_Tibial	1	ENSG00000176476	chr16:28565236-28603111	0	-	T	T
rs62034321	16	28534038	-	-	16_28534038_C_T_b37	ENSG00000178952.4	TUFM	2.89427e-10	0.195669	0.0300477	Adipose_Subcutaneous	1	ENSG00000197272	chr16:28510683-28523372	10666	-	T	T
rs28698667	16	28533071	-	T	16_28533071_C_T_b37	ENSG00000178952.4	TUFM	2.71716e-10	0.19582	0.0300214	Adipose_Subcutaneous	1	ENSG00000197272	chr16:28510683-28523372	9699	-	T	T
rs62034323	16	28536473	-	T	16_28536473_C_T_b37	ENSG00000178952.4	TUFM	2.71716e-10	0.19582	0.0300214	Adipose_Subcutaneous	1	ENSG00000176046	chr16:28548606-28550495	12134	-	T	T
rs113208333	16	28606160	-	-	16_28606160_G_T_b37	ENSG00000178952.4	TUFM	5.60618e-12	0.19585	0.027264	Nerve_Tibial	1	ENSG00000197165	chr16:28603264-28608430	0	-	T	T
rs2726036	16	28347140	-	-	16_28347140_A_C_b37	ENSG00000178952.4	TUFM	2.04771e-12	0.196266	0.0267243	Nerve_Tibial	1	ENSG00000198156	chr16:28353876-28374829	6737	-	T	T
rs240704	16	28529949	-	-	16_28529949_T_C_b37	ENSG00000178952.4	TUFM	3.07769e-10	0.196314	0.0301954	Adipose_Subcutaneous	1	ENSG00000197272	chr16:28510683-28523372	6577	-	T	T
rs12446550	16	28543381	-	T	16_28543381_G_A_b37	ENSG00000178952.4	TUFM	2.54377e-10	0.196398	0.0300585	Adipose_Subcutaneous	1	ENSG00000176046	chr16:28548606-28550495	5226	-	T	T
rs62034350	16	28562256	-	-	16_28562256_A_G_b37	ENSG00000178952.4	TUFM	2.72367e-12	0.196519	0.0269247	Nerve_Tibial	1	ENSG00000271495	chr16:28559652-28559979	2277	-	T	T
rs7190771	16	28590030	-	-	16_28590030_G_A_b37	ENSG00000178952.4	TUFM	1.66247e-14	0.196778	0.0244351	Lung	1	ENSG00000176476	chr16:28565236-28603111	0	-	T	T
rs4788073	16	28594549	-	-	16_28594549_A_G_b37	ENSG00000178952.4	TUFM	2.90861e-12	0.197139	0.0270483	Nerve_Tibial	1	ENSG00000176476	chr16:28565236-28603111	0	-	T	T
rs56209193	16	28585636	-	-	16_28585636_C_T_b37	ENSG00000178952.4	TUFM	8.60036e-16	0.197181	0.0232449	Lung	1	ENSG00000176476	chr16:28565236-28603111	0	-	T	T
rs12448429	16	28588443	-	-	16_28588443_C_T_b37	ENSG00000178952.4	TUFM	3.16164e-12	0.197197	0.0271057	Nerve_Tibial	1	ENSG00000176476	chr16:28565236-28603111	0	-	T	T
rs112191041	16	28583362	-	-	16_28583362_A_G_b37	ENSG00000178952.4	TUFM	3.02199e-12	0.197368	0.0271025	Nerve_Tibial	1	ENSG00000176476	chr16:28565236-28603111	0	-	T	T
rs7186573	16	28587389	-	-	16_28587389_T_C_b37	ENSG00000178952.4	TUFM	3.02199e-12	0.197368	0.0271025	Nerve_Tibial	1	ENSG00000176476	chr16:28565236-28603111	0	-	T	T
rs17707300	16	28593347	-	-	16_28593347_T_C_b37	ENSG00000178952.4	TUFM	3.02199e-12	0.197368	0.0271025	Nerve_Tibial	1	ENSG00000176476	chr16:28565236-28603111	0	-	T	T
rs55792032	16	28599411	-	-	16_28599411_A_G_b37	ENSG00000178952.4	TUFM	3.02199e-12	0.197368	0.0271025	Nerve_Tibial	1	ENSG00000176476	chr16:28565236-28603111	0	-	T	T
rs4149406	16	28607070	-	-	16_28607070_A_G_b37	ENSG00000178952.4	TUFM	3.02199e-12	0.197368	0.0271025	Nerve_Tibial	1	ENSG00000197165	chr16:28603264-28608430	0	-	T	T
rs2726036	16	28347140	-	-	16_28347140_A_C_b37	ENSG00000178952.4	TUFM	3.15479e-17	0.197378	0.02206	Lung	1	ENSG00000198156	chr16:28353876-28374829	6737	-	T	T
rs56209193	16	28585636	-	-	16_28585636_C_T_b37	ENSG00000178952.4	TUFM	3.18516e-12	0.19769	0.0271779	Nerve_Tibial	1	ENSG00000176476	chr16:28565236-28603111	0	-	T	T
rs17640009	16	28595700	-	-	16_28595700_A_G_b37	ENSG00000178952.4	TUFM	2.71551e-12	0.198183	0.0271509	Nerve_Tibial	1	ENSG00000176476	chr16:28565236-28603111	0	-	T	T
rs240704	16	28529949	-	-	16_28529949_T_C_b37	ENSG00000178952.4	TUFM	3.33637e-10	0.198472	0.030469	Skin_Not_Sun_Exposed_Suprapubic	1	ENSG00000197272	chr16:28510683-28523372	6577	-	T	T
rs240702	16	28531353	-	-	16_28531353_C_T_b37	ENSG00000178952.4	TUFM	2.14709e-10	0.198563	0.0301323	Skin_Not_Sun_Exposed_Suprapubic	1	ENSG00000197272	chr16:28510683-28523372	7981	-	T	T
rs12447461	16	28582941	-	-	16_28582941_C_A_b37	ENSG00000178952.4	TUFM	6.11764e-12	0.198799	0.0277287	Nerve_Tibial	1	ENSG00000176476	chr16:28565236-28603111	0	-	T	T
rs62034326	16	28539293	-	-	16_28539293_A_G_b37	ENSG00000178952.4	TUFM	5.75499e-10	0.200663	0.0312594	Skin_Not_Sun_Exposed_Suprapubic	1	ENSG00000176046	chr16:28548606-28550495	9314	-	T	T
rs62031560	16	28605915	-	-	16_28605915_T_A_b37	ENSG00000178952.4	TUFM	1.2526e-12	0.20118	0.0271072	Nerve_Tibial	1	ENSG00000197165	chr16:28603264-28608430	0	-	T	T
rs62034319	16	28532188	-	T	16_28532188_T_G_b37	ENSG00000178952.4	TUFM	1.10114e-10	0.201372	0.0300403	Skin_Not_Sun_Exposed_Suprapubic	1	ENSG00000197272	chr16:28510683-28523372	8816	-	T	T
rs240705	16	28529716	-	-	16_28529716_C_T_b37	ENSG00000178952.4	TUFM	9.95632e-11	0.201865	0.0300375	Skin_Not_Sun_Exposed_Suprapubic	1	ENSG00000197272	chr16:28510683-28523372	6344	-	T	T
rs189278832	16	28539386	-	-	16_28539386_G_A_b37	ENSG00000178952.4	TUFM	3.44059e-16	0.202589	0.0235213	Lung	1	ENSG00000176046	chr16:28548606-28550495	9221	-	T	T
rs240707	16	28524612	-	-	16_28524612_C_G_b37	ENSG00000178952.4	TUFM	3.92406e-17	0.202658	0.0228469	Skin_Sun_Exposed_Lower_leg	1	ENSG00000197272	chr16:28510683-28523372	1240	-	T	T
rs12598357	16	28340945	-	-	16_28340945_A_G_b37	ENSG00000178952.4	TUFM	1.5338e-18	0.203612	0.0217523	Lung	1	ENSG00000188322	chr16:28303840-28335170	5775	-	T	T
rs153106	16	28526897	-	-	16_28526897_T_C_b37	ENSG00000178952.4	TUFM	9.99008e-14	0.204358	0.0261572	Nerve_Tibial	1	ENSG00000197272	chr16:28510683-28523372	3525	-	T	T
rs4788085	16	28535003	-	-	16_28535003_A_G_b37	ENSG00000178952.4	TUFM	5.73018e-14	0.204435	0.0258877	Nerve_Tibial	1	ENSG00000197272	chr16:28510683-28523372	11631	-	T	T
rs28772958	16	28535305	-	T	16_28535305_A_G_b37	ENSG00000178952.4	TUFM	5.73018e-14	0.204435	0.0258877	Nerve_Tibial	1	ENSG00000197272	chr16:28510683-28523372	11933	-	T	T
rs2106480	16	28537971	-	-	16_28537971_T_C_b37	ENSG00000178952.4	TUFM	5.73018e-14	0.204435	0.0258877	Nerve_Tibial	1	ENSG00000176046	chr16:28548606-28550495	10636	-	T	T
rs189278832	16	28539386	-	-	16_28539386_G_A_b37	ENSG00000178952.4	TUFM	2.23415e-12	0.204455	0.0278918	Nerve_Tibial	1	ENSG00000176046	chr16:28548606-28550495	9221	-	T	T
rs240702	16	28531353	-	-	16_28531353_C_T_b37	ENSG00000178952.4	TUFM	7.42941e-14	0.204612	0.0260398	Nerve_Tibial	1	ENSG00000197272	chr16:28510683-28523372	7981	-	T	T
rs231977	16	28542172	-	-	16_28542172_T_C_b37	ENSG00000178952.4	TUFM	1.50767e-12	0.204655	0.0277885	Artery_Tibial	1	ENSG00000176046	chr16:28548606-28550495	6435	-	T	T
rs240705	16	28529716	-	-	16_28529716_C_T_b37	ENSG00000178952.4	TUFM	6.11045e-14	0.205088	0.0260023	Nerve_Tibial	1	ENSG00000197272	chr16:28510683-28523372	6344	-	T	T
rs62034321	16	28534038	-	-	16_28534038_C_T_b37	ENSG00000178952.4	TUFM	9.60509e-11	0.205331	0.0305257	Skin_Not_Sun_Exposed_Suprapubic	1	ENSG00000197272	chr16:28510683-28523372	10666	-	T	T
rs62034325	16	28538640	-	T	16_28538640_A_G_b37	ENSG00000178952.4	TUFM	2.55066e-15	0.205412	0.0247312	Thyroid	1	ENSG00000176046	chr16:28548606-28550495	9967	-	T	T
rs4788083	16	28545449	-	-	16_28545449_A_G_b37	ENSG00000178952.4	TUFM	3.80019e-14	0.205537	0.0258247	Nerve_Tibial	1	ENSG00000176046	chr16:28548606-28550495	3158	-	T	T
rs28698667	16	28533071	-	T	16_28533071_C_T_b37	ENSG00000178952.4	TUFM	8.68072e-11	0.205568	0.0304836	Skin_Not_Sun_Exposed_Suprapubic	1	ENSG00000197272	chr16:28510683-28523372	9699	-	T	T
rs62034323	16	28536473	-	T	16_28536473_C_T_b37	ENSG00000178952.4	TUFM	8.0427e-11	0.205982	0.0304867	Skin_Not_Sun_Exposed_Suprapubic	1	ENSG00000176046	chr16:28548606-28550495	12134	-	T	T
rs153106	16	28526897	-	-	16_28526897_T_C_b37	ENSG00000178952.4	TUFM	5.20279e-11	0.205999	0.0301631	Skin_Not_Sun_Exposed_Suprapubic	1	ENSG00000197272	chr16:28510683-28523372	3525	-	T	T
rs231976	16	28545587	-	-	16_28545587_G_C_b37	ENSG00000178952.4	TUFM	9.67545e-13	0.206134	0.0277297	Artery_Tibial	1	ENSG00000176046	chr16:28548606-28550495	3020	-	T	T
rs12446550	16	28543381	-	T	16_28543381_G_A_b37	ENSG00000178952.4	TUFM	7.95298e-11	0.206365	0.0305349	Skin_Not_Sun_Exposed_Suprapubic	1	ENSG00000176046	chr16:28548606-28550495	5226	-	T	T
rs4788085	16	28535003	-	-	16_28535003_A_G_b37	ENSG00000178952.4	TUFM	3.33045e-11	0.207106	0.0299989	Skin_Not_Sun_Exposed_Suprapubic	1	ENSG00000197272	chr16:28510683-28523372	11631	-	T	T
rs28772958	16	28535305	-	T	16_28535305_A_G_b37	ENSG00000178952.4	TUFM	3.33045e-11	0.207106	0.0299989	Skin_Not_Sun_Exposed_Suprapubic	1	ENSG00000197272	chr16:28510683-28523372	11933	-	T	T
rs2106480	16	28537971	-	-	16_28537971_T_C_b37	ENSG00000178952.4	TUFM	3.33045e-11	0.207106	0.0299989	Skin_Not_Sun_Exposed_Suprapubic	1	ENSG00000176046	chr16:28548606-28550495	10636	-	T	T
rs4788083	16	28545449	-	-	16_28545449_A_G_b37	ENSG00000178952.4	TUFM	3.33045e-11	0.207106	0.0299989	Skin_Not_Sun_Exposed_Suprapubic	1	ENSG00000176046	chr16:28548606-28550495	3158	-	T	T
rs62034319	16	28532188	-	T	16_28532188_T_G_b37	ENSG00000178952.4	TUFM	1.87676e-14	0.207481	0.0257273	Nerve_Tibial	1	ENSG00000197272	chr16:28510683-28523372	8816	-	T	T
rs4115668	16	28607532	-	-	16_28607532_G_A_b37	ENSG00000178952.4	TUFM	6.53667e-15	0.208313	0.025497	Thyroid	1	ENSG00000197165	chr16:28603264-28608430	0	-	T	T
rs240707	16	28524612	-	-	16_28524612_C_G_b37	ENSG00000178952.4	TUFM	3.29879e-11	0.208936	0.0302571	Esophagus_Muscularis	1	ENSG00000197272	chr16:28510683-28523372	1240	-	T	T
rs26528	16	28517709	-	-	16_28517709_T_C_b37	ENSG00000178952.4	TUFM	2.36101e-11	0.209108	0.0300412	Esophagus_Muscularis	1	ENSG00000197272	chr16:28510683-28523372	0	-	T	T
rs153109	16	28519096	-	-	16_28519096_T_C_b37	ENSG00000178952.4	TUFM	2.36101e-11	0.209108	0.0300412	Esophagus_Muscularis	1	ENSG00000197272	chr16:28510683-28523372	0	-	T	T
rs4787458	16	28531287	-	-	16_28531287_A_G_b37	ENSG00000178952.4	TUFM	3.20192e-14	0.209174	0.0263517	Thyroid	1	ENSG00000197272	chr16:28510683-28523372	7915	-	T	T
rs240704	16	28529949	-	-	16_28529949_T_C_b37	ENSG00000178952.4	TUFM	1.96542e-14	0.211083	0.0261963	Nerve_Tibial	1	ENSG00000197272	chr16:28510683-28523372	6577	-	T	T
rs26528	16	28517709	-	-	16_28517709_T_C_b37	ENSG00000178952.4	TUFM	1.02395e-18	0.211486	0.0225938	Skin_Sun_Exposed_Lower_leg	1	ENSG00000197272	chr16:28510683-28523372	0	-	T	T
rs153109	16	28519096	-	-	16_28519096_T_C_b37	ENSG00000178952.4	TUFM	1.02395e-18	0.211486	0.0225938	Skin_Sun_Exposed_Lower_leg	1	ENSG00000197272	chr16:28510683-28523372	0	-	T	T
rs151174	16	28508069	-	T	16_28508069_C_T_b37	ENSG00000178952.4	TUFM	2.65311e-18	0.211966	0.0228255	Lung	1	ENSG00000184730	chr16:28505970-28510291	0	-	T	T
rs62034326	16	28539293	-	-	16_28539293_A_G_b37	ENSG00000178952.4	TUFM	6.38335e-14	0.212381	0.0269496	Nerve_Tibial	1	ENSG00000176046	chr16:28548606-28550495	9314	-	T	T
rs8046271	16	28541394	-	-	16_28541394_T_C_b37	ENSG00000178952.4	TUFM	2.63528e-13	0.213525	0.02786	Nerve_Tibial	1	ENSG00000176046	chr16:28548606-28550495	7213	-	T	T
rs12598357	16	28340945	-	-	16_28340945_A_G_b37	ENSG00000178952.4	TUFM	1.06777e-11	0.213654	0.030131	Esophagus_Muscularis	1	ENSG00000188322	chr16:28303840-28335170	5775	-	T	T
rs4788076	16	28570005	-	-	16_28570005_C_T_b37	ENSG00000178952.4	TUFM	2.75871e-16	0.214086	0.024833	Thyroid	1	ENSG00000176476	chr16:28565236-28603111	0	-	T	T
rs62034322	16	28535834	-	-	16_28535834_G_A_b37	ENSG00000178952.4	TUFM	1.39629e-16	0.214213	0.0245766	Thyroid	1	ENSG00000197272	chr16:28510683-28523372	12462	-	T	T
rs4788081	16	28556147	-	-	16_28556147_T_C_b37	ENSG00000178952.4	TUFM	8.59931e-15	0.215312	0.0264826	Thyroid	1	ENSG00000271495	chr16:28559652-28559979	3506	-	T	T
rs62034350	16	28562256	-	-	16_28562256_A_G_b37	ENSG00000178952.4	TUFM	9.10868e-17	0.215546	0.0245623	Thyroid	1	ENSG00000271495	chr16:28559652-28559979	2277	-	T	T
rs4788081	16	28556147	-	-	16_28556147_T_C_b37	ENSG00000178952.4	TUFM	9.32938e-10	0.216649	0.0342007	Esophagus_Muscularis	1	ENSG00000271495	chr16:28559652-28559979	3506	-	T	T
rs3785354	16	28550667	-	-	16_28550667_C_T_b37	ENSG00000178952.4	TUFM	9.70085e-17	0.216787	0.0247283	Thyroid	1	ENSG00000176046	chr16:28548606-28550495	172	-	T	T
rs4788080	16	28558081	-	-	16_28558081_C_T_b37	ENSG00000178952.4	TUFM	9.70085e-17	0.216787	0.0247283	Thyroid	1	ENSG00000271495	chr16:28559652-28559979	1572	-	T	T
rs4787456	16	28559573	-	-	16_28559573_C_T_b37	ENSG00000178952.4	TUFM	9.70085e-17	0.216787	0.0247283	Thyroid	1	ENSG00000271495	chr16:28559652-28559979	80	-	T	T
rs4788078	16	28559981	-	-	16_28559981_G_A_b37	ENSG00000178952.4	TUFM	9.70085e-17	0.216787	0.0247283	Thyroid	1	ENSG00000271495	chr16:28559652-28559979	2	-	T	T
rs4788085	16	28535003	-	-	16_28535003_A_G_b37	ENSG00000178952.4	TUFM	1.76766e-20	0.216956	0.0217982	Lung	1	ENSG00000197272	chr16:28510683-28523372	11631	-	T	T
rs28772958	16	28535305	-	T	16_28535305_A_G_b37	ENSG00000178952.4	TUFM	1.76766e-20	0.216956	0.0217982	Lung	1	ENSG00000197272	chr16:28510683-28523372	11933	-	T	T
rs2106480	16	28537971	-	-	16_28537971_T_C_b37	ENSG00000178952.4	TUFM	1.76766e-20	0.216956	0.0217982	Lung	1	ENSG00000176046	chr16:28548606-28550495	10636	-	T	T
rs4788083	16	28545449	-	-	16_28545449_A_G_b37	ENSG00000178952.4	TUFM	1.76766e-20	0.216956	0.0217982	Lung	1	ENSG00000176046	chr16:28548606-28550495	3158	-	T	T
rs2726036	16	28347140	-	-	16_28347140_A_C_b37	ENSG00000178952.4	TUFM	2.06817e-11	0.217113	0.0310938	Esophagus_Muscularis	1	ENSG00000198156	chr16:28353876-28374829	6737	-	T	T
rs4787457	16	28555400	-	-	16_28555400_A_G_b37	ENSG00000178952.4	TUFM	8.8382e-17	0.217394	0.0247611	Thyroid	1	ENSG00000271495	chr16:28559652-28559979	4253	-	T	T
rs2726036	16	28347140	-	-	16_28347140_A_C_b37	ENSG00000178952.4	TUFM	4.58882e-18	0.217785	0.023713	Thyroid	1	ENSG00000198156	chr16:28353876-28374829	6737	-	T	T
rs28698667	16	28533071	-	T	16_28533071_C_T_b37	ENSG00000178952.4	TUFM	3.10635e-15	0.217961	0.0261647	Nerve_Tibial	1	ENSG00000197272	chr16:28510683-28523372	9699	-	T	T
rs62034321	16	28534038	-	-	16_28534038_C_T_b37	ENSG00000178952.4	TUFM	3.10635e-15	0.217961	0.0261647	Nerve_Tibial	1	ENSG00000197272	chr16:28510683-28523372	10666	-	T	T
rs12446550	16	28543381	-	T	16_28543381_G_A_b37	ENSG00000178952.4	TUFM	2.62541e-15	0.218187	0.0261147	Nerve_Tibial	1	ENSG00000176046	chr16:28548606-28550495	5226	-	T	T
rs62034323	16	28536473	-	T	16_28536473_C_T_b37	ENSG00000178952.4	TUFM	2.85242e-15	0.218267	0.0261621	Nerve_Tibial	1	ENSG00000176046	chr16:28548606-28550495	12134	-	T	T
rs62034351	16	28565489	-	-	16_28565489_G_A_b37	ENSG00000178952.4	TUFM	1.44134e-15	0.218793	0.0260859	Thyroid	1	ENSG00000176476	chr16:28565236-28603111	0	-	T	T
rs7187604	16	28565953	-	-	16_28565953_A_G_b37	ENSG00000178952.4	TUFM	3.89075e-17	0.219787	0.0247147	Thyroid	1	ENSG00000176476	chr16:28565236-28603111	0	-	T	T
rs4149398	16	28608938	-	T	16_28608938_C_G_b37	ENSG00000178952.4	TUFM	1.23457e-17	0.220003	0.0243097	Thyroid	1	ENSG00000197165	chr16:28603264-28608430	508	-	T	T
rs56396270	16	28580829	-	-	16_28580829_C_T_b37	ENSG00000178952.4	TUFM	3.21969e-17	0.220565	0.0247299	Thyroid	1	ENSG00000176476	chr16:28565236-28603111	0	-	T	T
rs4787455	16	28589455	-	-	16_28589455_G_A_b37	ENSG00000178952.4	TUFM	2.73324e-17	0.22104	0.0247208	Thyroid	1	ENSG00000176476	chr16:28565236-28603111	0	-	T	T
rs151174	16	28508069	-	T	16_28508069_C_T_b37	ENSG00000178952.4	TUFM	3.7917e-12	0.221148	0.0304685	Skin_Not_Sun_Exposed_Suprapubic	1	ENSG00000184730	chr16:28505970-28510291	0	-	T	T
rs1074631	16	28554108	-	-	16_28554108_G_A_b37	ENSG00000178952.4	TUFM	1.9061e-16	0.221681	0.0255606	Thyroid	1	ENSG00000176046	chr16:28548606-28550495	3613	-	T	T
rs62034359	16	28600091	-	-	16_28600091_C_T_b37	ENSG00000178952.4	TUFM	2.32311e-17	0.221793	0.0247434	Thyroid	1	ENSG00000176476	chr16:28565236-28603111	0	-	T	T
rs35175818	16	28608746	-	-	16_28608746_A_C_b37	ENSG00000178952.4	TUFM	2.05659e-17	0.222	0.0247205	Thyroid	1	ENSG00000197165	chr16:28603264-28608430	316	-	T	T
rs7193402	16	28586127	-	-	16_28586127_T_C_b37	ENSG00000178952.4	TUFM	1.65268e-17	0.222626	0.0247081	Thyroid	1	ENSG00000176476	chr16:28565236-28603111	0	-	T	T
rs62034358	16	28587597	-	-	16_28587597_G_T_b37	ENSG00000178952.4	TUFM	1.65268e-17	0.222626	0.0247081	Thyroid	1	ENSG00000176476	chr16:28565236-28603111	0	-	T	T
rs12445823	16	28588049	-	-	16_28588049_A_C_b37	ENSG00000178952.4	TUFM	1.65268e-17	0.222626	0.0247081	Thyroid	1	ENSG00000176476	chr16:28565236-28603111	0	-	T	T
rs12445744	16	28588395	-	-	16_28588395_A_C_b37	ENSG00000178952.4	TUFM	1.65268e-17	0.222626	0.0247081	Thyroid	1	ENSG00000176476	chr16:28565236-28603111	0	-	T	T
rs4788074	16	28593597	-	-	16_28593597_G_A_b37	ENSG00000178952.4	TUFM	1.65268e-17	0.222626	0.0247081	Thyroid	1	ENSG00000176476	chr16:28565236-28603111	0	-	T	T
rs2077031	16	28603168	-	-	16_28603168_T_A_b37	ENSG00000178952.4	TUFM	1.65268e-17	0.222626	0.0247081	Thyroid	1	ENSG00000176476	chr16:28565236-28603111	57	-	T	T
rs1059491	16	28603655	-	-	16_28603655_T_G_b37	ENSG00000178952.4	TUFM	1.65268e-17	0.222626	0.0247081	Thyroid	1	ENSG00000197165	chr16:28603264-28608430	0	-	T	T
rs240702	16	28531353	-	-	16_28531353_C_T_b37	ENSG00000178952.4	TUFM	4.0392e-12	0.223376	0.0308185	Esophagus_Muscularis	1	ENSG00000197272	chr16:28510683-28523372	7981	-	T	T
rs240704	16	28529949	-	-	16_28529949_T_C_b37	ENSG00000178952.4	TUFM	3.06777e-21	0.223382	0.0219421	Lung	1	ENSG00000197272	chr16:28510683-28523372	6577	-	T	T
rs240704	16	28529949	-	-	16_28529949_T_C_b37	ENSG00000178952.4	TUFM	5.27924e-12	0.223653	0.0310413	Esophagus_Muscularis	1	ENSG00000197272	chr16:28510683-28523372	6577	-	T	T
rs4788077	16	28569764	-	-	16_28569764_G_C_b37	ENSG00000178952.4	TUFM	3.44079e-16	0.223913	0.0260666	Thyroid	1	ENSG00000176476	chr16:28565236-28603111	0	-	T	T
rs62034326	16	28539293	-	-	16_28539293_A_G_b37	ENSG00000178952.4	TUFM	2.01695e-20	0.224208	0.0225659	Lung	1	ENSG00000176046	chr16:28548606-28550495	9314	-	T	T
rs12598357	16	28340945	-	-	16_28340945_A_G_b37	ENSG00000178952.4	TUFM	7.43816e-20	0.224561	0.0230755	Thyroid	1	ENSG00000188322	chr16:28303840-28335170	5775	-	T	T
rs240705	16	28529716	-	-	16_28529716_C_T_b37	ENSG00000178952.4	TUFM	7.00311e-22	0.224644	0.0216617	Lung	1	ENSG00000197272	chr16:28510683-28523372	6344	-	T	T
rs762634	16	28603335	-	-	16_28603335_T_C_b37	ENSG00000178952.4	TUFM	8.07854e-17	0.224977	0.0255885	Thyroid	1	ENSG00000197165	chr16:28603264-28608430	0	-	T	T
rs11074911	16	28583865	-	-	16_28583865_C_T_b37	ENSG00000178952.4	TUFM	1.00367e-17	0.225114	0.0247972	Thyroid	1	ENSG00000176476	chr16:28565236-28603111	0	-	T	T
rs8046271	16	28541394	-	-	16_28541394_T_C_b37	ENSG00000178952.4	TUFM	7.22204e-20	0.225236	0.0230582	Lung	1	ENSG00000176046	chr16:28548606-28550495	7213	-	T	T
rs153106	16	28526897	-	-	16_28526897_T_C_b37	ENSG00000178952.4	TUFM	2.30245e-12	0.225352	0.0307101	Esophagus_Muscularis	1	ENSG00000197272	chr16:28510683-28523372	3525	-	T	T
rs56272201	16	28580685	-	-	16_28580685_A_G_b37	ENSG00000178952.4	TUFM	3.02178e-16	0.225868	0.0262385	Thyroid	1	ENSG00000176476	chr16:28565236-28603111	0	-	T	T
rs189278832	16	28539386	-	-	16_28539386_G_A_b37	ENSG00000178952.4	TUFM	5.359e-17	0.225882	0.0255268	Thyroid	1	ENSG00000176046	chr16:28548606-28550495	9221	-	T	T
rs240702	16	28531353	-	-	16_28531353_C_T_b37	ENSG00000178952.4	TUFM	4.99459e-22	0.226016	0.0217034	Lung	1	ENSG00000197272	chr16:28510683-28523372	7981	-	T	T
rs153106	16	28526897	-	-	16_28526897_T_C_b37	ENSG00000178952.4	TUFM	4.45842e-22	0.226176	0.0216886	Lung	1	ENSG00000197272	chr16:28510683-28523372	3525	-	T	T
rs62034355	16	28581038	-	-	16_28581038_G_C_b37	ENSG00000178952.4	TUFM	1.91682e-16	0.226445	0.0261123	Thyroid	1	ENSG00000176476	chr16:28565236-28603111	0	-	T	T
rs112831778	16	28590989	-	-	16_28590989_C_T_b37	ENSG00000178952.4	TUFM	1.91682e-16	0.226445	0.0261123	Thyroid	1	ENSG00000176476	chr16:28565236-28603111	0	-	T	T
rs710410	16	28603342	-	-	16_28603342_A_G_b37	ENSG00000178952.4	TUFM	5.2733e-17	0.226448	0.0255843	Thyroid	1	ENSG00000197165	chr16:28603264-28608430	0	-	T	T
rs4788085	16	28535003	-	-	16_28535003_A_G_b37	ENSG00000178952.4	TUFM	8.93157e-13	0.226924	0.030305	Esophagus_Muscularis	1	ENSG00000197272	chr16:28510683-28523372	11631	-	T	T
rs28772958	16	28535305	-	T	16_28535305_A_G_b37	ENSG00000178952.4	TUFM	8.93157e-13	0.226924	0.030305	Esophagus_Muscularis	1	ENSG00000197272	chr16:28510683-28523372	11933	-	T	T
rs2106480	16	28537971	-	-	16_28537971_T_C_b37	ENSG00000178952.4	TUFM	8.93157e-13	0.226924	0.030305	Esophagus_Muscularis	1	ENSG00000176046	chr16:28548606-28550495	10636	-	T	T
rs240705	16	28529716	-	-	16_28529716_C_T_b37	ENSG00000178952.4	TUFM	1.75843e-12	0.227236	0.0307869	Esophagus_Muscularis	1	ENSG00000197272	chr16:28510683-28523372	6344	-	T	T
rs62034319	16	28532188	-	T	16_28532188_T_G_b37	ENSG00000178952.4	TUFM	4.5414e-22	0.227283	0.0217997	Lung	1	ENSG00000197272	chr16:28510683-28523372	8816	-	T	T
rs62034319	16	28532188	-	T	16_28532188_T_G_b37	ENSG00000178952.4	TUFM	1.94146e-12	0.22733	0.0308654	Esophagus_Muscularis	1	ENSG00000197272	chr16:28510683-28523372	8816	-	T	T
rs62031560	16	28605915	-	-	16_28605915_T_A_b37	ENSG00000178952.4	TUFM	1.3549e-18	0.227429	0.0243291	Thyroid	1	ENSG00000197165	chr16:28603264-28608430	0	-	T	T
rs113208333	16	28606160	-	-	16_28606160_G_T_b37	ENSG00000178952.4	TUFM	4.91573e-18	0.22793	0.0248428	Thyroid	1	ENSG00000197165	chr16:28603264-28608430	0	-	T	T
rs17640009	16	28595700	-	-	16_28595700_A_G_b37	ENSG00000178952.4	TUFM	9.41645e-19	0.22798	0.024262	Thyroid	1	ENSG00000176476	chr16:28565236-28603111	0	-	T	T
rs112047757	16	28590862	-	-	16_28590862_C_T_b37	ENSG00000178952.4	TUFM	8.84585e-18	0.228045	0.0250728	Thyroid	1	ENSG00000176476	chr16:28565236-28603111	0	-	T	T
rs112191041	16	28583362	-	-	16_28583362_A_G_b37	ENSG00000178952.4	TUFM	8.64001e-19	0.228185	0.0242543	Thyroid	1	ENSG00000176476	chr16:28565236-28603111	0	-	T	T
rs55792032	16	28599411	-	-	16_28599411_A_G_b37	ENSG00000178952.4	TUFM	8.64001e-19	0.228185	0.0242543	Thyroid	1	ENSG00000176476	chr16:28565236-28603111	0	-	T	T
rs62034323	16	28536473	-	T	16_28536473_C_T_b37	ENSG00000178952.4	TUFM	4.69195e-22	0.228285	0.0219046	Lung	1	ENSG00000176046	chr16:28548606-28550495	12134	-	T	T
rs28698667	16	28533071	-	T	16_28533071_C_T_b37	ENSG00000178952.4	TUFM	4.64159e-22	0.228293	0.0219024	Lung	1	ENSG00000197272	chr16:28510683-28523372	9699	-	T	T
rs62034321	16	28534038	-	-	16_28534038_C_T_b37	ENSG00000178952.4	TUFM	4.64159e-22	0.228293	0.0219024	Lung	1	ENSG00000197272	chr16:28510683-28523372	10666	-	T	T
rs12446550	16	28543381	-	T	16_28543381_G_A_b37	ENSG00000178952.4	TUFM	3.00137e-22	0.228346	0.0217912	Lung	1	ENSG00000176046	chr16:28548606-28550495	5226	-	T	T
rs75539558	16	28595810	-	-	16_28595810_C_G_b37	ENSG00000178952.4	TUFM	1.13999e-18	0.228581	0.0243922	Thyroid	1	ENSG00000176476	chr16:28565236-28603111	0	-	T	T
rs4788073	16	28594549	-	-	16_28594549_A_G_b37	ENSG00000178952.4	TUFM	4.22561e-19	0.229198	0.0241184	Thyroid	1	ENSG00000176476	chr16:28565236-28603111	0	-	T	T
rs12448429	16	28588443	-	-	16_28588443_C_T_b37	ENSG00000178952.4	TUFM	6.05934e-19	0.229444	0.0242663	Thyroid	1	ENSG00000176476	chr16:28565236-28603111	0	-	T	T
rs4788083	16	28545449	-	-	16_28545449_A_G_b37	ENSG00000178952.4	TUFM	4.36849e-13	0.229445	0.0301904	Esophagus_Muscularis	1	ENSG00000176046	chr16:28548606-28550495	3158	-	T	T
rs4149398	16	28608938	-	T	16_28608938_C_G_b37	ENSG00000178952.4	TUFM	1.11155e-12	0.229734	0.0308223	Esophagus_Muscularis	1	ENSG00000197165	chr16:28603264-28608430	508	-	T	T
rs7186573	16	28587389	-	-	16_28587389_T_C_b37	ENSG00000178952.4	TUFM	5.0793e-19	0.229753	0.024239	Thyroid	1	ENSG00000176476	chr16:28565236-28603111	0	-	T	T
rs17707300	16	28593347	-	-	16_28593347_T_C_b37	ENSG00000178952.4	TUFM	5.0793e-19	0.229753	0.024239	Thyroid	1	ENSG00000176476	chr16:28565236-28603111	0	-	T	T
rs4149406	16	28607070	-	-	16_28607070_A_G_b37	ENSG00000178952.4	TUFM	5.0793e-19	0.229753	0.024239	Thyroid	1	ENSG00000197165	chr16:28603264-28608430	0	-	T	T
rs151174	16	28508069	-	T	16_28508069_C_T_b37	ENSG00000178952.4	TUFM	2.02697e-18	0.230162	0.0247643	Thyroid	1	ENSG00000184730	chr16:28505970-28510291	0	-	T	T
rs151174	16	28508069	-	T	16_28508069_C_T_b37	ENSG00000178952.4	TUFM	3.91516e-12	0.232203	0.0320142	Esophagus_Muscularis	1	ENSG00000184730	chr16:28505970-28510291	0	-	T	T
rs56209193	16	28585636	-	-	16_28585636_C_T_b37	ENSG00000178952.4	TUFM	3.31921e-19	0.232261	0.0243589	Thyroid	1	ENSG00000176476	chr16:28565236-28603111	0	-	T	T
rs240704	16	28529949	-	-	16_28529949_T_C_b37	ENSG00000178952.4	TUFM	6.25485e-20	0.233702	0.0239591	Thyroid	1	ENSG00000197272	chr16:28510683-28523372	6577	-	T	T
rs7190771	16	28590030	-	-	16_28590030_G_A_b37	ENSG00000178952.4	TUFM	2.31302e-17	0.234161	0.0261215	Thyroid	1	ENSG00000176476	chr16:28565236-28603111	0	-	T	T
rs240705	16	28529716	-	-	16_28529716_C_T_b37	ENSG00000178952.4	TUFM	1.09853e-20	0.234226	0.0234697	Thyroid	1	ENSG00000197272	chr16:28510683-28523372	6344	-	T	T
rs240702	16	28531353	-	-	16_28531353_C_T_b37	ENSG00000178952.4	TUFM	7.3155e-21	0.234408	0.0233653	Thyroid	1	ENSG00000197272	chr16:28510683-28523372	7981	-	T	T
rs762634	16	28603335	-	-	16_28603335_T_C_b37	ENSG00000178952.4	TUFM	2.85687e-12	0.234589	0.0321196	Esophagus_Muscularis	1	ENSG00000197165	chr16:28603264-28608430	0	-	T	T
rs56209193	16	28585636	-	-	16_28585636_C_T_b37	ENSG00000178952.4	TUFM	8.45604e-13	0.234791	0.0313198	Esophagus_Muscularis	1	ENSG00000176476	chr16:28565236-28603111	0	-	T	T
rs112047757	16	28590862	-	-	16_28590862_C_T_b37	ENSG00000178952.4	TUFM	1.03504e-12	0.235727	0.0315786	Esophagus_Muscularis	1	ENSG00000176476	chr16:28565236-28603111	0	-	T	T
rs75539558	16	28595810	-	-	16_28595810_C_G_b37	ENSG00000178952.4	TUFM	4.63915e-13	0.235802	0.0310651	Esophagus_Muscularis	1	ENSG00000176476	chr16:28565236-28603111	0	-	T	T
rs151174	16	28508069	-	T	16_28508069_C_T_b37	ENSG00000178952.4	TUFM	8.92925e-17	0.235844	0.0266769	Nerve_Tibial	1	ENSG00000184730	chr16:28505970-28510291	0	-	T	T
rs112191041	16	28583362	-	-	16_28583362_A_G_b37	ENSG00000178952.4	TUFM	4.22235e-13	0.235881	0.0310155	Esophagus_Muscularis	1	ENSG00000176476	chr16:28565236-28603111	0	-	T	T
rs55792032	16	28599411	-	-	16_28599411_A_G_b37	ENSG00000178952.4	TUFM	4.22235e-13	0.235881	0.0310155	Esophagus_Muscularis	1	ENSG00000176476	chr16:28565236-28603111	0	-	T	T
rs62034326	16	28539293	-	-	16_28539293_A_G_b37	ENSG00000178952.4	TUFM	7.56528e-13	0.236592	0.0314865	Esophagus_Muscularis	1	ENSG00000176046	chr16:28548606-28550495	9314	-	T	T
rs4787458	16	28531287	-	-	16_28531287_A_G_b37	ENSG00000178952.4	TUFM	2.57759e-12	0.236703	0.0323363	Esophagus_Muscularis	1	ENSG00000197272	chr16:28510683-28523372	7915	-	T	T
rs7190771	16	28590030	-	-	16_28590030_G_A_b37	ENSG00000178952.4	TUFM	1.30588e-17	0.237192	0.0262969	Skin_Sun_Exposed_Lower_leg	1	ENSG00000176476	chr16:28565236-28603111	0	-	T	T
rs17640009	16	28595700	-	-	16_28595700_A_G_b37	ENSG00000178952.4	TUFM	3.32455e-13	0.237211	0.0310387	Esophagus_Muscularis	1	ENSG00000176476	chr16:28565236-28603111	0	-	T	T
rs11074911	16	28583865	-	-	16_28583865_C_T_b37	ENSG00000178952.4	TUFM	1.21535e-12	0.237212	0.0318859	Esophagus_Muscularis	1	ENSG00000176476	chr16:28565236-28603111	0	-	T	T
rs12447461	16	28582941	-	-	16_28582941_C_A_b37	ENSG00000178952.4	TUFM	5.81488e-13	0.237443	0.0314274	Esophagus_Muscularis	1	ENSG00000176476	chr16:28565236-28603111	0	-	T	T
rs7190771	16	28590030	-	-	16_28590030_G_A_b37	ENSG00000178952.4	TUFM	2.3857e-11	0.237541	0.0341344	Esophagus_Muscularis	1	ENSG00000176476	chr16:28565236-28603111	0	-	T	T
rs153106	16	28526897	-	-	16_28526897_T_C_b37	ENSG00000178952.4	TUFM	2.69128e-21	0.237556	0.0233803	Thyroid	1	ENSG00000197272	chr16:28510683-28523372	3525	-	T	T
rs8046271	16	28541394	-	-	16_28541394_T_C_b37	ENSG00000178952.4	TUFM	4.23651e-12	0.237557	0.0328097	Esophagus_Muscularis	1	ENSG00000176046	chr16:28548606-28550495	7213	-	T	T
rs62034325	16	28538640	-	T	16_28538640_A_G_b37	ENSG00000178952.4	TUFM	2.69529e-13	0.237615	0.0309597	Esophagus_Muscularis	1	ENSG00000176046	chr16:28548606-28550495	9967	-	T	T
rs12448429	16	28588443	-	-	16_28588443_C_T_b37	ENSG00000178952.4	TUFM	2.24773e-13	0.23778	0.0308683	Esophagus_Muscularis	1	ENSG00000176476	chr16:28565236-28603111	0	-	T	T
rs1074631	16	28554108	-	-	16_28554108_G_A_b37	ENSG00000178952.4	TUFM	1.25223e-12	0.237863	0.0319936	Esophagus_Muscularis	1	ENSG00000176046	chr16:28548606-28550495	3613	-	T	T
rs11074911	16	28583865	-	-	16_28583865_C_T_b37	ENSG00000178952.4	TUFM	7.70835e-20	0.238009	0.0245391	Skin_Sun_Exposed_Lower_leg	1	ENSG00000176476	chr16:28565236-28603111	0	-	T	T
rs56272201	16	28580685	-	-	16_28580685_A_G_b37	ENSG00000178952.4	TUFM	2.14135e-12	0.238066	0.0323917	Esophagus_Muscularis	1	ENSG00000176476	chr16:28565236-28603111	0	-	T	T
rs62034355	16	28581038	-	-	16_28581038_G_C_b37	ENSG00000178952.4	TUFM	2.14135e-12	0.238066	0.0323917	Esophagus_Muscularis	1	ENSG00000176476	chr16:28565236-28603111	0	-	T	T
rs112831778	16	28590989	-	-	16_28590989_C_T_b37	ENSG00000178952.4	TUFM	2.14135e-12	0.238066	0.0323917	Esophagus_Muscularis	1	ENSG00000176476	chr16:28565236-28603111	0	-	T	T
rs710410	16	28603342	-	-	16_28603342_A_G_b37	ENSG00000178952.4	TUFM	1.41978e-12	0.2383	0.0321383	Esophagus_Muscularis	1	ENSG00000197165	chr16:28603264-28608430	0	-	T	T
rs113208333	16	28606160	-	-	16_28606160_G_T_b37	ENSG00000178952.4	TUFM	4.075e-13	0.238727	0.0313669	Esophagus_Muscularis	1	ENSG00000197165	chr16:28603264-28608430	0	-	T	T
rs7186573	16	28587389	-	-	16_28587389_T_C_b37	ENSG00000178952.4	TUFM	1.75729e-13	0.238884	0.0308594	Esophagus_Muscularis	1	ENSG00000176476	chr16:28565236-28603111	0	-	T	T
rs17707300	16	28593347	-	-	16_28593347_T_C_b37	ENSG00000178952.4	TUFM	1.75729e-13	0.238884	0.0308594	Esophagus_Muscularis	1	ENSG00000176476	chr16:28565236-28603111	0	-	T	T
rs4788073	16	28594549	-	-	16_28594549_A_G_b37	ENSG00000178952.4	TUFM	1.75729e-13	0.238884	0.0308594	Esophagus_Muscularis	1	ENSG00000176476	chr16:28565236-28603111	0	-	T	T
rs4149406	16	28607070	-	-	16_28607070_A_G_b37	ENSG00000178952.4	TUFM	1.75729e-13	0.238884	0.0308594	Esophagus_Muscularis	1	ENSG00000197165	chr16:28603264-28608430	0	-	T	T
rs62034322	16	28535834	-	-	16_28535834_G_A_b37	ENSG00000178952.4	TUFM	1.11889e-13	0.240151	0.0307476	Esophagus_Muscularis	1	ENSG00000197272	chr16:28510683-28523372	12462	-	T	T
rs12447461	16	28582941	-	-	16_28582941_C_A_b37	ENSG00000178952.4	TUFM	2.47149e-20	0.24097	0.0244019	Thyroid	1	ENSG00000176476	chr16:28565236-28603111	0	-	T	T
rs240705	16	28529716	-	-	16_28529716_C_T_b37	ENSG00000178952.4	TUFM	2.65871e-08	0.241279	0.0414206	Esophagus_Gastroesophageal_Junction	1	ENSG00000197272	chr16:28510683-28523372	6344	-	T	T
rs240702	16	28531353	-	-	16_28531353_C_T_b37	ENSG00000178952.4	TUFM	2.65871e-08	0.241279	0.0414206	Esophagus_Gastroesophageal_Junction	1	ENSG00000197272	chr16:28510683-28523372	7981	-	T	T
rs62034351	16	28565489	-	-	16_28565489_G_A_b37	ENSG00000178952.4	TUFM	9.3853e-13	0.241286	0.0322567	Esophagus_Muscularis	1	ENSG00000176476	chr16:28565236-28603111	0	-	T	T
rs4788077	16	28569764	-	-	16_28569764_G_C_b37	ENSG00000178952.4	TUFM	9.3853e-13	0.241286	0.0322567	Esophagus_Muscularis	1	ENSG00000176476	chr16:28565236-28603111	0	-	T	T
rs62034319	16	28532188	-	T	16_28532188_T_G_b37	ENSG00000178952.4	TUFM	6.60911e-22	0.241375	0.0233456	Thyroid	1	ENSG00000197272	chr16:28510683-28523372	8816	-	T	T
rs62034322	16	28535834	-	-	16_28535834_G_A_b37	ENSG00000178952.4	TUFM	1.94137e-21	0.241831	0.0237777	Skin_Sun_Exposed_Lower_leg	1	ENSG00000197272	chr16:28510683-28523372	12462	-	T	T
rs62031560	16	28605915	-	-	16_28605915_T_A_b37	ENSG00000178952.4	TUFM	1.06729e-13	0.241869	0.0309389	Esophagus_Muscularis	1	ENSG00000197165	chr16:28603264-28608430	0	-	T	T
rs28698667	16	28533071	-	T	16_28533071_C_T_b37	ENSG00000178952.4	TUFM	4.74023e-14	0.242132	0.0304901	Esophagus_Muscularis	1	ENSG00000197272	chr16:28510683-28523372	9699	-	T	T
rs62034323	16	28536473	-	T	16_28536473_C_T_b37	ENSG00000178952.4	TUFM	4.74023e-14	0.242132	0.0304901	Esophagus_Muscularis	1	ENSG00000176046	chr16:28548606-28550495	12134	-	T	T
rs12446550	16	28543381	-	T	16_28543381_G_A_b37	ENSG00000178952.4	TUFM	4.74023e-14	0.242132	0.0304901	Esophagus_Muscularis	1	ENSG00000176046	chr16:28548606-28550495	5226	-	T	T
rs113208333	16	28606160	-	-	16_28606160_G_T_b37	ENSG00000178952.4	TUFM	3.15035e-21	0.242182	0.0239566	Skin_Sun_Exposed_Lower_leg	1	ENSG00000197165	chr16:28603264-28608430	0	-	T	T
rs62034321	16	28534038	-	-	16_28534038_C_T_b37	ENSG00000178952.4	TUFM	4.77494e-14	0.24227	0.0305118	Esophagus_Muscularis	1	ENSG00000197272	chr16:28510683-28523372	10666	-	T	T
rs4149398	16	28608938	-	T	16_28608938_C_G_b37	ENSG00000178952.4	TUFM	4.0111e-22	0.242286	0.0233666	Skin_Sun_Exposed_Lower_leg	1	ENSG00000197165	chr16:28603264-28608430	508	-	T	T
rs240704	16	28529949	-	-	16_28529949_T_C_b37	ENSG00000178952.4	TUFM	2.69553e-08	0.242564	0.0415432	Colon_Sigmoid	1	ENSG00000197272	chr16:28510683-28523372	6577	-	T	T
rs4787455	16	28589455	-	-	16_28589455_G_A_b37	ENSG00000178952.4	TUFM	1.25527e-13	0.242659	0.0311389	Esophagus_Muscularis	1	ENSG00000176476	chr16:28565236-28603111	0	-	T	T
rs4788076	16	28570005	-	-	16_28570005_C_T_b37	ENSG00000178952.4	TUFM	1.2065e-13	0.243232	0.0311881	Esophagus_Muscularis	1	ENSG00000176476	chr16:28565236-28603111	0	-	T	T
rs35175818	16	28608746	-	-	16_28608746_A_C_b37	ENSG00000178952.4	TUFM	1.03902e-13	0.243587	0.0311423	Esophagus_Muscularis	1	ENSG00000197165	chr16:28603264-28608430	316	-	T	T
rs8046271	16	28541394	-	-	16_28541394_T_C_b37	ENSG00000178952.4	TUFM	2.01207e-19	0.243791	0.0253922	Thyroid	1	ENSG00000176046	chr16:28548606-28550495	7213	-	T	T
rs4788085	16	28535003	-	-	16_28535003_A_G_b37	ENSG00000178952.4	TUFM	1.51835e-22	0.244009	0.0231843	Thyroid	1	ENSG00000197272	chr16:28510683-28523372	11631	-	T	T
rs28772958	16	28535305	-	T	16_28535305_A_G_b37	ENSG00000178952.4	TUFM	1.51835e-22	0.244009	0.0231843	Thyroid	1	ENSG00000197272	chr16:28510683-28523372	11933	-	T	T
rs2106480	16	28537971	-	-	16_28537971_T_C_b37	ENSG00000178952.4	TUFM	1.51835e-22	0.244009	0.0231843	Thyroid	1	ENSG00000176046	chr16:28548606-28550495	10636	-	T	T
rs56396270	16	28580829	-	-	16_28580829_C_T_b37	ENSG00000178952.4	TUFM	8.87478e-14	0.244103	0.0311124	Esophagus_Muscularis	1	ENSG00000176476	chr16:28565236-28603111	0	-	T	T
rs4787458	16	28531287	-	-	16_28531287_A_G_b37	ENSG00000178952.4	TUFM	1.92065e-20	0.244371	0.0247377	Skin_Sun_Exposed_Lower_leg	1	ENSG00000197272	chr16:28510683-28523372	7915	-	T	T
rs4788083	16	28545449	-	-	16_28545449_A_G_b37	ENSG00000178952.4	TUFM	1.07708e-22	0.244471	0.0231335	Thyroid	1	ENSG00000176046	chr16:28548606-28550495	3158	-	T	T
rs189278832	16	28539386	-	-	16_28539386_G_A_b37	ENSG00000178952.4	TUFM	2.51196e-13	0.244517	0.0318138	Esophagus_Muscularis	1	ENSG00000176046	chr16:28548606-28550495	9221	-	T	T
rs62034325	16	28538640	-	T	16_28538640_A_G_b37	ENSG00000178952.4	TUFM	8.7271e-22	0.244754	0.0238288	Skin_Sun_Exposed_Lower_leg	1	ENSG00000176046	chr16:28548606-28550495	9967	-	T	T
rs62034359	16	28600091	-	-	16_28600091_C_T_b37	ENSG00000178952.4	TUFM	8.0103e-14	0.244922	0.0311545	Esophagus_Muscularis	1	ENSG00000176476	chr16:28565236-28603111	0	-	T	T
rs7187604	16	28565953	-	-	16_28565953_A_G_b37	ENSG00000178952.4	TUFM	5.19246e-14	0.24501	0.0309063	Esophagus_Muscularis	1	ENSG00000176476	chr16:28565236-28603111	0	-	T	T
rs4115668	16	28607532	-	-	16_28607532_G_A_b37	ENSG00000178952.4	TUFM	2.70198e-13	0.245073	0.031933	Esophagus_Muscularis	1	ENSG00000197165	chr16:28603264-28608430	0	-	T	T
rs112047757	16	28590862	-	-	16_28590862_C_T_b37	ENSG00000178952.4	TUFM	4.969e-21	0.245358	0.0244105	Skin_Sun_Exposed_Lower_leg	1	ENSG00000176476	chr16:28565236-28603111	0	-	T	T
rs7193402	16	28586127	-	-	16_28586127_T_C_b37	ENSG00000178952.4	TUFM	5.15135e-14	0.245572	0.0309725	Esophagus_Muscularis	1	ENSG00000176476	chr16:28565236-28603111	0	-	T	T
rs62034358	16	28587597	-	-	16_28587597_G_T_b37	ENSG00000178952.4	TUFM	5.15135e-14	0.245572	0.0309725	Esophagus_Muscularis	1	ENSG00000176476	chr16:28565236-28603111	0	-	T	T
rs12445823	16	28588049	-	-	16_28588049_A_C_b37	ENSG00000178952.4	TUFM	5.15135e-14	0.245572	0.0309725	Esophagus_Muscularis	1	ENSG00000176476	chr16:28565236-28603111	0	-	T	T
rs12445744	16	28588395	-	-	16_28588395_A_C_b37	ENSG00000178952.4	TUFM	5.15135e-14	0.245572	0.0309725	Esophagus_Muscularis	1	ENSG00000176476	chr16:28565236-28603111	0	-	T	T
rs4788074	16	28593597	-	-	16_28593597_G_A_b37	ENSG00000178952.4	TUFM	5.15135e-14	0.245572	0.0309725	Esophagus_Muscularis	1	ENSG00000176476	chr16:28565236-28603111	0	-	T	T
rs2077031	16	28603168	-	-	16_28603168_T_A_b37	ENSG00000178952.4	TUFM	5.15135e-14	0.245572	0.0309725	Esophagus_Muscularis	1	ENSG00000176476	chr16:28565236-28603111	57	-	T	T
rs1059491	16	28603655	-	-	16_28603655_T_G_b37	ENSG00000178952.4	TUFM	5.15135e-14	0.245572	0.0309725	Esophagus_Muscularis	1	ENSG00000197165	chr16:28603264-28608430	0	-	T	T
rs56209193	16	28585636	-	-	16_28585636_C_T_b37	ENSG00000178952.4	TUFM	5.97974e-22	0.245649	0.0238058	Skin_Sun_Exposed_Lower_leg	1	ENSG00000176476	chr16:28565236-28603111	0	-	T	T
rs3785354	16	28550667	-	-	16_28550667_C_T_b37	ENSG00000178952.4	TUFM	5.34488e-14	0.24568	0.031008	Esophagus_Muscularis	1	ENSG00000176046	chr16:28548606-28550495	172	-	T	T
rs4788080	16	28558081	-	-	16_28558081_C_T_b37	ENSG00000178952.4	TUFM	5.34488e-14	0.24568	0.031008	Esophagus_Muscularis	1	ENSG00000271495	chr16:28559652-28559979	1572	-	T	T
rs4787456	16	28559573	-	-	16_28559573_C_T_b37	ENSG00000178952.4	TUFM	5.34488e-14	0.24568	0.031008	Esophagus_Muscularis	1	ENSG00000271495	chr16:28559652-28559979	80	-	T	T
rs4788078	16	28559981	-	-	16_28559981_G_A_b37	ENSG00000178952.4	TUFM	5.34488e-14	0.24568	0.031008	Esophagus_Muscularis	1	ENSG00000271495	chr16:28559652-28559979	2	-	T	T
rs4787457	16	28555400	-	-	16_28555400_A_G_b37	ENSG00000178952.4	TUFM	5.48632e-14	0.245912	0.0310529	Esophagus_Muscularis	1	ENSG00000271495	chr16:28559652-28559979	4253	-	T	T
rs112191041	16	28583362	-	-	16_28583362_A_G_b37	ENSG00000178952.4	TUFM	3.99857e-22	0.246358	0.0237584	Skin_Sun_Exposed_Lower_leg	1	ENSG00000176476	chr16:28565236-28603111	0	-	T	T
rs240702	16	28531353	-	-	16_28531353_C_T_b37	ENSG00000178952.4	TUFM	1.00978e-08	0.246479	0.0408474	Colon_Sigmoid	1	ENSG00000197272	chr16:28510683-28523372	7981	-	T	T
rs4788073	16	28594549	-	-	16_28594549_A_G_b37	ENSG00000178952.4	TUFM	1.87086e-22	0.246549	0.0235613	Skin_Sun_Exposed_Lower_leg	1	ENSG00000176476	chr16:28565236-28603111	0	-	T	T
rs62034350	16	28562256	-	-	16_28562256_A_G_b37	ENSG00000178952.4	TUFM	4.76289e-08	0.246622	0.043205	Esophagus_Gastroesophageal_Junction	1	ENSG00000271495	chr16:28559652-28559979	2277	-	T	T
rs4788076	16	28570005	-	-	16_28570005_C_T_b37	ENSG00000178952.4	TUFM	2.58625e-22	0.247163	0.0237114	Skin_Sun_Exposed_Lower_leg	1	ENSG00000176476	chr16:28565236-28603111	0	-	T	T
rs62034350	16	28562256	-	-	16_28562256_A_G_b37	ENSG00000178952.4	TUFM	6.0033e-23	0.247305	0.0233189	Skin_Sun_Exposed_Lower_leg	1	ENSG00000271495	chr16:28559652-28559979	2277	-	T	T
rs62034326	16	28539293	-	-	16_28539293_A_G_b37	ENSG00000178952.4	TUFM	9.21075e-22	0.247542	0.02404	Thyroid	1	ENSG00000176046	chr16:28548606-28550495	9314	-	T	T
rs12448429	16	28588443	-	-	16_28588443_C_T_b37	ENSG00000178952.4	TUFM	1.75744e-22	0.247817	0.0236648	Skin_Sun_Exposed_Lower_leg	1	ENSG00000176476	chr16:28565236-28603111	0	-	T	T
rs153106	16	28526897	-	-	16_28526897_T_C_b37	ENSG00000178952.4	TUFM	2.39355e-08	0.247895	0.0424041	Esophagus_Gastroesophageal_Junction	1	ENSG00000197272	chr16:28510683-28523372	3525	-	T	T
rs189278832	16	28539386	-	-	16_28539386_G_A_b37	ENSG00000178952.4	TUFM	4.68693e-08	0.24792	0.0432894	Colon_Sigmoid	1	ENSG00000176046	chr16:28548606-28550495	9221	-	T	T
rs7186573	16	28587389	-	-	16_28587389_T_C_b37	ENSG00000178952.4	TUFM	1.61119e-22	0.247977	0.0236557	Skin_Sun_Exposed_Lower_leg	1	ENSG00000176476	chr16:28565236-28603111	0	-	T	T
rs17707300	16	28593347	-	-	16_28593347_T_C_b37	ENSG00000178952.4	TUFM	1.61119e-22	0.247977	0.0236557	Skin_Sun_Exposed_Lower_leg	1	ENSG00000176476	chr16:28565236-28603111	0	-	T	T
rs17640009	16	28595700	-	-	16_28595700_A_G_b37	ENSG00000178952.4	TUFM	1.61119e-22	0.247977	0.0236557	Skin_Sun_Exposed_Lower_leg	1	ENSG00000176476	chr16:28565236-28603111	0	-	T	T
rs55792032	16	28599411	-	-	16_28599411_A_G_b37	ENSG00000178952.4	TUFM	1.61119e-22	0.247977	0.0236557	Skin_Sun_Exposed_Lower_leg	1	ENSG00000176476	chr16:28565236-28603111	0	-	T	T
rs4149406	16	28607070	-	-	16_28607070_A_G_b37	ENSG00000178952.4	TUFM	1.61119e-22	0.247977	0.0236557	Skin_Sun_Exposed_Lower_leg	1	ENSG00000197165	chr16:28603264-28608430	0	-	T	T
rs62034326	16	28539293	-	-	16_28539293_A_G_b37	ENSG00000178952.4	TUFM	1.91016e-08	0.248429	0.0420511	Colon_Sigmoid	1	ENSG00000176046	chr16:28548606-28550495	9314	-	T	T
rs28698667	16	28533071	-	T	16_28533071_C_T_b37	ENSG00000178952.4	TUFM	6.34188e-23	0.248824	0.0233986	Thyroid	1	ENSG00000197272	chr16:28510683-28523372	9699	-	T	T
rs62034321	16	28534038	-	-	16_28534038_C_T_b37	ENSG00000178952.4	TUFM	6.34188e-23	0.248824	0.0233986	Thyroid	1	ENSG00000197272	chr16:28510683-28523372	10666	-	T	T
rs62034323	16	28536473	-	T	16_28536473_C_T_b37	ENSG00000178952.4	TUFM	6.33714e-23	0.248846	0.0234005	Thyroid	1	ENSG00000176046	chr16:28548606-28550495	12134	-	T	T
rs75539558	16	28595810	-	-	16_28595810_C_G_b37	ENSG00000178952.4	TUFM	1.58738e-22	0.249038	0.0237527	Skin_Sun_Exposed_Lower_leg	1	ENSG00000176476	chr16:28565236-28603111	0	-	T	T
rs4788081	16	28556147	-	-	16_28556147_T_C_b37	ENSG00000178952.4	TUFM	2.66903e-20	0.249137	0.0253286	Skin_Sun_Exposed_Lower_leg	1	ENSG00000271495	chr16:28559652-28559979	3506	-	T	T
rs12446550	16	28543381	-	T	16_28543381_G_A_b37	ENSG00000178952.4	TUFM	4.42025e-23	0.249262	0.0233408	Thyroid	1	ENSG00000176046	chr16:28548606-28550495	5226	-	T	T
rs62031560	16	28605915	-	-	16_28605915_T_A_b37	ENSG00000178952.4	TUFM	1.75981e-22	0.249554	0.0238311	Skin_Sun_Exposed_Lower_leg	1	ENSG00000197165	chr16:28603264-28608430	0	-	T	T
rs7187604	16	28565953	-	-	16_28565953_A_G_b37	ENSG00000178952.4	TUFM	5.35603e-23	0.249628	0.0235067	Skin_Sun_Exposed_Lower_leg	1	ENSG00000176476	chr16:28565236-28603111	0	-	T	T
rs62034326	16	28539293	-	-	16_28539293_A_G_b37	ENSG00000178952.4	TUFM	4.60653e-08	0.250522	0.0438364	Esophagus_Gastroesophageal_Junction	1	ENSG00000176046	chr16:28548606-28550495	9314	-	T	T
rs153106	16	28526897	-	-	16_28526897_T_C_b37	ENSG00000178952.4	TUFM	8.51039e-09	0.25089	0.041348	Colon_Sigmoid	1	ENSG00000197272	chr16:28510683-28523372	3525	-	T	T
rs240705	16	28529716	-	-	16_28529716_C_T_b37	ENSG00000178952.4	TUFM	6.35758e-09	0.250948	0.040972	Colon_Sigmoid	1	ENSG00000197272	chr16:28510683-28523372	6344	-	T	T
rs4788080	16	28558081	-	-	16_28558081_C_T_b37	ENSG00000178952.4	TUFM	6.66156e-23	0.250979	0.0236942	Skin_Sun_Exposed_Lower_leg	1	ENSG00000271495	chr16:28559652-28559979	1572	-	T	T
rs35175818	16	28608746	-	-	16_28608746_A_C_b37	ENSG00000178952.4	TUFM	7.15902e-23	0.250989	0.0237151	Skin_Sun_Exposed_Lower_leg	1	ENSG00000197165	chr16:28603264-28608430	316	-	T	T
rs62034319	16	28532188	-	T	16_28532188_T_G_b37	ENSG00000178952.4	TUFM	9.50677e-09	0.251287	0.0416877	Esophagus_Gastroesophageal_Junction	1	ENSG00000197272	chr16:28510683-28523372	8816	-	T	T
rs62034319	16	28532188	-	T	16_28532188_T_G_b37	ENSG00000178952.4	TUFM	2.93106e-09	0.251413	0.0400659	Colon_Sigmoid	1	ENSG00000197272	chr16:28510683-28523372	8816	-	T	T
rs62034351	16	28565489	-	-	16_28565489_G_A_b37	ENSG00000178952.4	TUFM	7.41512e-22	0.251422	0.0244292	Skin_Sun_Exposed_Lower_leg	1	ENSG00000176476	chr16:28565236-28603111	0	-	T	T
rs4788077	16	28569764	-	-	16_28569764_G_C_b37	ENSG00000178952.4	TUFM	7.41512e-22	0.251422	0.0244292	Skin_Sun_Exposed_Lower_leg	1	ENSG00000176476	chr16:28565236-28603111	0	-	T	T
rs3785354	16	28550667	-	-	16_28550667_C_T_b37	ENSG00000178952.4	TUFM	4.82002e-23	0.251485	0.0236525	Skin_Sun_Exposed_Lower_leg	1	ENSG00000176046	chr16:28548606-28550495	172	-	T	T
rs4787457	16	28555400	-	-	16_28555400_A_G_b37	ENSG00000178952.4	TUFM	4.82002e-23	0.251485	0.0236525	Skin_Sun_Exposed_Lower_leg	1	ENSG00000271495	chr16:28559652-28559979	4253	-	T	T
rs4787456	16	28559573	-	-	16_28559573_C_T_b37	ENSG00000178952.4	TUFM	4.82002e-23	0.251485	0.0236525	Skin_Sun_Exposed_Lower_leg	1	ENSG00000271495	chr16:28559652-28559979	80	-	T	T
rs4788078	16	28559981	-	-	16_28559981_G_A_b37	ENSG00000178952.4	TUFM	4.82002e-23	0.251485	0.0236525	Skin_Sun_Exposed_Lower_leg	1	ENSG00000271495	chr16:28559652-28559979	2	-	T	T
rs62034350	16	28562256	-	-	16_28562256_A_G_b37	ENSG00000178952.4	TUFM	7.63067e-15	0.2516	0.0306249	Esophagus_Muscularis	1	ENSG00000271495	chr16:28559652-28559979	2277	-	T	T
rs62034355	16	28581038	-	-	16_28581038_G_C_b37	ENSG00000178952.4	TUFM	7.33491e-22	0.251892	0.0244717	Skin_Sun_Exposed_Lower_leg	1	ENSG00000176476	chr16:28565236-28603111	0	-	T	T
rs112831778	16	28590989	-	-	16_28590989_C_T_b37	ENSG00000178952.4	TUFM	7.33491e-22	0.251892	0.0244717	Skin_Sun_Exposed_Lower_leg	1	ENSG00000176476	chr16:28565236-28603111	0	-	T	T
rs7193402	16	28586127	-	-	16_28586127_T_C_b37	ENSG00000178952.4	TUFM	4.70084e-23	0.251994	0.0236936	Skin_Sun_Exposed_Lower_leg	1	ENSG00000176476	chr16:28565236-28603111	0	-	T	T
rs62034358	16	28587597	-	-	16_28587597_G_T_b37	ENSG00000178952.4	TUFM	4.70084e-23	0.251994	0.0236936	Skin_Sun_Exposed_Lower_leg	1	ENSG00000176476	chr16:28565236-28603111	0	-	T	T
rs12445823	16	28588049	-	-	16_28588049_A_C_b37	ENSG00000178952.4	TUFM	4.70084e-23	0.251994	0.0236936	Skin_Sun_Exposed_Lower_leg	1	ENSG00000176476	chr16:28565236-28603111	0	-	T	T
rs12445744	16	28588395	-	-	16_28588395_A_C_b37	ENSG00000178952.4	TUFM	4.70084e-23	0.251994	0.0236936	Skin_Sun_Exposed_Lower_leg	1	ENSG00000176476	chr16:28565236-28603111	0	-	T	T
rs4787455	16	28589455	-	-	16_28589455_G_A_b37	ENSG00000178952.4	TUFM	4.70084e-23	0.251994	0.0236936	Skin_Sun_Exposed_Lower_leg	1	ENSG00000176476	chr16:28565236-28603111	0	-	T	T
rs62034359	16	28600091	-	-	16_28600091_C_T_b37	ENSG00000178952.4	TUFM	4.70084e-23	0.251994	0.0236936	Skin_Sun_Exposed_Lower_leg	1	ENSG00000176476	chr16:28565236-28603111	0	-	T	T
rs2077031	16	28603168	-	-	16_28603168_T_A_b37	ENSG00000178952.4	TUFM	4.70084e-23	0.251994	0.0236936	Skin_Sun_Exposed_Lower_leg	1	ENSG00000176476	chr16:28565236-28603111	57	-	T	T
rs1059491	16	28603655	-	-	16_28603655_T_G_b37	ENSG00000178952.4	TUFM	4.70084e-23	0.251994	0.0236936	Skin_Sun_Exposed_Lower_leg	1	ENSG00000197165	chr16:28603264-28608430	0	-	T	T
rs56396270	16	28580829	-	-	16_28580829_C_T_b37	ENSG00000178952.4	TUFM	4.40438e-23	0.252147	0.0236899	Skin_Sun_Exposed_Lower_leg	1	ENSG00000176476	chr16:28565236-28603111	0	-	T	T
rs4788074	16	28593597	-	-	16_28593597_G_A_b37	ENSG00000178952.4	TUFM	4.21805e-23	0.252422	0.0237039	Skin_Sun_Exposed_Lower_leg	1	ENSG00000176476	chr16:28565236-28603111	0	-	T	T
rs8046271	16	28541394	-	-	16_28541394_T_C_b37	ENSG00000178952.4	TUFM	3.99786e-22	0.252714	0.0243714	Skin_Sun_Exposed_Lower_leg	1	ENSG00000176046	chr16:28548606-28550495	7213	-	T	T
rs4115668	16	28607532	-	-	16_28607532_G_A_b37	ENSG00000178952.4	TUFM	4.4821e-23	0.252757	0.0237521	Skin_Sun_Exposed_Lower_leg	1	ENSG00000197165	chr16:28603264-28608430	0	-	T	T
rs56272201	16	28580685	-	-	16_28580685_A_G_b37	ENSG00000178952.4	TUFM	6.26614e-22	0.253086	0.0245405	Skin_Sun_Exposed_Lower_leg	1	ENSG00000176476	chr16:28565236-28603111	0	-	T	T
rs762634	16	28603335	-	-	16_28603335_T_C_b37	ENSG00000178952.4	TUFM	1.90188e-22	0.253275	0.0242088	Skin_Sun_Exposed_Lower_leg	1	ENSG00000197165	chr16:28603264-28608430	0	-	T	T
rs710410	16	28603342	-	-	16_28603342_A_G_b37	ENSG00000178952.4	TUFM	1.82834e-22	0.25395	0.024262	Skin_Sun_Exposed_Lower_leg	1	ENSG00000197165	chr16:28603264-28608430	0	-	T	T
rs12447461	16	28582941	-	-	16_28582941_C_A_b37	ENSG00000178952.4	TUFM	5.38166e-23	0.254424	0.0239597	Skin_Sun_Exposed_Lower_leg	1	ENSG00000176476	chr16:28565236-28603111	0	-	T	T
rs1074631	16	28554108	-	-	16_28554108_G_A_b37	ENSG00000178952.4	TUFM	8.32931e-23	0.254588	0.0240978	Skin_Sun_Exposed_Lower_leg	1	ENSG00000176046	chr16:28548606-28550495	3613	-	T	T
rs62034322	16	28535834	-	-	16_28535834_G_A_b37	ENSG00000178952.4	TUFM	1.88543e-08	0.254671	0.0432134	Esophagus_Gastroesophageal_Junction	1	ENSG00000197272	chr16:28510683-28523372	12462	-	T	T
rs240707	16	28524612	-	-	16_28524612_C_G_b37	ENSG00000178952.4	TUFM	4.77674e-18	0.255518	0.0277813	Artery_Tibial	1	ENSG00000197272	chr16:28510683-28523372	1240	-	T	T
rs75539558	16	28595810	-	-	16_28595810_C_G_b37	ENSG00000178952.4	TUFM	1.12112e-08	0.25559	0.0426295	Esophagus_Gastroesophageal_Junction	1	ENSG00000176476	chr16:28565236-28603111	0	-	T	T
rs62034321	16	28534038	-	-	16_28534038_C_T_b37	ENSG00000178952.4	TUFM	4.75066e-09	0.256153	0.0414379	Colon_Sigmoid	1	ENSG00000197272	chr16:28510683-28523372	10666	-	T	T
rs8046271	16	28541394	-	-	16_28541394_T_C_b37	ENSG00000178952.4	TUFM	4.75628e-08	0.256188	0.0447565	Colon_Sigmoid	1	ENSG00000176046	chr16:28548606-28550495	7213	-	T	T
rs28698667	16	28533071	-	T	16_28533071_C_T_b37	ENSG00000178952.4	TUFM	8.1735e-09	0.256236	0.0423022	Esophagus_Gastroesophageal_Junction	1	ENSG00000197272	chr16:28510683-28523372	9699	-	T	T
rs62034321	16	28534038	-	-	16_28534038_C_T_b37	ENSG00000178952.4	TUFM	8.1735e-09	0.256236	0.0423022	Esophagus_Gastroesophageal_Junction	1	ENSG00000197272	chr16:28510683-28523372	10666	-	T	T
rs62034323	16	28536473	-	T	16_28536473_C_T_b37	ENSG00000178952.4	TUFM	8.1735e-09	0.256236	0.0423022	Esophagus_Gastroesophageal_Junction	1	ENSG00000176046	chr16:28548606-28550495	12134	-	T	T
rs12446550	16	28543381	-	T	16_28543381_G_A_b37	ENSG00000178952.4	TUFM	8.1735e-09	0.256236	0.0423022	Esophagus_Gastroesophageal_Junction	1	ENSG00000176046	chr16:28548606-28550495	5226	-	T	T
rs11074911	16	28583865	-	-	16_28583865_C_T_b37	ENSG00000178952.4	TUFM	3.42005e-08	0.256558	0.0444272	Esophagus_Gastroesophageal_Junction	1	ENSG00000176476	chr16:28565236-28603111	0	-	T	T
rs28698667	16	28533071	-	T	16_28533071_C_T_b37	ENSG00000178952.4	TUFM	4.33776e-09	0.256701	0.0414083	Colon_Sigmoid	1	ENSG00000197272	chr16:28510683-28523372	9699	-	T	T
rs62034323	16	28536473	-	T	16_28536473_C_T_b37	ENSG00000178952.4	TUFM	4.33776e-09	0.256701	0.0414083	Colon_Sigmoid	1	ENSG00000176046	chr16:28548606-28550495	12134	-	T	T
rs4788085	16	28535003	-	-	16_28535003_A_G_b37	ENSG00000178952.4	TUFM	3.78737e-09	0.257057	0.0412908	Colon_Sigmoid	1	ENSG00000197272	chr16:28510683-28523372	11631	-	T	T
rs28772958	16	28535305	-	T	16_28535305_A_G_b37	ENSG00000178952.4	TUFM	3.78737e-09	0.257057	0.0412908	Colon_Sigmoid	1	ENSG00000197272	chr16:28510683-28523372	11933	-	T	T
rs2106480	16	28537971	-	-	16_28537971_T_C_b37	ENSG00000178952.4	TUFM	3.78737e-09	0.257057	0.0412908	Colon_Sigmoid	1	ENSG00000176046	chr16:28548606-28550495	10636	-	T	T
rs4788083	16	28545449	-	-	16_28545449_A_G_b37	ENSG00000178952.4	TUFM	3.78737e-09	0.257057	0.0412908	Colon_Sigmoid	1	ENSG00000176046	chr16:28548606-28550495	3158	-	T	T
rs62031560	16	28605915	-	-	16_28605915_T_A_b37	ENSG00000178952.4	TUFM	9.02805e-09	0.257248	0.0426053	Esophagus_Gastroesophageal_Junction	1	ENSG00000197165	chr16:28603264-28608430	0	-	T	T
rs56209193	16	28585636	-	-	16_28585636_C_T_b37	ENSG00000178952.4	TUFM	9.37596e-09	0.257652	0.0427245	Esophagus_Gastroesophageal_Junction	1	ENSG00000176476	chr16:28565236-28603111	0	-	T	T
rs189278832	16	28539386	-	-	16_28539386_G_A_b37	ENSG00000178952.4	TUFM	9.12793e-23	0.25835	0.0244802	Skin_Sun_Exposed_Lower_leg	1	ENSG00000176046	chr16:28548606-28550495	9221	-	T	T
rs4788085	16	28535003	-	-	16_28535003_A_G_b37	ENSG00000178952.4	TUFM	1.60607e-27	0.258892	0.0218033	Skin_Sun_Exposed_Lower_leg	1	ENSG00000197272	chr16:28510683-28523372	11631	-	T	T
rs28772958	16	28535305	-	T	16_28535305_A_G_b37	ENSG00000178952.4	TUFM	1.60607e-27	0.258892	0.0218033	Skin_Sun_Exposed_Lower_leg	1	ENSG00000197272	chr16:28510683-28523372	11933	-	T	T
rs2106480	16	28537971	-	-	16_28537971_T_C_b37	ENSG00000178952.4	TUFM	1.60607e-27	0.258892	0.0218033	Skin_Sun_Exposed_Lower_leg	1	ENSG00000176046	chr16:28548606-28550495	10636	-	T	T
rs2726036	16	28347140	-	-	16_28347140_A_C_b37	ENSG00000178952.4	TUFM	5.44932e-28	0.25904	0.0215852	Skin_Sun_Exposed_Lower_leg	1	ENSG00000198156	chr16:28353876-28374829	6737	-	T	T
rs112191041	16	28583362	-	-	16_28583362_A_G_b37	ENSG00000178952.4	TUFM	6.44256e-09	0.259157	0.0424607	Esophagus_Gastroesophageal_Junction	1	ENSG00000176476	chr16:28565236-28603111	0	-	T	T
rs7186573	16	28587389	-	-	16_28587389_T_C_b37	ENSG00000178952.4	TUFM	6.44256e-09	0.259157	0.0424607	Esophagus_Gastroesophageal_Junction	1	ENSG00000176476	chr16:28565236-28603111	0	-	T	T
rs12448429	16	28588443	-	-	16_28588443_C_T_b37	ENSG00000178952.4	TUFM	6.44256e-09	0.259157	0.0424607	Esophagus_Gastroesophageal_Junction	1	ENSG00000176476	chr16:28565236-28603111	0	-	T	T
rs17707300	16	28593347	-	-	16_28593347_T_C_b37	ENSG00000178952.4	TUFM	6.44256e-09	0.259157	0.0424607	Esophagus_Gastroesophageal_Junction	1	ENSG00000176476	chr16:28565236-28603111	0	-	T	T
rs4788073	16	28594549	-	-	16_28594549_A_G_b37	ENSG00000178952.4	TUFM	6.44256e-09	0.259157	0.0424607	Esophagus_Gastroesophageal_Junction	1	ENSG00000176476	chr16:28565236-28603111	0	-	T	T
rs17640009	16	28595700	-	-	16_28595700_A_G_b37	ENSG00000178952.4	TUFM	6.44256e-09	0.259157	0.0424607	Esophagus_Gastroesophageal_Junction	1	ENSG00000176476	chr16:28565236-28603111	0	-	T	T
rs55792032	16	28599411	-	-	16_28599411_A_G_b37	ENSG00000178952.4	TUFM	6.44256e-09	0.259157	0.0424607	Esophagus_Gastroesophageal_Junction	1	ENSG00000176476	chr16:28565236-28603111	0	-	T	T
rs4149406	16	28607070	-	-	16_28607070_A_G_b37	ENSG00000178952.4	TUFM	6.44256e-09	0.259157	0.0424607	Esophagus_Gastroesophageal_Junction	1	ENSG00000197165	chr16:28603264-28608430	0	-	T	T
rs4788083	16	28545449	-	-	16_28545449_A_G_b37	ENSG00000178952.4	TUFM	4.32973e-28	0.26164	0.0217531	Skin_Sun_Exposed_Lower_leg	1	ENSG00000176046	chr16:28548606-28550495	3158	-	T	T
rs113208333	16	28606160	-	-	16_28606160_G_T_b37	ENSG00000178952.4	TUFM	1.25305e-08	0.261673	0.0438034	Esophagus_Gastroesophageal_Junction	1	ENSG00000197165	chr16:28603264-28608430	0	-	T	T
rs62034326	16	28539293	-	-	16_28539293_A_G_b37	ENSG00000178952.4	TUFM	4.11163e-26	0.261876	0.0227917	Skin_Sun_Exposed_Lower_leg	1	ENSG00000176046	chr16:28548606-28550495	9314	-	T	T
rs12446550	16	28543381	-	T	16_28543381_G_A_b37	ENSG00000178952.4	TUFM	1.91187e-09	0.261983	0.0412119	Colon_Sigmoid	1	ENSG00000176046	chr16:28548606-28550495	5226	-	T	T
rs62034319	16	28532188	-	T	16_28532188_T_G_b37	ENSG00000178952.4	TUFM	4.61087e-28	0.263741	0.0219412	Skin_Sun_Exposed_Lower_leg	1	ENSG00000197272	chr16:28510683-28523372	8816	-	T	T
rs4149398	16	28608938	-	T	16_28608938_C_G_b37	ENSG00000178952.4	TUFM	3.12787e-18	0.264188	0.0285458	Artery_Tibial	1	ENSG00000197165	chr16:28603264-28608430	508	-	T	T
rs151174	16	28508069	-	T	16_28508069_C_T_b37	ENSG00000178952.4	TUFM	2.77669e-26	0.26637	0.0230888	Skin_Sun_Exposed_Lower_leg	1	ENSG00000184730	chr16:28505970-28510291	0	-	T	T
rs7190771	16	28590030	-	-	16_28590030_G_A_b37	ENSG00000178952.4	TUFM	3.66025e-08	0.266601	0.0462753	Esophagus_Gastroesophageal_Junction	1	ENSG00000176476	chr16:28565236-28603111	0	-	T	T
rs12598357	16	28340945	-	-	16_28340945_A_G_b37	ENSG00000178952.4	TUFM	4.37102e-21	0.267046	0.0263802	Artery_Tibial	1	ENSG00000188322	chr16:28303840-28335170	5775	-	T	T
rs26528	16	28517709	-	-	16_28517709_T_C_b37	ENSG00000178952.4	TUFM	5.08862e-20	0.267961	0.0273331	Artery_Tibial	1	ENSG00000197272	chr16:28510683-28523372	0	-	T	T
rs153109	16	28519096	-	-	16_28519096_T_C_b37	ENSG00000178952.4	TUFM	5.08862e-20	0.267961	0.0273331	Artery_Tibial	1	ENSG00000197272	chr16:28510683-28523372	0	-	T	T
rs2726036	16	28347140	-	-	16_28347140_A_C_b37	ENSG00000178952.4	TUFM	1.39256e-19	0.268795	0.0277939	Artery_Tibial	1	ENSG00000198156	chr16:28353876-28374829	6737	-	T	T
rs12598357	16	28340945	-	-	16_28340945_A_G_b37	ENSG00000178952.4	TUFM	1.98395e-30	0.268927	0.0212561	Skin_Sun_Exposed_Lower_leg	1	ENSG00000188322	chr16:28303840-28335170	5775	-	T	T
rs240705	16	28529716	-	-	16_28529716_C_T_b37	ENSG00000178952.4	TUFM	4.8772e-29	0.269363	0.0219312	Skin_Sun_Exposed_Lower_leg	1	ENSG00000197272	chr16:28510683-28523372	6344	-	T	T
rs240702	16	28531353	-	-	16_28531353_C_T_b37	ENSG00000178952.4	TUFM	1.77436e-29	0.270627	0.0218259	Skin_Sun_Exposed_Lower_leg	1	ENSG00000197272	chr16:28510683-28523372	7981	-	T	T
rs240704	16	28529949	-	-	16_28529949_T_C_b37	ENSG00000178952.4	TUFM	7.25171e-29	0.270665	0.0221202	Skin_Sun_Exposed_Lower_leg	1	ENSG00000197272	chr16:28510683-28523372	6577	-	T	T
rs62034321	16	28534038	-	-	16_28534038_C_T_b37	ENSG00000178952.4	TUFM	5.07648e-29	0.27088	0.022063	Skin_Sun_Exposed_Lower_leg	1	ENSG00000197272	chr16:28510683-28523372	10666	-	T	T
rs28698667	16	28533071	-	T	16_28533071_C_T_b37	ENSG00000178952.4	TUFM	4.8961e-29	0.270922	0.0220589	Skin_Sun_Exposed_Lower_leg	1	ENSG00000197272	chr16:28510683-28523372	9699	-	T	T
rs62034323	16	28536473	-	T	16_28536473_C_T_b37	ENSG00000178952.4	TUFM	4.8961e-29	0.270922	0.0220589	Skin_Sun_Exposed_Lower_leg	1	ENSG00000176046	chr16:28548606-28550495	12134	-	T	T
rs12446550	16	28543381	-	T	16_28543381_G_A_b37	ENSG00000178952.4	TUFM	2.3985e-29	0.27173	0.0219767	Skin_Sun_Exposed_Lower_leg	1	ENSG00000176046	chr16:28548606-28550495	5226	-	T	T
rs2210913	1	157668993	-	-	1_157668993_C_T_b37	ENSG00000160856.16	FCRL3	3.173e-08	0.272426	0.0480222	Lung	1	ENSG00000160856	chr1:157644111-157670647	0	-	T	T
rs945635	1	157670290	-	-	1_157670290_C_G_b37	ENSG00000160856.16	FCRL3	3.173e-08	0.272426	0.0480222	Lung	1	ENSG00000160856	chr1:157644111-157670647	0	-	T	T
rs4787458	16	28531287	-	-	16_28531287_A_G_b37	ENSG00000178952.4	TUFM	1.35567e-17	0.274627	0.0303281	Artery_Tibial	1	ENSG00000197272	chr16:28510683-28523372	7915	-	T	T
rs12447461	16	28582941	-	-	16_28582941_C_A_b37	ENSG00000178952.4	TUFM	9.5626e-10	0.276346	0.0427353	Esophagus_Gastroesophageal_Junction	1	ENSG00000176476	chr16:28565236-28603111	0	-	T	T
rs153106	16	28526897	-	-	16_28526897_T_C_b37	ENSG00000178952.4	TUFM	2.80382e-30	0.276693	0.0219388	Skin_Sun_Exposed_Lower_leg	1	ENSG00000197272	chr16:28510683-28523372	3525	-	T	T
rs4788077	16	28569764	-	-	16_28569764_G_C_b37	ENSG00000178952.4	TUFM	3.73873e-18	0.277998	0.0301166	Artery_Tibial	1	ENSG00000176476	chr16:28565236-28603111	0	-	T	T
rs62034351	16	28565489	-	-	16_28565489_G_A_b37	ENSG00000178952.4	TUFM	3.51294e-18	0.278134	0.0301037	Artery_Tibial	1	ENSG00000176476	chr16:28565236-28603111	0	-	T	T
rs3761959	1	157669278	-	-	1_157669278_C_T_b37	ENSG00000160856.16	FCRL3	1.9558e-08	0.279454	0.0484852	Lung	1	ENSG00000160856	chr1:157644111-157670647	0	-	T	T
rs4788076	16	28570005	-	-	16_28570005_C_T_b37	ENSG00000178952.4	TUFM	3.65342e-19	0.279503	0.0292886	Artery_Tibial	1	ENSG00000176476	chr16:28565236-28603111	0	-	T	T
rs62034355	16	28581038	-	-	16_28581038_G_C_b37	ENSG00000178952.4	TUFM	2.36067e-18	0.279819	0.0301109	Artery_Tibial	1	ENSG00000176476	chr16:28565236-28603111	0	-	T	T
rs112831778	16	28590989	-	-	16_28590989_C_T_b37	ENSG00000178952.4	TUFM	2.36067e-18	0.279819	0.0301109	Artery_Tibial	1	ENSG00000176476	chr16:28565236-28603111	0	-	T	T
rs56272201	16	28580685	-	-	16_28580685_A_G_b37	ENSG00000178952.4	TUFM	2.85692e-18	0.280015	0.0302159	Artery_Tibial	1	ENSG00000176476	chr16:28565236-28603111	0	-	T	T
rs4788081	16	28556147	-	-	16_28556147_T_C_b37	ENSG00000178952.4	TUFM	1.19082e-16	0.280565	0.0320478	Artery_Tibial	1	ENSG00000271495	chr16:28559652-28559979	3506	-	T	T
rs1074631	16	28554108	-	-	16_28554108_G_A_b37	ENSG00000178952.4	TUFM	7.01772e-19	0.281077	0.0297248	Artery_Tibial	1	ENSG00000176046	chr16:28548606-28550495	3613	-	T	T
rs4787457	16	28555400	-	-	16_28555400_A_G_b37	ENSG00000178952.4	TUFM	8.97939e-20	0.28287	0.0290752	Artery_Tibial	1	ENSG00000271495	chr16:28559652-28559979	4253	-	T	T
rs62034350	16	28562256	-	-	16_28562256_A_G_b37	ENSG00000178952.4	TUFM	7.10313e-20	0.282886	0.0289849	Artery_Tibial	1	ENSG00000271495	chr16:28559652-28559979	2277	-	T	T
rs62034325	16	28538640	-	T	16_28538640_A_G_b37	ENSG00000178952.4	TUFM	7.1884e-20	0.28308	0.0290095	Artery_Tibial	1	ENSG00000176046	chr16:28548606-28550495	9967	-	T	T
rs7187604	16	28565953	-	-	16_28565953_A_G_b37	ENSG00000178952.4	TUFM	5.81834e-20	0.283242	0.0289437	Artery_Tibial	1	ENSG00000176476	chr16:28565236-28603111	0	-	T	T
rs762634	16	28603335	-	-	16_28603335_T_C_b37	ENSG00000178952.4	TUFM	3.75259e-19	0.283419	0.02971	Artery_Tibial	1	ENSG00000197165	chr16:28603264-28608430	0	-	T	T
rs4788080	16	28558081	-	-	16_28558081_C_T_b37	ENSG00000178952.4	TUFM	5.00447e-20	0.284396	0.029003	Artery_Tibial	1	ENSG00000271495	chr16:28559652-28559979	1572	-	T	T
rs62034326	16	28539293	-	-	16_28539293_A_G_b37	ENSG00000178952.4	TUFM	1.10512e-08	0.284415	0.0475646	Testis	1	ENSG00000176046	chr16:28548606-28550495	9314	-	T	T
rs3785354	16	28550667	-	-	16_28550667_C_T_b37	ENSG00000178952.4	TUFM	5.07616e-20	0.284442	0.0290133	Artery_Tibial	1	ENSG00000176046	chr16:28548606-28550495	172	-	T	T
rs4787456	16	28559573	-	-	16_28559573_C_T_b37	ENSG00000178952.4	TUFM	5.07616e-20	0.284442	0.0290133	Artery_Tibial	1	ENSG00000271495	chr16:28559652-28559979	80	-	T	T
rs4788078	16	28559981	-	-	16_28559981_G_A_b37	ENSG00000178952.4	TUFM	5.07616e-20	0.284442	0.0290133	Artery_Tibial	1	ENSG00000271495	chr16:28559652-28559979	2	-	T	T
rs710410	16	28603342	-	-	16_28603342_A_G_b37	ENSG00000178952.4	TUFM	2.30494e-19	0.284567	0.0296293	Artery_Tibial	1	ENSG00000197165	chr16:28603264-28608430	0	-	T	T
rs62034322	16	28535834	-	-	16_28535834_G_A_b37	ENSG00000178952.4	TUFM	2.74305e-20	0.284754	0.0288082	Artery_Tibial	1	ENSG00000197272	chr16:28510683-28523372	12462	-	T	T
rs4115668	16	28607532	-	-	16_28607532_G_A_b37	ENSG00000178952.4	TUFM	1.26385e-19	0.285646	0.0294973	Artery_Tibial	1	ENSG00000197165	chr16:28603264-28608430	0	-	T	T
rs231977	16	28542172	-	-	16_28542172_T_C_b37	ENSG00000178952.4	TUFM	7.24796e-12	0.285746	0.0393933	Artery_Aorta	1	ENSG00000176046	chr16:28548606-28550495	6435	-	T	T
rs56396270	16	28580829	-	-	16_28580829_C_T_b37	ENSG00000178952.4	TUFM	3.65374e-20	0.285821	0.0290263	Artery_Tibial	1	ENSG00000176476	chr16:28565236-28603111	0	-	T	T
rs4787455	16	28589455	-	-	16_28589455_G_A_b37	ENSG00000178952.4	TUFM	3.40664e-20	0.285944	0.0290118	Artery_Tibial	1	ENSG00000176476	chr16:28565236-28603111	0	-	T	T
rs35175818	16	28608746	-	-	16_28608746_A_C_b37	ENSG00000178952.4	TUFM	3.40664e-20	0.285944	0.0290118	Artery_Tibial	1	ENSG00000197165	chr16:28603264-28608430	316	-	T	T
rs62034359	16	28600091	-	-	16_28600091_C_T_b37	ENSG00000178952.4	TUFM	1.92459e-20	0.286273	0.0288271	Artery_Tibial	1	ENSG00000176476	chr16:28565236-28603111	0	-	T	T
rs7193402	16	28586127	-	-	16_28586127_T_C_b37	ENSG00000178952.4	TUFM	1.49277e-20	0.287063	0.0288106	Artery_Tibial	1	ENSG00000176476	chr16:28565236-28603111	0	-	T	T
rs62034358	16	28587597	-	-	16_28587597_G_T_b37	ENSG00000178952.4	TUFM	1.49277e-20	0.287063	0.0288106	Artery_Tibial	1	ENSG00000176476	chr16:28565236-28603111	0	-	T	T
rs12445823	16	28588049	-	-	16_28588049_A_C_b37	ENSG00000178952.4	TUFM	1.49277e-20	0.287063	0.0288106	Artery_Tibial	1	ENSG00000176476	chr16:28565236-28603111	0	-	T	T
rs12445744	16	28588395	-	-	16_28588395_A_C_b37	ENSG00000178952.4	TUFM	1.49277e-20	0.287063	0.0288106	Artery_Tibial	1	ENSG00000176476	chr16:28565236-28603111	0	-	T	T
rs4788074	16	28593597	-	-	16_28593597_G_A_b37	ENSG00000178952.4	TUFM	1.49277e-20	0.287063	0.0288106	Artery_Tibial	1	ENSG00000176476	chr16:28565236-28603111	0	-	T	T
rs2077031	16	28603168	-	-	16_28603168_T_A_b37	ENSG00000178952.4	TUFM	1.49277e-20	0.287063	0.0288106	Artery_Tibial	1	ENSG00000176476	chr16:28565236-28603111	57	-	T	T
rs1059491	16	28603655	-	-	16_28603655_T_G_b37	ENSG00000178952.4	TUFM	1.49277e-20	0.287063	0.0288106	Artery_Tibial	1	ENSG00000197165	chr16:28603264-28608430	0	-	T	T
rs4788085	16	28535003	-	-	16_28535003_A_G_b37	ENSG00000178952.4	TUFM	5.2903e-23	0.287749	0.0269294	Artery_Tibial	1	ENSG00000197272	chr16:28510683-28523372	11631	-	T	T
rs28772958	16	28535305	-	T	16_28535305_A_G_b37	ENSG00000178952.4	TUFM	5.2903e-23	0.287749	0.0269294	Artery_Tibial	1	ENSG00000197272	chr16:28510683-28523372	11933	-	T	T
rs2106480	16	28537971	-	-	16_28537971_T_C_b37	ENSG00000178952.4	TUFM	5.2903e-23	0.287749	0.0269294	Artery_Tibial	1	ENSG00000176046	chr16:28548606-28550495	10636	-	T	T
rs8046271	16	28541394	-	-	16_28541394_T_C_b37	ENSG00000178952.4	TUFM	1.46717e-19	0.287749	0.0297751	Artery_Tibial	1	ENSG00000176046	chr16:28548606-28550495	7213	-	T	T
rs4788083	16	28545449	-	-	16_28545449_A_G_b37	ENSG00000178952.4	TUFM	4.70505e-23	0.288374	0.0269506	Artery_Tibial	1	ENSG00000176046	chr16:28548606-28550495	3158	-	T	T
rs231976	16	28545587	-	-	16_28545587_G_C_b37	ENSG00000178952.4	TUFM	3.28162e-12	0.28915	0.0391456	Artery_Aorta	1	ENSG00000176046	chr16:28548606-28550495	3020	-	T	T
rs112047757	16	28590862	-	-	16_28590862_C_T_b37	ENSG00000178952.4	TUFM	9.52507e-21	0.292022	0.0291376	Artery_Tibial	1	ENSG00000176476	chr16:28565236-28603111	0	-	T	T
rs3761959	1	157669278	-	-	1_157669278_C_T_b37	ENSG00000160856.16	FCRL3	6.61018e-12	0.292482	0.040849	Esophagus_Mucosa	1	ENSG00000160856	chr1:157644111-157670647	0	-	T	T
rs112191041	16	28583362	-	-	16_28583362_A_G_b37	ENSG00000178952.4	TUFM	2.66959e-21	0.293949	0.0288567	Artery_Tibial	1	ENSG00000176476	chr16:28565236-28603111	0	-	T	T
rs113208333	16	28606160	-	-	16_28606160_G_T_b37	ENSG00000178952.4	TUFM	6.63799e-22	0.294944	0.0284561	Artery_Tibial	1	ENSG00000197165	chr16:28603264-28608430	0	-	T	T
rs56209193	16	28585636	-	-	16_28585636_C_T_b37	ENSG00000178952.4	TUFM	8.93205e-22	0.296242	0.0286863	Artery_Tibial	1	ENSG00000176476	chr16:28565236-28603111	0	-	T	T
rs55792032	16	28599411	-	-	16_28599411_A_G_b37	ENSG00000178952.4	TUFM	4.17837e-22	0.29722	0.0285134	Artery_Tibial	1	ENSG00000176476	chr16:28565236-28603111	0	-	T	T
rs17640009	16	28595700	-	-	16_28595700_A_G_b37	ENSG00000178952.4	TUFM	3.47511e-22	0.297915	0.0285159	Artery_Tibial	1	ENSG00000176476	chr16:28565236-28603111	0	-	T	T
rs12448429	16	28588443	-	-	16_28588443_C_T_b37	ENSG00000178952.4	TUFM	2.01416e-22	0.298083	0.0283442	Artery_Tibial	1	ENSG00000176476	chr16:28565236-28603111	0	-	T	T
rs7186573	16	28587389	-	-	16_28587389_T_C_b37	ENSG00000178952.4	TUFM	1.69241e-22	0.298455	0.0283202	Artery_Tibial	1	ENSG00000176476	chr16:28565236-28603111	0	-	T	T
rs17707300	16	28593347	-	-	16_28593347_T_C_b37	ENSG00000178952.4	TUFM	1.69241e-22	0.298455	0.0283202	Artery_Tibial	1	ENSG00000176476	chr16:28565236-28603111	0	-	T	T
rs4788073	16	28594549	-	-	16_28594549_A_G_b37	ENSG00000178952.4	TUFM	1.69241e-22	0.298455	0.0283202	Artery_Tibial	1	ENSG00000176476	chr16:28565236-28603111	0	-	T	T
rs4149406	16	28607070	-	-	16_28607070_A_G_b37	ENSG00000178952.4	TUFM	1.69241e-22	0.298455	0.0283202	Artery_Tibial	1	ENSG00000197165	chr16:28603264-28608430	0	-	T	T
rs62031560	16	28605915	-	-	16_28605915_T_A_b37	ENSG00000178952.4	TUFM	1.87359e-22	0.298692	0.0283774	Artery_Tibial	1	ENSG00000197165	chr16:28603264-28608430	0	-	T	T
rs12447461	16	28582941	-	-	16_28582941_C_A_b37	ENSG00000178952.4	TUFM	6.67512e-22	0.299083	0.0288574	Artery_Tibial	1	ENSG00000176476	chr16:28565236-28603111	0	-	T	T
rs75539558	16	28595810	-	-	16_28595810_C_G_b37	ENSG00000178952.4	TUFM	2.71478e-22	0.299994	0.028629	Artery_Tibial	1	ENSG00000176476	chr16:28565236-28603111	0	-	T	T
rs62034319	16	28532188	-	T	16_28532188_T_G_b37	ENSG00000178952.4	TUFM	7.54539e-25	0.300088	0.0267597	Artery_Tibial	1	ENSG00000197272	chr16:28510683-28523372	8816	-	T	T
rs7528684	1	157670816	-	-	1_157670816_A_G_b37	ENSG00000160856.16	FCRL3	3.15284e-12	0.300324	0.0412601	Esophagus_Mucosa	1	ENSG00000160856	chr1:157644111-157670647	169	-	T	T
rs2210913	1	157668993	-	-	1_157668993_C_T_b37	ENSG00000160856.16	FCRL3	1.81599e-12	0.301157	0.0408822	Esophagus_Mucosa	1	ENSG00000160856	chr1:157644111-157670647	0	-	T	T
rs945635	1	157670290	-	-	1_157670290_C_G_b37	ENSG00000160856.16	FCRL3	1.81599e-12	0.301157	0.0408822	Esophagus_Mucosa	1	ENSG00000160856	chr1:157644111-157670647	0	-	T	T
rs240704	16	28529949	-	-	16_28529949_T_C_b37	ENSG00000178952.4	TUFM	7.29833e-24	0.301631	0.0275885	Artery_Tibial	1	ENSG00000197272	chr16:28510683-28523372	6577	-	T	T
rs189278832	16	28539386	-	-	16_28539386_G_A_b37	ENSG00000178952.4	TUFM	1.86823e-21	0.301936	0.0295077	Artery_Tibial	1	ENSG00000176046	chr16:28548606-28550495	9221	-	T	T
rs240705	16	28529716	-	-	16_28529716_C_T_b37	ENSG00000178952.4	TUFM	1.63633e-24	0.302194	0.0271789	Artery_Tibial	1	ENSG00000197272	chr16:28510683-28523372	6344	-	T	T
rs11074911	16	28583865	-	-	16_28583865_C_T_b37	ENSG00000178952.4	TUFM	2.01734e-22	0.30329	0.0288399	Artery_Tibial	1	ENSG00000176476	chr16:28565236-28603111	0	-	T	T
rs7190771	16	28590030	-	-	16_28590030_G_A_b37	ENSG00000178952.4	TUFM	2.17421e-20	0.304881	0.0307501	Artery_Tibial	1	ENSG00000176476	chr16:28565236-28603111	0	-	T	T
rs240702	16	28531353	-	-	16_28531353_C_T_b37	ENSG00000178952.4	TUFM	3.82326e-25	0.305308	0.0270237	Artery_Tibial	1	ENSG00000197272	chr16:28510683-28523372	7981	-	T	T
rs151174	16	28508069	-	T	16_28508069_C_T_b37	ENSG00000178952.4	TUFM	1.67414e-23	0.306494	0.0283015	Artery_Tibial	1	ENSG00000184730	chr16:28505970-28510291	0	-	T	T
rs153106	16	28526897	-	-	16_28526897_T_C_b37	ENSG00000178952.4	TUFM	1.86598e-25	0.309116	0.0271495	Artery_Tibial	1	ENSG00000197272	chr16:28510683-28523372	3525	-	T	T
rs62034326	16	28539293	-	-	16_28539293_A_G_b37	ENSG00000178952.4	TUFM	2.32431e-24	0.310388	0.0280253	Artery_Tibial	1	ENSG00000176046	chr16:28548606-28550495	9314	-	T	T
rs12446550	16	28543381	-	T	16_28543381_G_A_b37	ENSG00000178952.4	TUFM	7.98666e-26	0.311533	0.027115	Artery_Tibial	1	ENSG00000176046	chr16:28548606-28550495	5226	-	T	T
rs62034321	16	28534038	-	-	16_28534038_C_T_b37	ENSG00000178952.4	TUFM	7.33034e-26	0.311628	0.0270985	Artery_Tibial	1	ENSG00000197272	chr16:28510683-28523372	10666	-	T	T
rs28698667	16	28533071	-	T	16_28533071_C_T_b37	ENSG00000178952.4	TUFM	5.77365e-26	0.312207	0.0270804	Artery_Tibial	1	ENSG00000197272	chr16:28510683-28523372	9699	-	T	T
rs62034323	16	28536473	-	T	16_28536473_C_T_b37	ENSG00000178952.4	TUFM	5.77365e-26	0.312207	0.0270804	Artery_Tibial	1	ENSG00000176046	chr16:28548606-28550495	12134	-	T	T
rs945635	1	157670290	-	-	1_157670290_C_G_b37	ENSG00000160856.16	FCRL3	2.01099e-24	0.318098	0.0285194	Whole_Blood	1	ENSG00000160856	chr1:157644111-157670647	0	-	T	T
rs2210913	1	157668993	-	-	1_157668993_C_T_b37	ENSG00000160856.16	FCRL3	1.88373e-24	0.318273	0.0285141	Whole_Blood	1	ENSG00000160856	chr1:157644111-157670647	0	-	T	T
rs7528684	1	157670816	-	-	1_157670816_A_G_b37	ENSG00000160856.16	FCRL3	2.42514e-24	0.318459	0.0286121	Whole_Blood	1	ENSG00000160856	chr1:157644111-157670647	169	-	T	T
rs7528684	1	157670816	-	-	1_157670816_A_G_b37	ENSG00000160856.16	FCRL3	3.81837e-09	0.319904	0.0527776	Adipose_Subcutaneous	1	ENSG00000160856	chr1:157644111-157670647	169	-	T	T
rs945635	1	157670290	-	-	1_157670290_C_G_b37	ENSG00000160856.16	FCRL3	2.47276e-09	0.322376	0.0525131	Adipose_Subcutaneous	1	ENSG00000160856	chr1:157644111-157670647	0	-	T	T
rs2210913	1	157668993	-	-	1_157668993_C_T_b37	ENSG00000160856.16	FCRL3	2.34434e-09	0.322726	0.0524891	Adipose_Subcutaneous	1	ENSG00000160856	chr1:157644111-157670647	0	-	T	T
rs240705	16	28529716	-	-	16_28529716_C_T_b37	ENSG00000178952.4	TUFM	2.98336e-08	0.323966	0.0542076	Brain_Nucleus_accumbens_basal_ganglia	1	ENSG00000197272	chr16:28510683-28523372	6344	-	T	T
rs240702	16	28531353	-	-	16_28531353_C_T_b37	ENSG00000178952.4	TUFM	2.98336e-08	0.323966	0.0542076	Brain_Nucleus_accumbens_basal_ganglia	1	ENSG00000197272	chr16:28510683-28523372	7981	-	T	T
rs3761959	1	157669278	-	-	1_157669278_C_T_b37	ENSG00000160856.16	FCRL3	4.18457e-26	0.326135	0.0280279	Whole_Blood	1	ENSG00000160856	chr1:157644111-157670647	0	-	T	T
rs240704	16	28529949	-	-	16_28529949_T_C_b37	ENSG00000178952.4	TUFM	2.40677e-08	0.326227	0.0541644	Brain_Nucleus_accumbens_basal_ganglia	1	ENSG00000197272	chr16:28510683-28523372	6577	-	T	T
rs4115668	16	28607532	-	-	16_28607532_G_A_b37	ENSG00000178952.4	TUFM	3.76835e-13	0.326603	0.0421814	Artery_Aorta	1	ENSG00000197165	chr16:28603264-28608430	0	-	T	T
rs240707	16	28524612	-	-	16_28524612_C_G_b37	ENSG00000178952.4	TUFM	1.47875e-13	0.327811	0.0415259	Artery_Aorta	1	ENSG00000197272	chr16:28510683-28523372	1240	-	T	T
rs28698667	16	28533071	-	T	16_28533071_C_T_b37	ENSG00000178952.4	TUFM	1.66999e-08	0.329565	0.0540119	Brain_Nucleus_accumbens_basal_ganglia	1	ENSG00000197272	chr16:28510683-28523372	9699	-	T	T
rs62034321	16	28534038	-	-	16_28534038_C_T_b37	ENSG00000178952.4	TUFM	1.66999e-08	0.329565	0.0540119	Brain_Nucleus_accumbens_basal_ganglia	1	ENSG00000197272	chr16:28510683-28523372	10666	-	T	T
rs62034323	16	28536473	-	T	16_28536473_C_T_b37	ENSG00000178952.4	TUFM	1.66999e-08	0.329565	0.0540119	Brain_Nucleus_accumbens_basal_ganglia	1	ENSG00000176046	chr16:28548606-28550495	12134	-	T	T
rs12446550	16	28543381	-	T	16_28543381_G_A_b37	ENSG00000178952.4	TUFM	1.66999e-08	0.329565	0.0540119	Brain_Nucleus_accumbens_basal_ganglia	1	ENSG00000176046	chr16:28548606-28550495	5226	-	T	T
rs12598357	16	28340945	-	-	16_28340945_A_G_b37	ENSG00000178952.4	TUFM	7.941e-10	0.329762	0.0508345	Pancreas	1	ENSG00000188322	chr16:28303840-28335170	5775	-	T	T
rs153106	16	28526897	-	-	16_28526897_T_C_b37	ENSG00000178952.4	TUFM	1.4308e-08	0.32995	0.0537824	Brain_Nucleus_accumbens_basal_ganglia	1	ENSG00000197272	chr16:28510683-28523372	3525	-	T	T
rs62034326	16	28539293	-	-	16_28539293_A_G_b37	ENSG00000178952.4	TUFM	1.91266e-08	0.331033	0.0545133	Brain_Nucleus_accumbens_basal_ganglia	1	ENSG00000176046	chr16:28548606-28550495	9314	-	T	T
rs62034325	16	28538640	-	T	16_28538640_A_G_b37	ENSG00000178952.4	TUFM	1.50034e-09	0.331762	0.0520953	Pancreas	1	ENSG00000176046	chr16:28548606-28550495	9967	-	T	T
rs2726036	16	28347140	-	-	16_28347140_A_C_b37	ENSG00000178952.4	TUFM	1.53572e-09	0.331835	0.0521427	Pancreas	1	ENSG00000198156	chr16:28353876-28374829	6737	-	T	T
rs8046271	16	28541394	-	-	16_28541394_T_C_b37	ENSG00000178952.4	TUFM	1.18722e-08	0.331926	0.0555696	Pancreas	1	ENSG00000176046	chr16:28548606-28550495	7213	-	T	T
rs240704	16	28529949	-	-	16_28529949_T_C_b37	ENSG00000178952.4	TUFM	7.05799e-10	0.331928	0.0509967	Pancreas	1	ENSG00000197272	chr16:28510683-28523372	6577	-	T	T
rs2726036	16	28347140	-	-	16_28347140_A_C_b37	ENSG00000178952.4	TUFM	6.36448e-15	0.334577	0.0398667	Artery_Aorta	1	ENSG00000198156	chr16:28353876-28374829	6737	-	T	T
rs4787458	16	28531287	-	-	16_28531287_A_G_b37	ENSG00000178952.4	TUFM	3.60109e-09	0.335775	0.0541315	Pancreas	1	ENSG00000197272	chr16:28510683-28523372	7915	-	T	T
rs3785354	16	28550667	-	-	16_28550667_C_T_b37	ENSG00000178952.4	TUFM	6.74215e-10	0.336415	0.0516189	Pancreas	1	ENSG00000176046	chr16:28548606-28550495	172	-	T	T
rs4788080	16	28558081	-	-	16_28558081_C_T_b37	ENSG00000178952.4	TUFM	6.74215e-10	0.336415	0.0516189	Pancreas	1	ENSG00000271495	chr16:28559652-28559979	1572	-	T	T
rs4787456	16	28559573	-	-	16_28559573_C_T_b37	ENSG00000178952.4	TUFM	6.74215e-10	0.336415	0.0516189	Pancreas	1	ENSG00000271495	chr16:28559652-28559979	80	-	T	T
rs4788078	16	28559981	-	-	16_28559981_G_A_b37	ENSG00000178952.4	TUFM	6.74215e-10	0.336415	0.0516189	Pancreas	1	ENSG00000271495	chr16:28559652-28559979	2	-	T	T
rs62034350	16	28562256	-	-	16_28562256_A_G_b37	ENSG00000178952.4	TUFM	6.74215e-10	0.336415	0.0516189	Pancreas	1	ENSG00000271495	chr16:28559652-28559979	2277	-	T	T
rs4788076	16	28570005	-	-	16_28570005_C_T_b37	ENSG00000178952.4	TUFM	6.74215e-10	0.336415	0.0516189	Pancreas	1	ENSG00000176476	chr16:28565236-28603111	0	-	T	T
rs56396270	16	28580829	-	-	16_28580829_C_T_b37	ENSG00000178952.4	TUFM	6.74215e-10	0.336415	0.0516189	Pancreas	1	ENSG00000176476	chr16:28565236-28603111	0	-	T	T
rs7193402	16	28586127	-	-	16_28586127_T_C_b37	ENSG00000178952.4	TUFM	6.74215e-10	0.336415	0.0516189	Pancreas	1	ENSG00000176476	chr16:28565236-28603111	0	-	T	T
rs62034358	16	28587597	-	-	16_28587597_G_T_b37	ENSG00000178952.4	TUFM	6.74215e-10	0.336415	0.0516189	Pancreas	1	ENSG00000176476	chr16:28565236-28603111	0	-	T	T
rs12445823	16	28588049	-	-	16_28588049_A_C_b37	ENSG00000178952.4	TUFM	6.74215e-10	0.336415	0.0516189	Pancreas	1	ENSG00000176476	chr16:28565236-28603111	0	-	T	T
rs12445744	16	28588395	-	-	16_28588395_A_C_b37	ENSG00000178952.4	TUFM	6.74215e-10	0.336415	0.0516189	Pancreas	1	ENSG00000176476	chr16:28565236-28603111	0	-	T	T
rs4787455	16	28589455	-	-	16_28589455_G_A_b37	ENSG00000178952.4	TUFM	6.74215e-10	0.336415	0.0516189	Pancreas	1	ENSG00000176476	chr16:28565236-28603111	0	-	T	T
rs4788074	16	28593597	-	-	16_28593597_G_A_b37	ENSG00000178952.4	TUFM	6.74215e-10	0.336415	0.0516189	Pancreas	1	ENSG00000176476	chr16:28565236-28603111	0	-	T	T
rs2077031	16	28603168	-	-	16_28603168_T_A_b37	ENSG00000178952.4	TUFM	6.74215e-10	0.336415	0.0516189	Pancreas	1	ENSG00000176476	chr16:28565236-28603111	57	-	T	T
rs1059491	16	28603655	-	-	16_28603655_T_G_b37	ENSG00000178952.4	TUFM	6.74215e-10	0.336415	0.0516189	Pancreas	1	ENSG00000197165	chr16:28603264-28608430	0	-	T	T
rs62034319	16	28532188	-	T	16_28532188_T_G_b37	ENSG00000178952.4	TUFM	2.5556e-10	0.336572	0.0502701	Pancreas	1	ENSG00000197272	chr16:28510683-28523372	8816	-	T	T
rs3761959	1	157669278	-	-	1_157669278_C_T_b37	ENSG00000160856.16	FCRL3	4.3528e-10	0.336706	0.0522656	Adipose_Subcutaneous	1	ENSG00000160856	chr1:157644111-157670647	0	-	T	T
rs62034359	16	28600091	-	-	16_28600091_C_T_b37	ENSG00000178952.4	TUFM	6.3983e-10	0.337081	0.0516445	Pancreas	1	ENSG00000176476	chr16:28565236-28603111	0	-	T	T
rs4787457	16	28555400	-	-	16_28555400_A_G_b37	ENSG00000178952.4	TUFM	7.02484e-10	0.337364	0.0518249	Pancreas	1	ENSG00000271495	chr16:28559652-28559979	4253	-	T	T
rs4149398	16	28608938	-	T	16_28608938_C_G_b37	ENSG00000178952.4	TUFM	5.20443e-15	0.337861	0.0401082	Artery_Aorta	1	ENSG00000197165	chr16:28603264-28608430	508	-	T	T
rs7187604	16	28565953	-	-	16_28565953_A_G_b37	ENSG00000178952.4	TUFM	4.65887e-10	0.339081	0.0514896	Pancreas	1	ENSG00000176476	chr16:28565236-28603111	0	-	T	T
rs35175818	16	28608746	-	-	16_28608746_A_C_b37	ENSG00000178952.4	TUFM	4.65887e-10	0.339081	0.0514896	Pancreas	1	ENSG00000197165	chr16:28603264-28608430	316	-	T	T
rs62034325	16	28538640	-	T	16_28538640_A_G_b37	ENSG00000178952.4	TUFM	5.33627e-15	0.341	0.0404996	Artery_Aorta	1	ENSG00000176046	chr16:28548606-28550495	9967	-	T	T
rs62034326	16	28539293	-	-	16_28539293_A_G_b37	ENSG00000178952.4	TUFM	7.96001e-10	0.341702	0.0526787	Pancreas	1	ENSG00000176046	chr16:28548606-28550495	9314	-	T	T
rs4788076	16	28570005	-	-	16_28570005_C_T_b37	ENSG00000178952.4	TUFM	7.33889e-15	0.341737	0.0408281	Artery_Aorta	1	ENSG00000176476	chr16:28565236-28603111	0	-	T	T
rs4115668	16	28607532	-	-	16_28607532_G_A_b37	ENSG00000178952.4	TUFM	1.74223e-09	0.341795	0.0539082	Pancreas	1	ENSG00000197165	chr16:28603264-28608430	0	-	T	T
rs62034322	16	28535834	-	-	16_28535834_G_A_b37	ENSG00000178952.4	TUFM	4.15471e-15	0.342933	0.0405416	Artery_Aorta	1	ENSG00000197272	chr16:28510683-28523372	12462	-	T	T
rs62034351	16	28565489	-	-	16_28565489_G_A_b37	ENSG00000178952.4	TUFM	1.11586e-09	0.343227	0.0534312	Pancreas	1	ENSG00000176476	chr16:28565236-28603111	0	-	T	T
rs4788077	16	28569764	-	-	16_28569764_G_C_b37	ENSG00000178952.4	TUFM	1.11586e-09	0.343227	0.0534312	Pancreas	1	ENSG00000176476	chr16:28565236-28603111	0	-	T	T
rs56272201	16	28580685	-	-	16_28580685_A_G_b37	ENSG00000178952.4	TUFM	1.11586e-09	0.343227	0.0534312	Pancreas	1	ENSG00000176476	chr16:28565236-28603111	0	-	T	T
rs62034355	16	28581038	-	-	16_28581038_G_C_b37	ENSG00000178952.4	TUFM	1.11586e-09	0.343227	0.0534312	Pancreas	1	ENSG00000176476	chr16:28565236-28603111	0	-	T	T
rs112831778	16	28590989	-	-	16_28590989_C_T_b37	ENSG00000178952.4	TUFM	1.11586e-09	0.343227	0.0534312	Pancreas	1	ENSG00000176476	chr16:28565236-28603111	0	-	T	T
rs3785354	16	28550667	-	-	16_28550667_C_T_b37	ENSG00000178952.4	TUFM	4.15956e-15	0.343901	0.0406568	Artery_Aorta	1	ENSG00000176046	chr16:28548606-28550495	172	-	T	T
rs4787457	16	28555400	-	-	16_28555400_A_G_b37	ENSG00000178952.4	TUFM	4.15956e-15	0.343901	0.0406568	Artery_Aorta	1	ENSG00000271495	chr16:28559652-28559979	4253	-	T	T
rs4787456	16	28559573	-	-	16_28559573_C_T_b37	ENSG00000178952.4	TUFM	4.15956e-15	0.343901	0.0406568	Artery_Aorta	1	ENSG00000271495	chr16:28559652-28559979	80	-	T	T
rs4788078	16	28559981	-	-	16_28559981_G_A_b37	ENSG00000178952.4	TUFM	4.15956e-15	0.343901	0.0406568	Artery_Aorta	1	ENSG00000271495	chr16:28559652-28559979	2	-	T	T
rs112047757	16	28590862	-	-	16_28590862_C_T_b37	ENSG00000178952.4	TUFM	2.64994e-10	0.344405	0.0514908	Pancreas	1	ENSG00000176476	chr16:28565236-28603111	0	-	T	T
rs4787458	16	28531287	-	-	16_28531287_A_G_b37	ENSG00000178952.4	TUFM	2.04134e-14	0.34522	0.0420511	Artery_Aorta	1	ENSG00000197272	chr16:28510683-28523372	7915	-	T	T
rs240702	16	28531353	-	-	16_28531353_C_T_b37	ENSG00000178952.4	TUFM	6.33257e-11	0.345223	0.0496961	Pancreas	1	ENSG00000197272	chr16:28510683-28523372	7981	-	T	T
rs4149398	16	28608938	-	T	16_28608938_C_G_b37	ENSG00000178952.4	TUFM	8.92387e-11	0.345257	0.0501438	Pancreas	1	ENSG00000197165	chr16:28603264-28608430	508	-	T	T
rs4788080	16	28558081	-	-	16_28558081_C_T_b37	ENSG00000178952.4	TUFM	3.21014e-15	0.345341	0.0406338	Artery_Aorta	1	ENSG00000271495	chr16:28559652-28559979	1572	-	T	T
rs240705	16	28529716	-	-	16_28529716_C_T_b37	ENSG00000178952.4	TUFM	6.11161e-11	0.345427	0.0496801	Pancreas	1	ENSG00000197272	chr16:28510683-28523372	6344	-	T	T
rs56396270	16	28580829	-	-	16_28580829_C_T_b37	ENSG00000178952.4	TUFM	3.17546e-15	0.346365	0.0407462	Artery_Aorta	1	ENSG00000176476	chr16:28565236-28603111	0	-	T	T
rs710410	16	28603342	-	-	16_28603342_A_G_b37	ENSG00000178952.4	TUFM	7.20524e-10	0.346444	0.0532582	Pancreas	1	ENSG00000197165	chr16:28603264-28608430	0	-	T	T
rs7193402	16	28586127	-	-	16_28586127_T_C_b37	ENSG00000178952.4	TUFM	3.11584e-15	0.346503	0.0407483	Artery_Aorta	1	ENSG00000176476	chr16:28565236-28603111	0	-	T	T
rs62034358	16	28587597	-	-	16_28587597_G_T_b37	ENSG00000178952.4	TUFM	3.11584e-15	0.346503	0.0407483	Artery_Aorta	1	ENSG00000176476	chr16:28565236-28603111	0	-	T	T
rs12445823	16	28588049	-	-	16_28588049_A_C_b37	ENSG00000178952.4	TUFM	3.11584e-15	0.346503	0.0407483	Artery_Aorta	1	ENSG00000176476	chr16:28565236-28603111	0	-	T	T
rs12445744	16	28588395	-	-	16_28588395_A_C_b37	ENSG00000178952.4	TUFM	3.11584e-15	0.346503	0.0407483	Artery_Aorta	1	ENSG00000176476	chr16:28565236-28603111	0	-	T	T
rs4787455	16	28589455	-	-	16_28589455_G_A_b37	ENSG00000178952.4	TUFM	3.11584e-15	0.346503	0.0407483	Artery_Aorta	1	ENSG00000176476	chr16:28565236-28603111	0	-	T	T
rs4788074	16	28593597	-	-	16_28593597_G_A_b37	ENSG00000178952.4	TUFM	3.11584e-15	0.346503	0.0407483	Artery_Aorta	1	ENSG00000176476	chr16:28565236-28603111	0	-	T	T
rs2077031	16	28603168	-	-	16_28603168_T_A_b37	ENSG00000178952.4	TUFM	3.11584e-15	0.346503	0.0407483	Artery_Aorta	1	ENSG00000176476	chr16:28565236-28603111	57	-	T	T
rs1059491	16	28603655	-	-	16_28603655_T_G_b37	ENSG00000178952.4	TUFM	3.11584e-15	0.346503	0.0407483	Artery_Aorta	1	ENSG00000197165	chr16:28603264-28608430	0	-	T	T
rs7187604	16	28565953	-	-	16_28565953_A_G_b37	ENSG00000178952.4	TUFM	2.24685e-15	0.346798	0.0405416	Artery_Aorta	1	ENSG00000176476	chr16:28565236-28603111	0	-	T	T
rs1074631	16	28554108	-	-	16_28554108_G_A_b37	ENSG00000178952.4	TUFM	1.01471e-14	0.347277	0.0417428	Artery_Aorta	1	ENSG00000176046	chr16:28548606-28550495	3613	-	T	T
rs4788081	16	28556147	-	-	16_28556147_T_C_b37	ENSG00000178952.4	TUFM	9.76365e-13	0.347288	0.0457727	Artery_Aorta	1	ENSG00000271495	chr16:28559652-28559979	3506	-	T	T
rs113208333	16	28606160	-	-	16_28606160_G_T_b37	ENSG00000178952.4	TUFM	1.29228e-10	0.347695	0.0509907	Pancreas	1	ENSG00000197165	chr16:28603264-28608430	0	-	T	T
rs62034359	16	28600091	-	-	16_28600091_C_T_b37	ENSG00000178952.4	TUFM	2.52495e-15	0.347961	0.0407636	Artery_Aorta	1	ENSG00000176476	chr16:28565236-28603111	0	-	T	T
rs62034351	16	28565489	-	-	16_28565489_G_A_b37	ENSG00000178952.4	TUFM	1.16182e-14	0.348566	0.0420049	Artery_Aorta	1	ENSG00000176476	chr16:28565236-28603111	0	-	T	T
rs4788077	16	28569764	-	-	16_28569764_G_C_b37	ENSG00000178952.4	TUFM	1.16182e-14	0.348566	0.0420049	Artery_Aorta	1	ENSG00000176476	chr16:28565236-28603111	0	-	T	T
rs62034350	16	28562256	-	-	16_28562256_A_G_b37	ENSG00000178952.4	TUFM	1.90489e-15	0.348661	0.0406381	Artery_Aorta	1	ENSG00000271495	chr16:28559652-28559979	2277	-	T	T
rs62034322	16	28535834	-	-	16_28535834_G_A_b37	ENSG00000178952.4	TUFM	1.86114e-10	0.348954	0.0516749	Pancreas	1	ENSG00000197272	chr16:28510683-28523372	12462	-	T	T
rs11074911	16	28583865	-	-	16_28583865_C_T_b37	ENSG00000178952.4	TUFM	4.69981e-10	0.349017	0.0530114	Pancreas	1	ENSG00000176476	chr16:28565236-28603111	0	-	T	T
rs4788081	16	28556147	-	-	16_28556147_T_C_b37	ENSG00000178952.4	TUFM	5.20668e-09	0.349317	0.0569616	Pancreas	1	ENSG00000271495	chr16:28559652-28559979	3506	-	T	T
rs1074631	16	28554108	-	-	16_28554108_G_A_b37	ENSG00000178952.4	TUFM	3.82894e-10	0.349366	0.052763	Pancreas	1	ENSG00000176046	chr16:28548606-28550495	3613	-	T	T
rs762634	16	28603335	-	-	16_28603335_T_C_b37	ENSG00000178952.4	TUFM	3.82894e-10	0.349366	0.052763	Pancreas	1	ENSG00000197165	chr16:28603264-28608430	0	-	T	T
rs112191041	16	28583362	-	-	16_28583362_A_G_b37	ENSG00000178952.4	TUFM	4.39248e-15	0.34966	0.0413791	Artery_Aorta	1	ENSG00000176476	chr16:28565236-28603111	0	-	T	T
rs35175818	16	28608746	-	-	16_28608746_A_C_b37	ENSG00000178952.4	TUFM	1.4741e-15	0.349805	0.0405844	Artery_Aorta	1	ENSG00000197165	chr16:28603264-28608430	316	-	T	T
rs56272201	16	28580685	-	-	16_28580685_A_G_b37	ENSG00000178952.4	TUFM	8.91393e-15	0.351066	0.0420956	Artery_Aorta	1	ENSG00000176476	chr16:28565236-28603111	0	-	T	T
rs62034355	16	28581038	-	-	16_28581038_G_C_b37	ENSG00000178952.4	TUFM	8.91393e-15	0.351066	0.0420956	Artery_Aorta	1	ENSG00000176476	chr16:28565236-28603111	0	-	T	T
rs112831778	16	28590989	-	-	16_28590989_C_T_b37	ENSG00000178952.4	TUFM	8.91393e-15	0.351066	0.0420956	Artery_Aorta	1	ENSG00000176476	chr16:28565236-28603111	0	-	T	T
rs113208333	16	28606160	-	-	16_28606160_G_T_b37	ENSG00000178952.4	TUFM	1.84645e-15	0.35162	0.0409601	Artery_Aorta	1	ENSG00000197165	chr16:28603264-28608430	0	-	T	T
rs12598357	16	28340945	-	-	16_28340945_A_G_b37	ENSG00000178952.4	TUFM	3.97875e-17	0.351863	0.0383789	Artery_Aorta	1	ENSG00000188322	chr16:28303840-28335170	5775	-	T	T
rs28698667	16	28533071	-	T	16_28533071_C_T_b37	ENSG00000178952.4	TUFM	5.24974e-11	0.353978	0.0507124	Pancreas	1	ENSG00000197272	chr16:28510683-28523372	9699	-	T	T
rs12446550	16	28543381	-	T	16_28543381_G_A_b37	ENSG00000178952.4	TUFM	5.24974e-11	0.353978	0.0507124	Pancreas	1	ENSG00000176046	chr16:28548606-28550495	5226	-	T	T
rs112047757	16	28590862	-	-	16_28590862_C_T_b37	ENSG00000178952.4	TUFM	2.23238e-15	0.353981	0.0413765	Artery_Aorta	1	ENSG00000176476	chr16:28565236-28603111	0	-	T	T
rs762634	16	28603335	-	-	16_28603335_T_C_b37	ENSG00000178952.4	TUFM	4.15881e-15	0.354013	0.0418522	Artery_Aorta	1	ENSG00000197165	chr16:28603264-28608430	0	-	T	T
rs7186573	16	28587389	-	-	16_28587389_T_C_b37	ENSG00000178952.4	TUFM	8.05591e-16	0.354209	0.0406572	Artery_Aorta	1	ENSG00000176476	chr16:28565236-28603111	0	-	T	T
rs12448429	16	28588443	-	-	16_28588443_C_T_b37	ENSG00000178952.4	TUFM	8.05591e-16	0.354209	0.0406572	Artery_Aorta	1	ENSG00000176476	chr16:28565236-28603111	0	-	T	T
rs17707300	16	28593347	-	-	16_28593347_T_C_b37	ENSG00000178952.4	TUFM	8.05591e-16	0.354209	0.0406572	Artery_Aorta	1	ENSG00000176476	chr16:28565236-28603111	0	-	T	T
rs4788073	16	28594549	-	-	16_28594549_A_G_b37	ENSG00000178952.4	TUFM	8.05591e-16	0.354209	0.0406572	Artery_Aorta	1	ENSG00000176476	chr16:28565236-28603111	0	-	T	T
rs55792032	16	28599411	-	-	16_28599411_A_G_b37	ENSG00000178952.4	TUFM	8.05591e-16	0.354209	0.0406572	Artery_Aorta	1	ENSG00000176476	chr16:28565236-28603111	0	-	T	T
rs4149406	16	28607070	-	-	16_28607070_A_G_b37	ENSG00000178952.4	TUFM	8.05591e-16	0.354209	0.0406572	Artery_Aorta	1	ENSG00000197165	chr16:28603264-28608430	0	-	T	T
rs710410	16	28603342	-	-	16_28603342_A_G_b37	ENSG00000178952.4	TUFM	3.5673e-15	0.354522	0.0417946	Artery_Aorta	1	ENSG00000197165	chr16:28603264-28608430	0	-	T	T
rs62034323	16	28536473	-	T	16_28536473_C_T_b37	ENSG00000178952.4	TUFM	4.87025e-11	0.35457	0.0507004	Pancreas	1	ENSG00000176046	chr16:28548606-28550495	12134	-	T	T
rs62034321	16	28534038	-	-	16_28534038_C_T_b37	ENSG00000178952.4	TUFM	5.00502e-11	0.354769	0.0507641	Pancreas	1	ENSG00000197272	chr16:28510683-28523372	10666	-	T	T
rs17640009	16	28595700	-	-	16_28595700_A_G_b37	ENSG00000178952.4	TUFM	7.20781e-16	0.355256	0.0406978	Artery_Aorta	1	ENSG00000176476	chr16:28565236-28603111	0	-	T	T
rs12447461	16	28582941	-	-	16_28582941_C_A_b37	ENSG00000178952.4	TUFM	1.56843e-15	0.35541	0.0412806	Artery_Aorta	1	ENSG00000176476	chr16:28565236-28603111	0	-	T	T
rs75539558	16	28595810	-	-	16_28595810_C_G_b37	ENSG00000178952.4	TUFM	1.16301e-15	0.355448	0.0410653	Artery_Aorta	1	ENSG00000176476	chr16:28565236-28603111	0	-	T	T
rs7190771	16	28590030	-	-	16_28590030_G_A_b37	ENSG00000178952.4	TUFM	1.45602e-09	0.356144	0.0558747	Pancreas	1	ENSG00000176476	chr16:28565236-28603111	0	-	T	T
rs26528	16	28517709	-	-	16_28517709_T_C_b37	ENSG00000178952.4	TUFM	1.43095e-16	0.35635	0.0397034	Artery_Aorta	1	ENSG00000197272	chr16:28510683-28523372	0	-	T	T
rs153109	16	28519096	-	-	16_28519096_T_C_b37	ENSG00000178952.4	TUFM	1.43095e-16	0.35635	0.0397034	Artery_Aorta	1	ENSG00000197272	chr16:28510683-28523372	0	-	T	T
rs112191041	16	28583362	-	-	16_28583362_A_G_b37	ENSG00000178952.4	TUFM	4.57943e-11	0.356735	0.0509303	Pancreas	1	ENSG00000176476	chr16:28565236-28603111	0	-	T	T
rs151174	16	28508069	-	T	16_28508069_C_T_b37	ENSG00000178952.4	TUFM	1.90819e-10	0.356947	0.052894	Pancreas	1	ENSG00000184730	chr16:28505970-28510291	0	-	T	T
rs153106	16	28526897	-	-	16_28526897_T_C_b37	ENSG00000178952.4	TUFM	1.72584e-11	0.357155	0.0497669	Pancreas	1	ENSG00000197272	chr16:28510683-28523372	3525	-	T	T
rs12448429	16	28588443	-	-	16_28588443_C_T_b37	ENSG00000178952.4	TUFM	2.40345e-11	0.357203	0.0501805	Pancreas	1	ENSG00000176476	chr16:28565236-28603111	0	-	T	T
rs56209193	16	28585636	-	-	16_28585636_C_T_b37	ENSG00000178952.4	TUFM	6.87396e-16	0.357242	0.0408913	Artery_Aorta	1	ENSG00000176476	chr16:28565236-28603111	0	-	T	T
rs189278832	16	28539386	-	-	16_28539386_G_A_b37	ENSG00000178952.4	TUFM	2.87528e-10	0.357346	0.0535447	Pancreas	1	ENSG00000176046	chr16:28548606-28550495	9221	-	T	T
rs4788085	16	28535003	-	-	16_28535003_A_G_b37	ENSG00000178952.4	TUFM	1.56769e-11	0.358527	0.0498411	Pancreas	1	ENSG00000197272	chr16:28510683-28523372	11631	-	T	T
rs28772958	16	28535305	-	T	16_28535305_A_G_b37	ENSG00000178952.4	TUFM	1.56769e-11	0.358527	0.0498411	Pancreas	1	ENSG00000197272	chr16:28510683-28523372	11933	-	T	T
rs2106480	16	28537971	-	-	16_28537971_T_C_b37	ENSG00000178952.4	TUFM	1.56769e-11	0.358527	0.0498411	Pancreas	1	ENSG00000176046	chr16:28548606-28550495	10636	-	T	T
rs4788083	16	28545449	-	-	16_28545449_A_G_b37	ENSG00000178952.4	TUFM	1.56769e-11	0.358527	0.0498411	Pancreas	1	ENSG00000176046	chr16:28548606-28550495	3158	-	T	T
rs12447461	16	28582941	-	-	16_28582941_C_A_b37	ENSG00000178952.4	TUFM	4.42908e-11	0.358701	0.0511676	Pancreas	1	ENSG00000176476	chr16:28565236-28603111	0	-	T	T
rs7186573	16	28587389	-	-	16_28587389_T_C_b37	ENSG00000178952.4	TUFM	1.97603e-11	0.358716	0.0501505	Pancreas	1	ENSG00000176476	chr16:28565236-28603111	0	-	T	T
rs17707300	16	28593347	-	-	16_28593347_T_C_b37	ENSG00000178952.4	TUFM	1.97603e-11	0.358716	0.0501505	Pancreas	1	ENSG00000176476	chr16:28565236-28603111	0	-	T	T
rs4788073	16	28594549	-	-	16_28594549_A_G_b37	ENSG00000178952.4	TUFM	1.97603e-11	0.358716	0.0501505	Pancreas	1	ENSG00000176476	chr16:28565236-28603111	0	-	T	T
rs55792032	16	28599411	-	-	16_28599411_A_G_b37	ENSG00000178952.4	TUFM	1.97603e-11	0.358716	0.0501505	Pancreas	1	ENSG00000176476	chr16:28565236-28603111	0	-	T	T
rs4149406	16	28607070	-	-	16_28607070_A_G_b37	ENSG00000178952.4	TUFM	1.97603e-11	0.358716	0.0501505	Pancreas	1	ENSG00000197165	chr16:28603264-28608430	0	-	T	T
rs17640009	16	28595700	-	-	16_28595700_A_G_b37	ENSG00000178952.4	TUFM	1.85499e-11	0.359715	0.0502122	Pancreas	1	ENSG00000176476	chr16:28565236-28603111	0	-	T	T
rs7190771	16	28590030	-	-	16_28590030_G_A_b37	ENSG00000178952.4	TUFM	1.49451e-13	0.360187	0.0456372	Artery_Aorta	1	ENSG00000176476	chr16:28565236-28603111	0	-	T	T
rs75539558	16	28595810	-	-	16_28595810_C_G_b37	ENSG00000178952.4	TUFM	1.94754e-11	0.36026	0.0503484	Pancreas	1	ENSG00000176476	chr16:28565236-28603111	0	-	T	T
rs62034319	16	28532188	-	T	16_28532188_T_G_b37	ENSG00000178952.4	TUFM	4.21108e-17	0.360624	0.0393711	Artery_Aorta	1	ENSG00000197272	chr16:28510683-28523372	8816	-	T	T
rs62031560	16	28605915	-	-	16_28605915_T_A_b37	ENSG00000178952.4	TUFM	2.88436e-11	0.360871	0.0509257	Pancreas	1	ENSG00000197165	chr16:28603264-28608430	0	-	T	T
rs231976	16	28545587	-	-	16_28545587_G_C_b37	ENSG00000178952.4	TUFM	5.81261e-24	0.36099	0.0327574	Whole_Blood	1	ENSG00000176046	chr16:28548606-28550495	3020	-	T	T
rs231977	16	28542172	-	-	16_28542172_T_C_b37	ENSG00000178952.4	TUFM	1.01105e-23	0.361611	0.0330234	Whole_Blood	1	ENSG00000176046	chr16:28548606-28550495	6435	-	T	T
rs8046271	16	28541394	-	-	16_28541394_T_C_b37	ENSG00000178952.4	TUFM	5.05567e-15	0.361931	0.0429425	Artery_Aorta	1	ENSG00000176046	chr16:28548606-28550495	7213	-	T	T
rs62031560	16	28605915	-	-	16_28605915_T_A_b37	ENSG00000178952.4	TUFM	2.8147e-16	0.362403	0.0408448	Artery_Aorta	1	ENSG00000197165	chr16:28603264-28608430	0	-	T	T
rs151174	16	28508069	-	T	16_28508069_C_T_b37	ENSG00000178952.4	TUFM	5.57987e-16	0.362519	0.0413442	Artery_Aorta	1	ENSG00000184730	chr16:28505970-28510291	0	-	T	T
rs189278832	16	28539386	-	-	16_28539386_G_A_b37	ENSG00000178952.4	TUFM	1.29647e-15	0.363339	0.0420582	Artery_Aorta	1	ENSG00000176046	chr16:28548606-28550495	9221	-	T	T
rs56209193	16	28585636	-	-	16_28585636_C_T_b37	ENSG00000178952.4	TUFM	1.5239e-11	0.364347	0.0506153	Pancreas	1	ENSG00000176476	chr16:28565236-28603111	0	-	T	T
rs240705	16	28529716	-	-	16_28529716_C_T_b37	ENSG00000178952.4	TUFM	2.54366e-17	0.365251	0.0395501	Artery_Aorta	1	ENSG00000197272	chr16:28510683-28523372	6344	-	T	T
rs240704	16	28529949	-	-	16_28529949_T_C_b37	ENSG00000178952.4	TUFM	4.57119e-17	0.365949	0.0400062	Artery_Aorta	1	ENSG00000197272	chr16:28510683-28523372	6577	-	T	T
rs240702	16	28531353	-	-	16_28531353_C_T_b37	ENSG00000178952.4	TUFM	2.10296e-17	0.366371	0.0395497	Artery_Aorta	1	ENSG00000197272	chr16:28510683-28523372	7981	-	T	T
rs11074911	16	28583865	-	-	16_28583865_C_T_b37	ENSG00000178952.4	TUFM	3.38039e-16	0.366926	0.0414849	Artery_Aorta	1	ENSG00000176476	chr16:28565236-28603111	0	-	T	T
rs4788085	16	28535003	-	-	16_28535003_A_G_b37	ENSG00000178952.4	TUFM	2.12675e-18	0.374539	0.039001	Artery_Aorta	1	ENSG00000197272	chr16:28510683-28523372	11631	-	T	T
rs28772958	16	28535305	-	T	16_28535305_A_G_b37	ENSG00000178952.4	TUFM	2.12675e-18	0.374539	0.039001	Artery_Aorta	1	ENSG00000197272	chr16:28510683-28523372	11933	-	T	T
rs2106480	16	28537971	-	-	16_28537971_T_C_b37	ENSG00000178952.4	TUFM	2.12675e-18	0.374539	0.039001	Artery_Aorta	1	ENSG00000176046	chr16:28548606-28550495	10636	-	T	T
rs4788083	16	28545449	-	-	16_28545449_A_G_b37	ENSG00000178952.4	TUFM	2.12675e-18	0.374539	0.039001	Artery_Aorta	1	ENSG00000176046	chr16:28548606-28550495	3158	-	T	T
rs153106	16	28526897	-	-	16_28526897_T_C_b37	ENSG00000178952.4	TUFM	7.67233e-18	0.375269	0.0398642	Artery_Aorta	1	ENSG00000197272	chr16:28510683-28523372	3525	-	T	T
rs12446550	16	28543381	-	T	16_28543381_G_A_b37	ENSG00000178952.4	TUFM	2.95102e-18	0.375729	0.0393226	Artery_Aorta	1	ENSG00000176046	chr16:28548606-28550495	5226	-	T	T
rs28698667	16	28533071	-	T	16_28533071_C_T_b37	ENSG00000178952.4	TUFM	1.33264e-18	0.380362	0.0393259	Artery_Aorta	1	ENSG00000197272	chr16:28510683-28523372	9699	-	T	T
rs62034323	16	28536473	-	T	16_28536473_C_T_b37	ENSG00000178952.4	TUFM	1.33264e-18	0.380362	0.0393259	Artery_Aorta	1	ENSG00000176046	chr16:28548606-28550495	12134	-	T	T
rs62034321	16	28534038	-	-	16_28534038_C_T_b37	ENSG00000178952.4	TUFM	1.3044e-18	0.38087	0.0393656	Artery_Aorta	1	ENSG00000197272	chr16:28510683-28523372	10666	-	T	T
rs62034326	16	28539293	-	-	16_28539293_A_G_b37	ENSG00000178952.4	TUFM	2.35358e-17	0.381361	0.0412427	Artery_Aorta	1	ENSG00000176046	chr16:28548606-28550495	9314	-	T	T
rs240707	16	28524612	-	-	16_28524612_C_G_b37	ENSG00000178952.4	TUFM	5.6644e-29	0.39449	0.0317045	Whole_Blood	1	ENSG00000197272	chr16:28510683-28523372	1240	-	T	T
rs4149398	16	28608938	-	T	16_28608938_C_G_b37	ENSG00000178952.4	TUFM	4.05054e-08	0.39622	0.0666374	Ovary	1	ENSG00000197165	chr16:28603264-28608430	508	-	T	T
rs26528	16	28517709	-	-	16_28517709_T_C_b37	ENSG00000178952.4	TUFM	2.98513e-30	0.398444	0.0311364	Whole_Blood	1	ENSG00000197272	chr16:28510683-28523372	0	-	T	T
rs153109	16	28519096	-	-	16_28519096_T_C_b37	ENSG00000178952.4	TUFM	2.98513e-30	0.398444	0.0311364	Whole_Blood	1	ENSG00000197272	chr16:28510683-28523372	0	-	T	T
rs11571297	2	204745003	-	-	2_204745003_T_C_b37	ENSG00000163599.10	CTLA4	4.16901e-11	0.400047	0.0570744	Testis	1	ENSG00000163599	chr2:204732509-204738683	6320	-	T	T
rs11571316	2	204731089	-	-	2_204731089_G_A_b37	ENSG00000163599.10	CTLA4	2.04769e-10	0.400889	0.0596116	Testis	1	ENSG00000163599	chr2:204732509-204738683	1421	-	T	T
rs62034350	16	28562256	-	-	16_28562256_A_G_b37	ENSG00000178952.4	TUFM	2.08435e-08	0.402973	0.0661423	Ovary	1	ENSG00000271495	chr16:28559652-28559979	2277	-	T	T
rs7193402	16	28586127	-	-	16_28586127_T_C_b37	ENSG00000178952.4	TUFM	3.29389e-08	0.403702	0.0673769	Ovary	1	ENSG00000176476	chr16:28565236-28603111	0	-	T	T
rs62034358	16	28587597	-	-	16_28587597_G_T_b37	ENSG00000178952.4	TUFM	3.29389e-08	0.403702	0.0673769	Ovary	1	ENSG00000176476	chr16:28565236-28603111	0	-	T	T
rs12445823	16	28588049	-	-	16_28588049_A_C_b37	ENSG00000178952.4	TUFM	3.29389e-08	0.403702	0.0673769	Ovary	1	ENSG00000176476	chr16:28565236-28603111	0	-	T	T
rs12445744	16	28588395	-	-	16_28588395_A_C_b37	ENSG00000178952.4	TUFM	3.29389e-08	0.403702	0.0673769	Ovary	1	ENSG00000176476	chr16:28565236-28603111	0	-	T	T
rs4788074	16	28593597	-	-	16_28593597_G_A_b37	ENSG00000178952.4	TUFM	3.29389e-08	0.403702	0.0673769	Ovary	1	ENSG00000176476	chr16:28565236-28603111	0	-	T	T
rs62034359	16	28600091	-	-	16_28600091_C_T_b37	ENSG00000178952.4	TUFM	3.29389e-08	0.403702	0.0673769	Ovary	1	ENSG00000176476	chr16:28565236-28603111	0	-	T	T
rs2077031	16	28603168	-	-	16_28603168_T_A_b37	ENSG00000178952.4	TUFM	3.29389e-08	0.403702	0.0673769	Ovary	1	ENSG00000176476	chr16:28565236-28603111	57	-	T	T
rs1059491	16	28603655	-	-	16_28603655_T_G_b37	ENSG00000178952.4	TUFM	3.29389e-08	0.403702	0.0673769	Ovary	1	ENSG00000197165	chr16:28603264-28608430	0	-	T	T
rs56396270	16	28580829	-	-	16_28580829_C_T_b37	ENSG00000178952.4	TUFM	4.48596e-08	0.403717	0.068158	Ovary	1	ENSG00000176476	chr16:28565236-28603111	0	-	T	T
rs1074631	16	28554108	-	-	16_28554108_G_A_b37	ENSG00000178952.4	TUFM	4.44429e-08	0.406362	0.0685806	Ovary	1	ENSG00000176046	chr16:28548606-28550495	3613	-	T	T
rs3785354	16	28550667	-	-	16_28550667_C_T_b37	ENSG00000178952.4	TUFM	2.98411e-08	0.406404	0.0675818	Ovary	1	ENSG00000176046	chr16:28548606-28550495	172	-	T	T
rs4788080	16	28558081	-	-	16_28558081_C_T_b37	ENSG00000178952.4	TUFM	2.98411e-08	0.406404	0.0675818	Ovary	1	ENSG00000271495	chr16:28559652-28559979	1572	-	T	T
rs4787456	16	28559573	-	-	16_28559573_C_T_b37	ENSG00000178952.4	TUFM	2.98411e-08	0.406404	0.0675818	Ovary	1	ENSG00000271495	chr16:28559652-28559979	80	-	T	T
rs4788078	16	28559981	-	-	16_28559981_G_A_b37	ENSG00000178952.4	TUFM	2.98411e-08	0.406404	0.0675818	Ovary	1	ENSG00000271495	chr16:28559652-28559979	2	-	T	T
rs7187604	16	28565953	-	-	16_28565953_A_G_b37	ENSG00000178952.4	TUFM	2.98411e-08	0.406404	0.0675818	Ovary	1	ENSG00000176476	chr16:28565236-28603111	0	-	T	T
rs4788076	16	28570005	-	-	16_28570005_C_T_b37	ENSG00000178952.4	TUFM	2.98411e-08	0.406404	0.0675818	Ovary	1	ENSG00000176476	chr16:28565236-28603111	0	-	T	T
rs17640009	16	28595700	-	-	16_28595700_A_G_b37	ENSG00000178952.4	TUFM	4.04138e-08	0.406538	0.0683668	Ovary	1	ENSG00000176476	chr16:28565236-28603111	0	-	T	T
rs55792032	16	28599411	-	-	16_28599411_A_G_b37	ENSG00000178952.4	TUFM	4.04138e-08	0.406538	0.0683668	Ovary	1	ENSG00000176476	chr16:28565236-28603111	0	-	T	T
rs11571302	2	204742934	-	-	2_204742934_G_T_b37	ENSG00000163599.10	CTLA4	1.30896e-11	0.4091	0.056724	Testis	1	ENSG00000163599	chr2:204732509-204738683	4251	-	T	T
rs56209193	16	28585636	-	-	16_28585636_C_T_b37	ENSG00000178952.4	TUFM	2.21001e-08	0.409756	0.0673979	Ovary	1	ENSG00000176476	chr16:28565236-28603111	0	-	T	T
rs7186573	16	28587389	-	-	16_28587389_T_C_b37	ENSG00000178952.4	TUFM	2.21001e-08	0.409756	0.0673979	Ovary	1	ENSG00000176476	chr16:28565236-28603111	0	-	T	T
rs12448429	16	28588443	-	-	16_28588443_C_T_b37	ENSG00000178952.4	TUFM	2.21001e-08	0.409756	0.0673979	Ovary	1	ENSG00000176476	chr16:28565236-28603111	0	-	T	T
rs17707300	16	28593347	-	-	16_28593347_T_C_b37	ENSG00000178952.4	TUFM	2.21001e-08	0.409756	0.0673979	Ovary	1	ENSG00000176476	chr16:28565236-28603111	0	-	T	T
rs62031560	16	28605915	-	-	16_28605915_T_A_b37	ENSG00000178952.4	TUFM	2.21001e-08	0.409756	0.0673979	Ovary	1	ENSG00000197165	chr16:28603264-28608430	0	-	T	T
rs4149406	16	28607070	-	-	16_28607070_A_G_b37	ENSG00000178952.4	TUFM	2.21001e-08	0.409756	0.0673979	Ovary	1	ENSG00000197165	chr16:28603264-28608430	0	-	T	T
rs62034322	16	28535834	-	-	16_28535834_G_A_b37	ENSG00000178952.4	TUFM	2.18421e-08	0.410276	0.0674548	Ovary	1	ENSG00000197272	chr16:28510683-28523372	12462	-	T	T
rs62034325	16	28538640	-	T	16_28538640_A_G_b37	ENSG00000178952.4	TUFM	2.18421e-08	0.410276	0.0674548	Ovary	1	ENSG00000176046	chr16:28548606-28550495	9967	-	T	T
rs7565213	2	204743409	-	-	2_204743409_G_A_b37	ENSG00000163599.10	CTLA4	2.08467e-11	0.41234	0.0578237	Testis	1	ENSG00000163599	chr2:204732509-204738683	4726	-	T	T
rs113208333	16	28606160	-	-	16_28606160_G_T_b37	ENSG00000178952.4	TUFM	1.47052e-08	0.41498	0.0672698	Ovary	1	ENSG00000197165	chr16:28603264-28608430	0	-	T	T
rs12447461	16	28582941	-	-	16_28582941_C_A_b37	ENSG00000178952.4	TUFM	2.57009e-08	0.415016	0.068638	Ovary	1	ENSG00000176476	chr16:28565236-28603111	0	-	T	T
rs11074911	16	28583865	-	-	16_28583865_C_T_b37	ENSG00000178952.4	TUFM	3.1483e-08	0.424258	0.0706898	Ovary	1	ENSG00000176476	chr16:28565236-28603111	0	-	T	T
rs151174	16	28508069	-	T	16_28508069_C_T_b37	ENSG00000178952.4	TUFM	1.31441e-08	0.424908	0.0686068	Ovary	1	ENSG00000184730	chr16:28505970-28510291	0	-	T	T
rs4149398	16	28608938	-	T	16_28608938_C_G_b37	ENSG00000178952.4	TUFM	1.52352e-33	0.431988	0.0315397	Whole_Blood	1	ENSG00000197165	chr16:28603264-28608430	508	-	T	T
rs240704	16	28529949	-	-	16_28529949_T_C_b37	ENSG00000178952.4	TUFM	6.95131e-09	0.432069	0.068239	Ovary	1	ENSG00000197272	chr16:28510683-28523372	6577	-	T	T
rs4115668	16	28607532	-	-	16_28607532_G_A_b37	ENSG00000178952.4	TUFM	3.07325e-31	0.432602	0.0331031	Whole_Blood	1	ENSG00000197165	chr16:28603264-28608430	0	-	T	T
rs113208333	16	28606160	-	-	16_28606160_G_T_b37	ENSG00000178952.4	TUFM	1.03918e-33	0.435736	0.0317091	Whole_Blood	1	ENSG00000197165	chr16:28603264-28608430	0	-	T	T
rs240702	16	28531353	-	-	16_28531353_C_T_b37	ENSG00000178952.4	TUFM	2.03864e-09	0.436207	0.0661434	Ovary	1	ENSG00000197272	chr16:28510683-28523372	7981	-	T	T
rs4788076	16	28570005	-	-	16_28570005_C_T_b37	ENSG00000178952.4	TUFM	2.06569e-33	0.437121	0.0319982	Whole_Blood	1	ENSG00000176476	chr16:28565236-28603111	0	-	T	T
rs12598357	16	28340945	-	-	16_28340945_A_G_b37	ENSG00000178952.4	TUFM	3.15472e-38	0.437496	0.0292532	Whole_Blood	1	ENSG00000188322	chr16:28303840-28335170	5775	-	T	T
rs240705	16	28529716	-	-	16_28529716_C_T_b37	ENSG00000178952.4	TUFM	1.73498e-09	0.437554	0.0660042	Ovary	1	ENSG00000197272	chr16:28510683-28523372	6344	-	T	T
rs189278832	16	28539386	-	-	16_28539386_G_A_b37	ENSG00000178952.4	TUFM	3.45754e-09	0.440353	0.0679347	Ovary	1	ENSG00000176046	chr16:28548606-28550495	9221	-	T	T
rs11074911	16	28583865	-	-	16_28583865_C_T_b37	ENSG00000178952.4	TUFM	3.16397e-34	0.440488	0.0317321	Whole_Blood	1	ENSG00000176476	chr16:28565236-28603111	0	-	T	T
rs62034325	16	28538640	-	T	16_28538640_A_G_b37	ENSG00000178952.4	TUFM	4.0581e-35	0.441632	0.0312723	Whole_Blood	1	ENSG00000176046	chr16:28548606-28550495	9967	-	T	T
rs4788080	16	28558081	-	-	16_28558081_C_T_b37	ENSG00000178952.4	TUFM	9.21509e-35	0.442342	0.031537	Whole_Blood	1	ENSG00000271495	chr16:28559652-28559979	1572	-	T	T
rs3785354	16	28550667	-	-	16_28550667_C_T_b37	ENSG00000178952.4	TUFM	7.5702e-35	0.442602	0.0315038	Whole_Blood	1	ENSG00000176046	chr16:28548606-28550495	172	-	T	T
rs4787457	16	28555400	-	-	16_28555400_A_G_b37	ENSG00000178952.4	TUFM	7.5702e-35	0.442602	0.0315038	Whole_Blood	1	ENSG00000271495	chr16:28559652-28559979	4253	-	T	T
rs4787456	16	28559573	-	-	16_28559573_C_T_b37	ENSG00000178952.4	TUFM	7.5702e-35	0.442602	0.0315038	Whole_Blood	1	ENSG00000271495	chr16:28559652-28559979	80	-	T	T
rs4788078	16	28559981	-	-	16_28559981_G_A_b37	ENSG00000178952.4	TUFM	7.5702e-35	0.442602	0.0315038	Whole_Blood	1	ENSG00000271495	chr16:28559652-28559979	2	-	T	T
rs62034351	16	28565489	-	-	16_28565489_G_A_b37	ENSG00000178952.4	TUFM	7.80684e-32	0.442843	0.0334695	Whole_Blood	1	ENSG00000176476	chr16:28565236-28603111	0	-	T	T
rs62034350	16	28562256	-	-	16_28562256_A_G_b37	ENSG00000178952.4	TUFM	4.38967e-35	0.443502	0.0314252	Whole_Blood	1	ENSG00000271495	chr16:28559652-28559979	2277	-	T	T
rs4788077	16	28569764	-	-	16_28569764_G_C_b37	ENSG00000178952.4	TUFM	6.13352e-32	0.443641	0.0334574	Whole_Blood	1	ENSG00000176476	chr16:28565236-28603111	0	-	T	T
rs7193402	16	28586127	-	-	16_28586127_T_C_b37	ENSG00000178952.4	TUFM	2.1659e-35	0.444347	0.0313019	Whole_Blood	1	ENSG00000176476	chr16:28565236-28603111	0	-	T	T
rs62034358	16	28587597	-	-	16_28587597_G_T_b37	ENSG00000178952.4	TUFM	2.1659e-35	0.444347	0.0313019	Whole_Blood	1	ENSG00000176476	chr16:28565236-28603111	0	-	T	T
rs12445823	16	28588049	-	-	16_28588049_A_C_b37	ENSG00000178952.4	TUFM	2.1659e-35	0.444347	0.0313019	Whole_Blood	1	ENSG00000176476	chr16:28565236-28603111	0	-	T	T
rs12445744	16	28588395	-	-	16_28588395_A_C_b37	ENSG00000178952.4	TUFM	2.1659e-35	0.444347	0.0313019	Whole_Blood	1	ENSG00000176476	chr16:28565236-28603111	0	-	T	T
rs4788074	16	28593597	-	-	16_28593597_G_A_b37	ENSG00000178952.4	TUFM	2.1659e-35	0.444347	0.0313019	Whole_Blood	1	ENSG00000176476	chr16:28565236-28603111	0	-	T	T
rs2077031	16	28603168	-	-	16_28603168_T_A_b37	ENSG00000178952.4	TUFM	2.1659e-35	0.444347	0.0313019	Whole_Blood	1	ENSG00000176476	chr16:28565236-28603111	57	-	T	T
rs1059491	16	28603655	-	-	16_28603655_T_G_b37	ENSG00000178952.4	TUFM	2.1659e-35	0.444347	0.0313019	Whole_Blood	1	ENSG00000197165	chr16:28603264-28608430	0	-	T	T
rs4787458	16	28531287	-	-	16_28531287_A_G_b37	ENSG00000178952.4	TUFM	6.26892e-32	0.445067	0.0335715	Whole_Blood	1	ENSG00000197272	chr16:28510683-28523372	7915	-	T	T
rs62031560	16	28605915	-	-	16_28605915_T_A_b37	ENSG00000178952.4	TUFM	1.16469e-35	0.445218	0.0312039	Whole_Blood	1	ENSG00000197165	chr16:28603264-28608430	0	-	T	T
rs7187604	16	28565953	-	-	16_28565953_A_G_b37	ENSG00000178952.4	TUFM	2.29692e-35	0.445254	0.0313809	Whole_Blood	1	ENSG00000176476	chr16:28565236-28603111	0	-	T	T
rs56396270	16	28580829	-	-	16_28580829_C_T_b37	ENSG00000178952.4	TUFM	2.36698e-35	0.445553	0.0314097	Whole_Blood	1	ENSG00000176476	chr16:28565236-28603111	0	-	T	T
rs1074631	16	28554108	-	-	16_28554108_G_A_b37	ENSG00000178952.4	TUFM	9.27878e-33	0.4457	0.0330551	Whole_Blood	1	ENSG00000176046	chr16:28548606-28550495	3613	-	T	T
rs4787455	16	28589455	-	-	16_28589455_G_A_b37	ENSG00000178952.4	TUFM	1.76347e-35	0.445966	0.0313628	Whole_Blood	1	ENSG00000176476	chr16:28565236-28603111	0	-	T	T
rs7186573	16	28587389	-	-	16_28587389_T_C_b37	ENSG00000178952.4	TUFM	2.08727e-36	0.447034	0.030897	Whole_Blood	1	ENSG00000176476	chr16:28565236-28603111	0	-	T	T
rs12448429	16	28588443	-	-	16_28588443_C_T_b37	ENSG00000178952.4	TUFM	2.08727e-36	0.447034	0.030897	Whole_Blood	1	ENSG00000176476	chr16:28565236-28603111	0	-	T	T
rs17707300	16	28593347	-	-	16_28593347_T_C_b37	ENSG00000178952.4	TUFM	2.08727e-36	0.447034	0.030897	Whole_Blood	1	ENSG00000176476	chr16:28565236-28603111	0	-	T	T
rs4788073	16	28594549	-	-	16_28594549_A_G_b37	ENSG00000178952.4	TUFM	2.08727e-36	0.447034	0.030897	Whole_Blood	1	ENSG00000176476	chr16:28565236-28603111	0	-	T	T
rs4149406	16	28607070	-	-	16_28607070_A_G_b37	ENSG00000178952.4	TUFM	2.08727e-36	0.447034	0.030897	Whole_Blood	1	ENSG00000197165	chr16:28603264-28608430	0	-	T	T
rs62034359	16	28600091	-	-	16_28600091_C_T_b37	ENSG00000178952.4	TUFM	1.02916e-35	0.447197	0.0313109	Whole_Blood	1	ENSG00000176476	chr16:28565236-28603111	0	-	T	T
rs62034319	16	28532188	-	T	16_28532188_T_G_b37	ENSG00000178952.4	TUFM	6.51634e-10	0.447401	0.0654452	Ovary	1	ENSG00000197272	chr16:28510683-28523372	8816	-	T	T
rs56209193	16	28585636	-	-	16_28585636_C_T_b37	ENSG00000178952.4	TUFM	6.4499e-36	0.447433	0.0312083	Whole_Blood	1	ENSG00000176476	chr16:28565236-28603111	0	-	T	T
rs62034322	16	28535834	-	-	16_28535834_G_A_b37	ENSG00000178952.4	TUFM	3.14296e-35	0.447486	0.0316199	Whole_Blood	1	ENSG00000197272	chr16:28510683-28523372	12462	-	T	T
rs55792032	16	28599411	-	-	16_28599411_A_G_b37	ENSG00000178952.4	TUFM	1.77285e-36	0.448437	0.0309533	Whole_Blood	1	ENSG00000176476	chr16:28565236-28603111	0	-	T	T
rs62034355	16	28581038	-	-	16_28581038_G_C_b37	ENSG00000178952.4	TUFM	1.2406e-32	0.448576	0.0333534	Whole_Blood	1	ENSG00000176476	chr16:28565236-28603111	0	-	T	T
rs112831778	16	28590989	-	-	16_28590989_C_T_b37	ENSG00000178952.4	TUFM	1.2406e-32	0.448576	0.0333534	Whole_Blood	1	ENSG00000176476	chr16:28565236-28603111	0	-	T	T
rs56272201	16	28580685	-	-	16_28580685_A_G_b37	ENSG00000178952.4	TUFM	1.7408e-32	0.448913	0.0334782	Whole_Blood	1	ENSG00000176476	chr16:28565236-28603111	0	-	T	T
rs153106	16	28526897	-	-	16_28526897_T_C_b37	ENSG00000178952.4	TUFM	9.37571e-10	0.449454	0.0664914	Ovary	1	ENSG00000197272	chr16:28510683-28523372	3525	-	T	T
rs35175818	16	28608746	-	-	16_28608746_A_C_b37	ENSG00000178952.4	TUFM	2.18534e-36	0.449542	0.0310818	Whole_Blood	1	ENSG00000197165	chr16:28603264-28608430	316	-	T	T
rs112191041	16	28583362	-	-	16_28583362_A_G_b37	ENSG00000178952.4	TUFM	2.4157e-36	0.449702	0.031118	Whole_Blood	1	ENSG00000176476	chr16:28565236-28603111	0	-	T	T
rs17640009	16	28595700	-	-	16_28595700_A_G_b37	ENSG00000178952.4	TUFM	7.25483e-37	0.449958	0.0308369	Whole_Blood	1	ENSG00000176476	chr16:28565236-28603111	0	-	T	T
rs2726036	16	28347140	-	-	16_28347140_A_C_b37	ENSG00000178952.4	TUFM	2.10675e-39	0.450222	0.0294867	Whole_Blood	1	ENSG00000198156	chr16:28353876-28374829	6737	-	T	T
rs112047757	16	28590862	-	-	16_28590862_C_T_b37	ENSG00000178952.4	TUFM	3.1996e-36	0.451439	0.0313091	Whole_Blood	1	ENSG00000176476	chr16:28565236-28603111	0	-	T	T
rs12447461	16	28582941	-	-	16_28582941_C_A_b37	ENSG00000178952.4	TUFM	1.36927e-35	0.451652	0.0316968	Whole_Blood	1	ENSG00000176476	chr16:28565236-28603111	0	-	T	T
rs762634	16	28603335	-	-	16_28603335_T_C_b37	ENSG00000178952.4	TUFM	3.9291e-34	0.452929	0.0326883	Whole_Blood	1	ENSG00000197165	chr16:28603264-28608430	0	-	T	T
rs75539558	16	28595810	-	-	16_28595810_C_G_b37	ENSG00000178952.4	TUFM	4.11062e-37	0.454259	0.0309914	Whole_Blood	1	ENSG00000176476	chr16:28565236-28603111	0	-	T	T
rs710410	16	28603342	-	-	16_28603342_A_G_b37	ENSG00000178952.4	TUFM	3.01891e-34	0.456476	0.0328708	Whole_Blood	1	ENSG00000197165	chr16:28603264-28608430	0	-	T	T
rs4788081	16	28556147	-	-	16_28556147_T_C_b37	ENSG00000178952.4	TUFM	8.50705e-31	0.456872	0.0352882	Whole_Blood	1	ENSG00000271495	chr16:28559652-28559979	3506	-	T	T
rs7190771	16	28590030	-	-	16_28590030_G_A_b37	ENSG00000178952.4	TUFM	6.94962e-33	0.461813	0.0341636	Whole_Blood	1	ENSG00000176476	chr16:28565236-28603111	0	-	T	T
rs240705	16	28529716	-	-	16_28529716_C_T_b37	ENSG00000178952.4	TUFM	2.37036e-43	0.469746	0.0287906	Whole_Blood	1	ENSG00000197272	chr16:28510683-28523372	6344	-	T	T
rs240702	16	28531353	-	-	16_28531353_C_T_b37	ENSG00000178952.4	TUFM	2.29412e-43	0.469808	0.0287878	Whole_Blood	1	ENSG00000197272	chr16:28510683-28523372	7981	-	T	T
rs189278832	16	28539386	-	-	16_28539386_G_A_b37	ENSG00000178952.4	TUFM	1.05554e-37	0.470194	0.0317367	Whole_Blood	1	ENSG00000176046	chr16:28548606-28550495	9221	-	T	T
rs240704	16	28529949	-	-	16_28529949_T_C_b37	ENSG00000178952.4	TUFM	1.85693e-42	0.470373	0.0292532	Whole_Blood	1	ENSG00000197272	chr16:28510683-28523372	6577	-	T	T
rs62034326	16	28539293	-	-	16_28539293_A_G_b37	ENSG00000178952.4	TUFM	1.24942e-10	0.471185	0.0656148	Ovary	1	ENSG00000176046	chr16:28548606-28550495	9314	-	T	T
rs62034321	16	28534038	-	-	16_28534038_C_T_b37	ENSG00000178952.4	TUFM	8.07444e-11	0.473008	0.0650505	Ovary	1	ENSG00000197272	chr16:28510683-28523372	10666	-	T	T
rs28698667	16	28533071	-	T	16_28533071_C_T_b37	ENSG00000178952.4	TUFM	6.50172e-11	0.474917	0.0649139	Ovary	1	ENSG00000197272	chr16:28510683-28523372	9699	-	T	T
rs62034323	16	28536473	-	T	16_28536473_C_T_b37	ENSG00000178952.4	TUFM	6.50172e-11	0.474917	0.0649139	Ovary	1	ENSG00000176046	chr16:28548606-28550495	12134	-	T	T
rs153106	16	28526897	-	-	16_28526897_T_C_b37	ENSG00000178952.4	TUFM	3.53571e-44	0.475463	0.0287559	Whole_Blood	1	ENSG00000197272	chr16:28510683-28523372	3525	-	T	T
rs4788085	16	28535003	-	-	16_28535003_A_G_b37	ENSG00000178952.4	TUFM	2.38504e-11	0.47592	0.0632692	Ovary	1	ENSG00000197272	chr16:28510683-28523372	11631	-	T	T
rs28772958	16	28535305	-	T	16_28535305_A_G_b37	ENSG00000178952.4	TUFM	2.38504e-11	0.47592	0.0632692	Ovary	1	ENSG00000197272	chr16:28510683-28523372	11933	-	T	T
rs2106480	16	28537971	-	-	16_28537971_T_C_b37	ENSG00000178952.4	TUFM	2.38504e-11	0.47592	0.0632692	Ovary	1	ENSG00000176046	chr16:28548606-28550495	10636	-	T	T
rs4788083	16	28545449	-	-	16_28545449_A_G_b37	ENSG00000178952.4	TUFM	2.38504e-11	0.47592	0.0632692	Ovary	1	ENSG00000176046	chr16:28548606-28550495	3158	-	T	T
rs151174	16	28508069	-	T	16_28508069_C_T_b37	ENSG00000178952.4	TUFM	5.70391e-42	0.47714	0.0299143	Whole_Blood	1	ENSG00000184730	chr16:28505970-28510291	0	-	T	T
rs4788085	16	28535003	-	-	16_28535003_A_G_b37	ENSG00000178952.4	TUFM	5.30991e-44	0.477928	0.0289868	Whole_Blood	1	ENSG00000197272	chr16:28510683-28523372	11631	-	T	T
rs28772958	16	28535305	-	T	16_28535305_A_G_b37	ENSG00000178952.4	TUFM	5.30991e-44	0.477928	0.0289868	Whole_Blood	1	ENSG00000197272	chr16:28510683-28523372	11933	-	T	T
rs2106480	16	28537971	-	-	16_28537971_T_C_b37	ENSG00000178952.4	TUFM	5.30991e-44	0.477928	0.0289868	Whole_Blood	1	ENSG00000176046	chr16:28548606-28550495	10636	-	T	T
rs4788083	16	28545449	-	-	16_28545449_A_G_b37	ENSG00000178952.4	TUFM	7.1173e-45	0.481864	0.0288223	Whole_Blood	1	ENSG00000176046	chr16:28548606-28550495	3158	-	T	T
rs12446550	16	28543381	-	T	16_28543381_G_A_b37	ENSG00000178952.4	TUFM	3.67135e-11	0.482033	0.0648443	Ovary	1	ENSG00000176046	chr16:28548606-28550495	5226	-	T	T
rs62034319	16	28532188	-	T	16_28532188_T_G_b37	ENSG00000178952.4	TUFM	5.93922e-46	0.485376	0.0285458	Whole_Blood	1	ENSG00000197272	chr16:28510683-28523372	8816	-	T	T
rs8046271	16	28541394	-	-	16_28541394_T_C_b37	ENSG00000178952.4	TUFM	6.79714e-38	0.486866	0.0327492	Whole_Blood	1	ENSG00000176046	chr16:28548606-28550495	7213	-	T	T
rs62034326	16	28539293	-	-	16_28539293_A_G_b37	ENSG00000178952.4	TUFM	1.76627e-45	0.492676	0.0291897	Whole_Blood	1	ENSG00000176046	chr16:28548606-28550495	9314	-	T	T
rs12446550	16	28543381	-	T	16_28543381_G_A_b37	ENSG00000178952.4	TUFM	1.89777e-48	0.495888	0.0280755	Whole_Blood	1	ENSG00000176046	chr16:28548606-28550495	5226	-	T	T
rs7528684	1	157670816	-	-	1_157670816_A_G_b37	ENSG00000160856.16	FCRL3	1.90507e-12	0.499366	0.0638095	Spleen	1	ENSG00000160856	chr1:157644111-157670647	169	-	T	T
rs62034321	16	28534038	-	-	16_28534038_C_T_b37	ENSG00000178952.4	TUFM	1.43165e-49	0.499952	0.0278382	Whole_Blood	1	ENSG00000197272	chr16:28510683-28523372	10666	-	T	T
rs28698667	16	28533071	-	T	16_28533071_C_T_b37	ENSG00000178952.4	TUFM	1.2639e-49	0.500135	0.0278262	Whole_Blood	1	ENSG00000197272	chr16:28510683-28523372	9699	-	T	T
rs62034323	16	28536473	-	T	16_28536473_C_T_b37	ENSG00000178952.4	TUFM	1.2639e-49	0.500135	0.0278262	Whole_Blood	1	ENSG00000176046	chr16:28548606-28550495	12134	-	T	T
rs2210913	1	157668993	-	-	1_157668993_C_T_b37	ENSG00000160856.16	FCRL3	1.40398e-12	0.501562	0.0636242	Spleen	1	ENSG00000160856	chr1:157644111-157670647	0	-	T	T
rs945635	1	157670290	-	-	1_157670290_C_G_b37	ENSG00000160856.16	FCRL3	1.41215e-12	0.501583	0.0636357	Spleen	1	ENSG00000160856	chr1:157644111-157670647	0	-	T	T
rs3761959	1	157669278	-	-	1_157669278_C_T_b37	ENSG00000160856.16	FCRL3	6.16116e-14	0.517165	0.061105	Spleen	1	ENSG00000160856	chr1:157644111-157670647	0	-	T	T
rs772921	12	56403577	-	-	12_56403577_C_T_b37	ENSG00000139531.8	SUOX	1.19722e-23	-0.581443	0.0530745	Nerve_Tibial	1	ENSG00000123411	chr12:56401443-56432219	0	-	T	-
rs1702877	12	56427808	-	-	12_56427808_C_T_b37	ENSG00000139531.8	SUOX	1.19722e-23	-0.581443	0.0530745	Nerve_Tibial	2	ENSG00000123411, ENSG00000257449	chr12:56401443-56432219, chr12:56423433-56435590	0	-	T	-
rs2456973	12	56416928	-	-	12_56416928_A_C_b37	ENSG00000139531.8	SUOX	2.96124e-22	-0.564057	0.0535011	Nerve_Tibial	1	ENSG00000123411	chr12:56401443-56432219	0	-	T	-
rs705704	12	56435412	-	-	12_56435412_G_A_b37	ENSG00000139531.8	SUOX	5.68454e-22	-0.56078	0.0536207	Nerve_Tibial	1	ENSG00000257449	chr12:56423433-56435590	0	-	T	-
rs10876866	12	56445366	-	-	12_56445366_G_A_b37	ENSG00000139531.8	SUOX	2.30313e-21	-0.552809	0.053798	Nerve_Tibial	1	ENSG00000197728	chr12:56435637-56438116	7250	-	T	-
rs772921	12	56403577	-	-	12_56403577_C_T_b37	ENSG00000139531.8	SUOX	4.94207e-08	-0.545401	0.0938696	Spleen	1	ENSG00000123411	chr12:56401443-56432219	0	-	T	-
rs772921	12	56403577	-	-	12_56403577_C_T_b37	ENSG00000139531.8	SUOX	5.74835e-13	-0.541391	0.0667913	Brain_Cerebellum	1	ENSG00000123411	chr12:56401443-56432219	0	-	T	-
rs1702877	12	56427808	-	-	12_56427808_C_T_b37	ENSG00000139531.8	SUOX	5.74835e-13	-0.541391	0.0667913	Brain_Cerebellum	2	ENSG00000123411, ENSG00000257449	chr12:56401443-56432219, chr12:56423433-56435590	0	-	T	-
rs2456973	12	56416928	-	-	12_56416928_A_C_b37	ENSG00000139531.8	SUOX	3.28684e-12	-0.532702	0.0685341	Brain_Cerebellum	1	ENSG00000123411	chr12:56401443-56432219	0	-	T	-
rs492393	2	25315511	-	-	2_25315511_G_A_b37	ENSG00000138031.10	ADCY3	5.23869e-17	-0.524413	0.0589153	Whole_Blood	1	ENSG00000084710	chr2:25264999-25378243	0	-	T	-
rs34415530	12	56444632	-	-	12_56444632_C_T_b37	ENSG00000139531.8	SUOX	6.568e-16	-0.52432	0.0612811	Nerve_Tibial	1	ENSG00000197728	chr12:56435637-56438116	6516	-	T	-
rs488817	2	25332696	-	-	2_25332696_C_T_b37	ENSG00000138031.10	ADCY3	4.89915e-17	-0.523333	0.058732	Whole_Blood	1	ENSG00000084710	chr2:25264999-25378243	0	-	T	-
rs510107	2	25319471	-	-	2_25319471_G_A_b37	ENSG00000138031.10	ADCY3	6.16723e-17	-0.522039	0.0587997	Whole_Blood	1	ENSG00000084710	chr2:25264999-25378243	0	-	T	-
rs519111	2	25333735	-	-	2_25333735_T_C_b37	ENSG00000138031.10	ADCY3	6.16723e-17	-0.522039	0.0587997	Whole_Blood	1	ENSG00000084710	chr2:25264999-25378243	0	-	T	-
rs483428	2	25305136	-	-	2_25305136_C_T_b37	ENSG00000138031.10	ADCY3	4.634e-17	-0.521883	0.0585182	Whole_Blood	1	ENSG00000084710	chr2:25264999-25378243	0	-	T	-
rs487617	2	25309756	-	-	2_25309756_C_G_b37	ENSG00000138031.10	ADCY3	5.10532e-17	-0.521377	0.0585505	Whole_Blood	1	ENSG00000084710	chr2:25264999-25378243	0	-	T	-
rs839652	2	25334340	-	-	2_25334340_C_T_b37	ENSG00000138031.10	ADCY3	7.02466e-17	-0.521284	0.0588358	Whole_Blood	1	ENSG00000084710	chr2:25264999-25378243	0	-	T	-
rs512419	2	25310155	-	-	2_25310155_G_T_b37	ENSG00000138031.10	ADCY3	5.03646e-17	-0.521002	0.0584959	Whole_Blood	1	ENSG00000084710	chr2:25264999-25378243	0	-	T	-
rs1530016	2	25305756	-	-	2_25305756_C_T_b37	ENSG00000138031.10	ADCY3	5.55553e-17	-0.520661	0.0585479	Whole_Blood	1	ENSG00000084710	chr2:25264999-25378243	0	-	T	-
rs522806	2	25316584	-	-	2_25316584_C_A_b37	ENSG00000138031.10	ADCY3	5.55553e-17	-0.520661	0.0585479	Whole_Blood	1	ENSG00000084710	chr2:25264999-25378243	0	-	T	-
rs497567	2	25335089	-	T	2_25335089_G_A_b37	ENSG00000138031.10	ADCY3	7.65968e-17	-0.520659	0.058846	Whole_Blood	1	ENSG00000084710	chr2:25264999-25378243	0	-	T	-
rs530951	2	25307005	-	-	2_25307005_C_T_b37	ENSG00000138031.10	ADCY3	5.77556e-17	-0.520463	0.0585616	Whole_Blood	1	ENSG00000084710	chr2:25264999-25378243	0	-	T	-
rs10876866	12	56445366	-	-	12_56445366_G_A_b37	ENSG00000139531.8	SUOX	1.51477e-11	-0.515343	0.0689177	Brain_Cerebellum	1	ENSG00000197728	chr12:56435637-56438116	7250	-	T	-
rs705704	12	56435412	-	-	12_56435412_G_A_b37	ENSG00000139531.8	SUOX	1.03333e-11	-0.512394	0.06785	Brain_Cerebellum	1	ENSG00000257449	chr12:56423433-56435590	0	-	T	-
rs34415530	12	56444632	-	-	12_56444632_C_T_b37	ENSG00000139531.8	SUOX	3.45063e-09	-0.492669	0.077059	Brain_Cerebellum	1	ENSG00000197728	chr12:56435637-56438116	6516	-	T	-
rs772921	12	56403577	-	-	12_56403577_C_T_b37	ENSG00000139531.8	SUOX	2.85461e-22	-0.479349	0.0458913	Thyroid	1	ENSG00000123411	chr12:56401443-56432219	0	-	T	-
rs1702877	12	56427808	-	-	12_56427808_C_T_b37	ENSG00000139531.8	SUOX	2.85461e-22	-0.479349	0.0458913	Thyroid	2	ENSG00000123411, ENSG00000257449	chr12:56401443-56432219, chr12:56423433-56435590	0	-	T	-
rs2456973	12	56416928	-	-	12_56416928_A_C_b37	ENSG00000139531.8	SUOX	1.12671e-21	-0.470959	0.045851	Thyroid	1	ENSG00000123411	chr12:56401443-56432219	0	-	T	-
rs772921	12	56403577	-	-	12_56403577_C_T_b37	ENSG00000139531.8	SUOX	4.06121e-11	-0.467479	0.0665385	Pancreas	1	ENSG00000123411	chr12:56401443-56432219	0	-	T	-
rs1702877	12	56427808	-	-	12_56427808_C_T_b37	ENSG00000139531.8	SUOX	4.06121e-11	-0.467479	0.0665385	Pancreas	2	ENSG00000123411, ENSG00000257449	chr12:56401443-56432219, chr12:56423433-56435590	0	-	T	-
rs705704	12	56435412	-	-	12_56435412_G_A_b37	ENSG00000139531.8	SUOX	2.71253e-21	-0.465561	0.0458251	Thyroid	1	ENSG00000257449	chr12:56423433-56435590	0	-	T	-
rs10876866	12	56445366	-	-	12_56445366_G_A_b37	ENSG00000139531.8	SUOX	4.77365e-21	-0.462883	0.0458884	Thyroid	1	ENSG00000197728	chr12:56435637-56438116	7250	-	T	-
rs564667	2	25310860	-	-	2_25310860_A_T_b37	ENSG00000138031.10	ADCY3	1.6047e-14	-0.447042	0.0553499	Whole_Blood	1	ENSG00000084710	chr2:25264999-25378243	0	-	T	-
rs2917916	2	25316336	-	-	2_25316336_A_C_b37	ENSG00000138031.10	ADCY3	1.6047e-14	-0.447042	0.0553499	Whole_Blood	1	ENSG00000084710	chr2:25264999-25378243	0	-	T	-
rs475868	2	25318059	-	-	2_25318059_A_G_b37	ENSG00000138031.10	ADCY3	1.6047e-14	-0.447042	0.0553499	Whole_Blood	1	ENSG00000084710	chr2:25264999-25378243	0	-	T	-
rs546217	2	25311537	-	-	2_25311537_A_C_b37	ENSG00000138031.10	ADCY3	1.60208e-14	-0.446574	0.0552903	Whole_Blood	1	ENSG00000084710	chr2:25264999-25378243	0	-	T	-
rs2918630	2	25314186	-	-	2_25314186_T_C_b37	ENSG00000138031.10	ADCY3	2.00762e-14	-0.446497	0.0555111	Whole_Blood	1	ENSG00000084710	chr2:25264999-25378243	0	-	T	-
rs2456973	12	56416928	-	-	12_56416928_A_C_b37	ENSG00000139531.8	SUOX	2.20487e-10	-0.443865	0.0660304	Pancreas	1	ENSG00000123411	chr12:56401443-56432219	0	-	T	-
rs705704	12	56435412	-	-	12_56435412_G_A_b37	ENSG00000139531.8	SUOX	2.08612e-10	-0.443317	0.0658504	Pancreas	1	ENSG00000257449	chr12:56423433-56435590	0	-	T	-
rs10876866	12	56445366	-	-	12_56445366_G_A_b37	ENSG00000139531.8	SUOX	6.05339e-10	-0.433982	0.0663866	Pancreas	1	ENSG00000197728	chr12:56435637-56438116	7250	-	T	-
rs34415530	12	56444632	-	-	12_56444632_C_T_b37	ENSG00000139531.8	SUOX	2.7396e-15	-0.429467	0.0517709	Thyroid	1	ENSG00000197728	chr12:56435637-56438116	6516	-	T	-
rs772921	12	56403577	-	-	12_56403577_C_T_b37	ENSG00000139531.8	SUOX	4.95743e-08	-0.423935	0.0728148	Pituitary	1	ENSG00000123411	chr12:56401443-56432219	0	-	T	-
rs1702877	12	56427808	-	-	12_56427808_C_T_b37	ENSG00000139531.8	SUOX	4.95743e-08	-0.423935	0.0728148	Pituitary	2	ENSG00000123411, ENSG00000257449	chr12:56401443-56432219, chr12:56423433-56435590	0	-	T	-
rs2456973	12	56416928	-	-	12_56416928_A_C_b37	ENSG00000139531.8	SUOX	2.41168e-13	-0.39999	0.0504303	Esophagus_Gastroesophageal_Junction	1	ENSG00000123411	chr12:56401443-56432219	0	-	T	-
rs705704	12	56435412	-	-	12_56435412_G_A_b37	ENSG00000139531.8	SUOX	2.41168e-13	-0.39999	0.0504303	Esophagus_Gastroesophageal_Junction	1	ENSG00000257449	chr12:56423433-56435590	0	-	T	-
rs10876866	12	56445366	-	-	12_56445366_G_A_b37	ENSG00000139531.8	SUOX	5.76409e-13	-0.39725	0.0510338	Esophagus_Gastroesophageal_Junction	1	ENSG00000197728	chr12:56435637-56438116	7250	-	T	-
rs772921	12	56403577	-	-	12_56403577_C_T_b37	ENSG00000139531.8	SUOX	7.29284e-13	-0.397094	0.0512776	Esophagus_Gastroesophageal_Junction	1	ENSG00000123411	chr12:56401443-56432219	0	-	T	-
rs1702877	12	56427808	-	-	12_56427808_C_T_b37	ENSG00000139531.8	SUOX	1.87141e-12	-0.394863	0.0520746	Esophagus_Gastroesophageal_Junction	2	ENSG00000123411, ENSG00000257449	chr12:56401443-56432219, chr12:56423433-56435590	0	-	T	-
rs772921	12	56403577	-	-	12_56403577_C_T_b37	ENSG00000139531.8	SUOX	2.67197e-26	-0.381595	0.0330633	Skin_Sun_Exposed_Lower_leg	1	ENSG00000123411	chr12:56401443-56432219	0	-	T	-
rs1702877	12	56427808	-	-	12_56427808_C_T_b37	ENSG00000139531.8	SUOX	2.67197e-26	-0.381595	0.0330633	Skin_Sun_Exposed_Lower_leg	2	ENSG00000123411, ENSG00000257449	chr12:56401443-56432219, chr12:56423433-56435590	0	-	T	-
rs34415530	12	56444632	-	-	12_56444632_C_T_b37	ENSG00000139531.8	SUOX	2.08218e-22	-0.380818	0.0364391	Skin_Sun_Exposed_Lower_leg	1	ENSG00000197728	chr12:56435637-56438116	6516	-	T	-
rs2456973	12	56416928	-	-	12_56416928_A_C_b37	ENSG00000139531.8	SUOX	2.02134e-25	-0.370402	0.0327808	Skin_Sun_Exposed_Lower_leg	1	ENSG00000123411	chr12:56401443-56432219	0	-	T	-
rs705704	12	56435412	-	-	12_56435412_G_A_b37	ENSG00000139531.8	SUOX	1.84154e-25	-0.370367	0.0327453	Skin_Sun_Exposed_Lower_leg	1	ENSG00000257449	chr12:56423433-56435590	0	-	T	-
rs10876866	12	56445366	-	-	12_56445366_G_A_b37	ENSG00000139531.8	SUOX	6.96971e-25	-0.368909	0.0330854	Skin_Sun_Exposed_Lower_leg	1	ENSG00000197728	chr12:56435637-56438116	7250	-	T	-
rs772921	12	56403577	-	-	12_56403577_C_T_b37	ENSG00000139531.8	SUOX	1.7612e-11	-0.351641	0.0491089	Testis	1	ENSG00000123411	chr12:56401443-56432219	0	-	T	-
rs1702877	12	56427808	-	-	12_56427808_C_T_b37	ENSG00000139531.8	SUOX	1.7612e-11	-0.351641	0.0491089	Testis	2	ENSG00000123411, ENSG00000257449	chr12:56401443-56432219, chr12:56423433-56435590	0	-	T	-
rs34415530	12	56444632	-	-	12_56444632_C_T_b37	ENSG00000139531.8	SUOX	1.56028e-09	-0.349533	0.0550268	Testis	1	ENSG00000197728	chr12:56435637-56438116	6516	-	T	-
rs34415530	12	56444632	-	-	12_56444632_C_T_b37	ENSG00000139531.8	SUOX	2.01891e-08	-0.348506	0.0592718	Esophagus_Gastroesophageal_Junction	1	ENSG00000197728	chr12:56435637-56438116	6516	-	T	-
rs772921	12	56403577	-	-	12_56403577_C_T_b37	ENSG00000139531.8	SUOX	2.38409e-12	-0.347702	0.0474194	Esophagus_Muscularis	1	ENSG00000123411	chr12:56401443-56432219	0	-	T	-
rs1702877	12	56427808	-	-	12_56427808_C_T_b37	ENSG00000139531.8	SUOX	4.10922e-12	-0.345357	0.047666	Esophagus_Muscularis	2	ENSG00000123411, ENSG00000257449	chr12:56401443-56432219, chr12:56423433-56435590	0	-	T	-
rs705704	12	56435412	-	-	12_56435412_G_A_b37	ENSG00000139531.8	SUOX	2.52698e-12	-0.343682	0.0469305	Esophagus_Muscularis	1	ENSG00000257449	chr12:56423433-56435590	0	-	T	-
rs2456973	12	56416928	-	-	12_56416928_A_C_b37	ENSG00000139531.8	SUOX	3.99941e-12	-0.340722	0.046998	Esophagus_Muscularis	1	ENSG00000123411	chr12:56401443-56432219	0	-	T	-
rs10876866	12	56445366	-	-	12_56445366_G_A_b37	ENSG00000139531.8	SUOX	5.75367e-12	-0.339307	0.0471841	Esophagus_Muscularis	1	ENSG00000197728	chr12:56435637-56438116	7250	-	T	-
rs2456973	12	56416928	-	-	12_56416928_A_C_b37	ENSG00000139531.8	SUOX	1.41885e-10	-0.33504	0.0493351	Testis	1	ENSG00000123411	chr12:56401443-56432219	0	-	T	-
rs705704	12	56435412	-	-	12_56435412_G_A_b37	ENSG00000139531.8	SUOX	1.41885e-10	-0.33504	0.0493351	Testis	1	ENSG00000257449	chr12:56423433-56435590	0	-	T	-
rs10876866	12	56445366	-	-	12_56445366_G_A_b37	ENSG00000139531.8	SUOX	2.75928e-10	-0.333659	0.0500162	Testis	1	ENSG00000197728	chr12:56435637-56438116	7250	-	T	-
rs1702877	12	56427808	-	-	12_56427808_C_T_b37	ENSG00000139531.8	SUOX	3.83967e-16	-0.317978	0.0367472	Skin_Not_Sun_Exposed_Suprapubic	2	ENSG00000123411, ENSG00000257449	chr12:56401443-56432219, chr12:56423433-56435590	0	-	T	-
rs1702877	12	56427808	-	-	12_56427808_C_T_b37	ENSG00000139531.8	SUOX	6.25886e-09	-0.315336	0.0514588	Colon_Sigmoid	2	ENSG00000123411, ENSG00000257449	chr12:56401443-56432219, chr12:56423433-56435590	0	-	T	-
rs772921	12	56403577	-	-	12_56403577_C_T_b37	ENSG00000139531.8	SUOX	1.28074e-15	-0.311529	0.0367441	Skin_Not_Sun_Exposed_Suprapubic	1	ENSG00000123411	chr12:56401443-56432219	0	-	T	-
rs2456973	12	56416928	-	-	12_56416928_A_C_b37	ENSG00000139531.8	SUOX	9.31098e-16	-0.308501	0.0361887	Skin_Not_Sun_Exposed_Suprapubic	1	ENSG00000123411	chr12:56401443-56432219	0	-	T	-
rs772921	12	56403577	-	-	12_56403577_C_T_b37	ENSG00000139531.8	SUOX	1.28162e-08	-0.306367	0.0511714	Colon_Sigmoid	1	ENSG00000123411	chr12:56401443-56432219	0	-	T	-
rs705704	12	56435412	-	-	12_56435412_G_A_b37	ENSG00000139531.8	SUOX	1.00659e-14	-0.297249	0.0363639	Skin_Not_Sun_Exposed_Suprapubic	1	ENSG00000257449	chr12:56423433-56435590	0	-	T	-
rs10876866	12	56445366	-	-	12_56445366_G_A_b37	ENSG00000139531.8	SUOX	2.04686e-14	-0.296792	0.0367859	Skin_Not_Sun_Exposed_Suprapubic	1	ENSG00000197728	chr12:56435637-56438116	7250	-	T	-
rs2456973	12	56416928	-	-	12_56416928_A_C_b37	ENSG00000139531.8	SUOX	4.46287e-13	-0.295667	0.0391458	Artery_Tibial	1	ENSG00000123411	chr12:56401443-56432219	0	-	T	-
rs772921	12	56403577	-	-	12_56403577_C_T_b37	ENSG00000139531.8	SUOX	1.5001e-12	-0.290355	0.0394209	Artery_Tibial	1	ENSG00000123411	chr12:56401443-56432219	0	-	T	-
rs1702877	12	56427808	-	-	12_56427808_C_T_b37	ENSG00000139531.8	SUOX	1.5001e-12	-0.290355	0.0394209	Artery_Tibial	2	ENSG00000123411, ENSG00000257449	chr12:56401443-56432219, chr12:56423433-56435590	0	-	T	-
rs705704	12	56435412	-	-	12_56435412_G_A_b37	ENSG00000139531.8	SUOX	1.62462e-12	-0.289673	0.0393948	Artery_Tibial	1	ENSG00000257449	chr12:56423433-56435590	0	-	T	-
rs34415530	12	56444632	-	-	12_56444632_C_T_b37	ENSG00000139531.8	SUOX	6.43461e-11	-0.278701	0.0410221	Skin_Not_Sun_Exposed_Suprapubic	1	ENSG00000197728	chr12:56435637-56438116	6516	-	T	-
rs10876866	12	56445366	-	-	12_56445366_G_A_b37	ENSG00000139531.8	SUOX	2.04653e-11	-0.276635	0.0398041	Artery_Tibial	1	ENSG00000197728	chr12:56435637-56438116	7250	-	T	-
rs772921	12	56403577	-	-	12_56403577_C_T_b37	ENSG00000139531.8	SUOX	6.0199e-10	-0.267422	0.0412415	Artery_Aorta	1	ENSG00000123411	chr12:56401443-56432219	0	-	T	-
rs1702877	12	56427808	-	-	12_56427808_C_T_b37	ENSG00000139531.8	SUOX	6.0199e-10	-0.267422	0.0412415	Artery_Aorta	2	ENSG00000123411, ENSG00000257449	chr12:56401443-56432219, chr12:56423433-56435590	0	-	T	-
rs2456973	12	56416928	-	-	12_56416928_A_C_b37	ENSG00000139531.8	SUOX	1.44468e-09	-0.263514	0.0416608	Artery_Aorta	1	ENSG00000123411	chr12:56401443-56432219	0	-	T	-
rs34415530	12	56444632	-	-	12_56444632_C_T_b37	ENSG00000139531.8	SUOX	4.10001e-09	-0.262295	0.0433761	Artery_Tibial	1	ENSG00000197728	chr12:56435637-56438116	6516	-	T	-
rs705704	12	56435412	-	-	12_56435412_G_A_b37	ENSG00000139531.8	SUOX	1.96309e-09	-0.260282	0.0415196	Artery_Aorta	1	ENSG00000257449	chr12:56423433-56435590	0	-	T	-
rs10876866	12	56445366	-	-	12_56445366_G_A_b37	ENSG00000139531.8	SUOX	2.94129e-09	-0.260057	0.0419846	Artery_Aorta	1	ENSG00000197728	chr12:56435637-56438116	7250	-	T	-
rs34415530	12	56444632	-	-	12_56444632_C_T_b37	ENSG00000139531.8	SUOX	2.05949e-09	-0.213221	0.0345434	Lung	1	ENSG00000197728	chr12:56435637-56438116	6516	-	T	-
rs1702877	12	56427808	-	-	12_56427808_C_T_b37	ENSG00000139531.8	SUOX	1.01299e-10	-0.208622	0.0311824	Lung	2	ENSG00000123411, ENSG00000257449	chr12:56401443-56432219, chr12:56423433-56435590	0	-	T	-
rs1702877	12	56427808	-	-	12_56427808_C_T_b37	ENSG00000139531.8	SUOX	4.16147e-12	-0.208276	0.028835	Whole_Blood	2	ENSG00000123411, ENSG00000257449	chr12:56401443-56432219, chr12:56423433-56435590	0	-	T	-
rs772921	12	56403577	-	-	12_56403577_C_T_b37	ENSG00000139531.8	SUOX	8.50778e-12	-0.204954	0.0288327	Whole_Blood	1	ENSG00000123411	chr12:56401443-56432219	0	-	T	-
rs2456973	12	56416928	-	-	12_56416928_A_C_b37	ENSG00000139531.8	SUOX	2.03884e-10	-0.204798	0.0311585	Lung	1	ENSG00000123411	chr12:56401443-56432219	0	-	T	-
rs772921	12	56403577	-	-	12_56403577_C_T_b37	ENSG00000139531.8	SUOX	2.19809e-10	-0.203928	0.0310865	Lung	1	ENSG00000123411	chr12:56401443-56432219	0	-	T	-
rs705704	12	56435412	-	-	12_56435412_G_A_b37	ENSG00000139531.8	SUOX	5.49136e-10	-0.200278	0.0312762	Lung	1	ENSG00000257449	chr12:56423433-56435590	0	-	T	-
rs10876866	12	56445366	-	-	12_56445366_G_A_b37	ENSG00000139531.8	SUOX	5.85382e-10	-0.199747	0.031247	Lung	1	ENSG00000197728	chr12:56435637-56438116	7250	-	T	-
rs2456973	12	56416928	-	-	12_56416928_A_C_b37	ENSG00000139531.8	SUOX	6.06808e-11	-0.194629	0.0286777	Whole_Blood	1	ENSG00000123411	chr12:56401443-56432219	0	-	T	-
rs705704	12	56435412	-	-	12_56435412_G_A_b37	ENSG00000139531.8	SUOX	9.44194e-11	-0.193029	0.0287548	Whole_Blood	1	ENSG00000257449	chr12:56423433-56435590	0	-	T	-
rs10876866	12	56445366	-	-	12_56445366_G_A_b37	ENSG00000139531.8	SUOX	9.82785e-11	-0.192735	0.0287397	Whole_Blood	1	ENSG00000197728	chr12:56435637-56438116	7250	-	T	-
rs34415530	12	56444632	-	-	12_56444632_C_T_b37	ENSG00000139531.8	SUOX	4.04049e-09	-0.18788	0.0310013	Whole_Blood	1	ENSG00000197728	chr12:56435637-56438116	6516	-	T	-
rs13333976	16	28347707	-	-	16_28347707_T_C_b37	ENSG00000178952.4	TUFM	2.02583e-08	0.135237	0.0231763	Colon_Transverse	1	ENSG00000198156	chr16:28353876-28374829	6170	-	T	-
rs1136703	16	28607232	-	-	16_28607232_A_G_b37	ENSG00000178952.4	TUFM	3.81528e-08	0.135306	0.0236901	Colon_Transverse	1	ENSG00000197165	chr16:28603264-28608430	0	-	T	-
rs56354901	16	28523144	-	-	16_28523144_T_C_b37	ENSG00000178952.4	TUFM	1.96082e-09	0.151219	0.0244642	Lung	1	ENSG00000197272	chr16:28510683-28523372	0	-	T	-
rs62034318	16	28527221	-	-	16_28527221_C_T_b37	ENSG00000178952.4	TUFM	3.85688e-08	0.161075	0.0285258	Nerve_Tibial	1	ENSG00000197272	chr16:28510683-28523372	3849	-	T	-
rs79046494	16	28527326	-	-	16_28527326_G_A_b37	ENSG00000178952.4	TUFM	3.20231e-08	0.163144	0.0287124	Nerve_Tibial	1	ENSG00000197272	chr16:28510683-28523372	3954	-	T	-
rs564667	2	25310860	-	-	2_25310860_A_T_b37	ENSG00000138031.10	ADCY3	4.39214e-08	0.165337	0.02941	Nerve_Tibial	1	ENSG00000084710	chr2:25264999-25378243	0	-	T	-
rs2917916	2	25316336	-	-	2_25316336_A_C_b37	ENSG00000138031.10	ADCY3	4.39214e-08	0.165337	0.02941	Nerve_Tibial	1	ENSG00000084710	chr2:25264999-25378243	0	-	T	-
rs475868	2	25318059	-	-	2_25318059_A_G_b37	ENSG00000138031.10	ADCY3	4.39214e-08	0.165337	0.02941	Nerve_Tibial	1	ENSG00000084710	chr2:25264999-25378243	0	-	T	-
rs62034318	16	28527221	-	-	16_28527221_C_T_b37	ENSG00000178952.4	TUFM	9.31125e-12	0.169832	0.0239836	Lung	1	ENSG00000197272	chr16:28510683-28523372	3849	-	T	-
rs7648841	3	49416825	-	-	3_49416825_G_A_b37	ENSG00000004534.10	RBM6	3.94136e-08	0.172815	0.0306851	Lung	1	ENSG00000067560	chr3:49396578-49450431	0	-	T	-
rs79046494	16	28527326	-	-	16_28527326_G_A_b37	ENSG00000178952.4	TUFM	5.63161e-12	0.174262	0.0243329	Lung	1	ENSG00000197272	chr16:28510683-28523372	3954	-	T	-
rs13090388	3	49391082	-	-	3_49391082_C_T_b37	ENSG00000004534.10	RBM6	2.07517e-08	0.174345	0.030307	Lung	1	ENSG00000233276	chr3:49394609-49396033	3528	-	T	-
rs9858418	3	49543288	-	-	3_49543288_A_G_b37	ENSG00000004534.10	RBM6	2.58192e-08	0.174715	0.0305888	Lung	1	ENSG00000173402	chr3:49506146-49573048	0	-	T	-
rs7630869	3	49522543	-	-	3_49522543_C_T_b37	ENSG00000004534.10	RBM6	2.36041e-08	0.175341	0.0306082	Lung	1	ENSG00000173402	chr3:49506146-49573048	0	-	T	-
rs13333976	16	28347707	-	-	16_28347707_T_C_b37	ENSG00000178952.4	TUFM	9.27956e-10	0.181471	0.0287531	Adipose_Subcutaneous	1	ENSG00000198156	chr16:28353876-28374829	6170	-	T	-
rs7630869	3	49522543	-	-	3_49522543_C_T_b37	ENSG00000004534.10	RBM6	4.23245e-08	0.183069	0.0327916	Muscle_Skeletal	1	ENSG00000173402	chr3:49506146-49573048	0	-	T	-
rs13090388	3	49391082	-	-	3_49391082_C_T_b37	ENSG00000004534.10	RBM6	2.71247e-08	0.185849	0.0328046	Muscle_Skeletal	1	ENSG00000233276	chr3:49394609-49396033	3528	-	T	-
rs13333976	16	28347707	-	-	16_28347707_T_C_b37	ENSG00000178952.4	TUFM	9.73818e-10	0.187467	0.0296294	Skin_Not_Sun_Exposed_Suprapubic	1	ENSG00000198156	chr16:28353876-28374829	6170	-	T	-
rs1136703	16	28607232	-	-	16_28607232_A_G_b37	ENSG00000178952.4	TUFM	2.65879e-15	0.18967	0.0227952	Lung	1	ENSG00000197165	chr16:28603264-28608430	0	-	T	-
rs1136703	16	28607232	-	-	16_28607232_A_G_b37	ENSG00000178952.4	TUFM	1.36203e-11	0.190836	0.0271078	Nerve_Tibial	1	ENSG00000197165	chr16:28603264-28608430	0	-	T	-
rs56354901	16	28523144	-	-	16_28523144_T_C_b37	ENSG00000178952.4	TUFM	1.04318e-10	0.191058	0.0285041	Nerve_Tibial	1	ENSG00000197272	chr16:28510683-28523372	0	-	T	-
rs13333976	16	28347707	-	-	16_28347707_T_C_b37	ENSG00000178952.4	TUFM	5.41246e-13	0.197955	0.0262094	Nerve_Tibial	1	ENSG00000198156	chr16:28353876-28374829	6170	-	T	-
rs56354901	16	28523144	-	-	16_28523144_T_C_b37	ENSG00000178952.4	TUFM	6.67036e-13	0.198092	0.0264803	Thyroid	1	ENSG00000197272	chr16:28510683-28523372	0	-	T	-
rs13333976	16	28347707	-	-	16_28347707_T_C_b37	ENSG00000178952.4	TUFM	1.03493e-18	0.202468	0.0215083	Lung	1	ENSG00000198156	chr16:28353876-28374829	6170	-	T	-
rs79046494	16	28527326	-	-	16_28527326_G_A_b37	ENSG00000178952.4	TUFM	1.21883e-09	0.206164	0.0327899	Esophagus_Muscularis	1	ENSG00000197272	chr16:28510683-28523372	3954	-	T	-
rs62034318	16	28527221	-	-	16_28527221_C_T_b37	ENSG00000178952.4	TUFM	6.81457e-10	0.206475	0.0323135	Esophagus_Muscularis	1	ENSG00000197272	chr16:28510683-28523372	3849	-	T	-
rs9858418	3	49543288	-	-	3_49543288_A_G_b37	ENSG00000004534.10	RBM6	3.66308e-09	0.20754	0.0341177	Nerve_Tibial	1	ENSG00000173402	chr3:49506146-49573048	0	-	T	-
rs7648841	3	49416825	-	-	3_49416825_G_A_b37	ENSG00000004534.10	RBM6	1.15972e-09	0.207988	0.0330763	Nerve_Tibial	1	ENSG00000067560	chr3:49396578-49450431	0	-	T	-
rs62034318	16	28527221	-	-	16_28527221_C_T_b37	ENSG00000178952.4	TUFM	2.444e-15	0.210994	0.0253845	Thyroid	1	ENSG00000197272	chr16:28510683-28523372	3849	-	T	-
rs56354901	16	28523144	-	-	16_28523144_T_C_b37	ENSG00000178952.4	TUFM	5.75806e-10	0.211286	0.0329147	Esophagus_Muscularis	1	ENSG00000197272	chr16:28510683-28523372	0	-	T	-
rs79046494	16	28527326	-	-	16_28527326_G_A_b37	ENSG00000178952.4	TUFM	2.04738e-15	0.213472	0.0256045	Thyroid	1	ENSG00000197272	chr16:28510683-28523372	3954	-	T	-
rs9858418	3	49543288	-	-	3_49543288_A_G_b37	ENSG00000004534.10	RBM6	1.11446e-08	0.213803	0.0364518	Artery_Tibial	1	ENSG00000173402	chr3:49506146-49573048	0	-	T	-
rs7630869	3	49522543	-	-	3_49522543_C_T_b37	ENSG00000004534.10	RBM6	6.60581e-09	0.214055	0.03591	Artery_Tibial	1	ENSG00000173402	chr3:49506146-49573048	0	-	T	-
rs7630869	3	49522543	-	-	3_49522543_C_T_b37	ENSG00000004534.10	RBM6	2.50708e-10	0.215654	0.0329042	Nerve_Tibial	1	ENSG00000173402	chr3:49506146-49573048	0	-	T	-
rs7648841	3	49416825	-	-	3_49416825_G_A_b37	ENSG00000004534.10	RBM6	3.77062e-09	0.216002	0.0356321	Artery_Tibial	1	ENSG00000067560	chr3:49396578-49450431	0	-	T	-
rs13090388	3	49391082	-	-	3_49391082_C_T_b37	ENSG00000004534.10	RBM6	2.90844e-09	0.217509	0.0356082	Artery_Tibial	1	ENSG00000233276	chr3:49394609-49396033	3528	-	T	-
rs13090388	3	49391082	-	-	3_49391082_C_T_b37	ENSG00000004534.10	RBM6	1.19686e-10	0.218895	0.0327705	Nerve_Tibial	1	ENSG00000233276	chr3:49394609-49396033	3528	-	T	-
rs7648841	3	49416825	-	-	3_49416825_G_A_b37	ENSG00000004534.10	RBM6	2.0386e-08	0.220745	0.038399	Thyroid	1	ENSG00000067560	chr3:49396578-49450431	0	-	T	-
rs1136703	16	28607232	-	-	16_28607232_A_G_b37	ENSG00000178952.4	TUFM	1.33039e-17	0.221312	0.0244818	Thyroid	1	ENSG00000197165	chr16:28603264-28608430	0	-	T	-
rs13090388	3	49391082	-	-	3_49391082_C_T_b37	ENSG00000004534.10	RBM6	2.1563e-08	0.221817	0.0386558	Thyroid	1	ENSG00000233276	chr3:49394609-49396033	3528	-	T	-
rs7630869	3	49522543	-	-	3_49522543_C_T_b37	ENSG00000004534.10	RBM6	1.70294e-08	0.22291	0.0385518	Thyroid	1	ENSG00000173402	chr3:49506146-49573048	0	-	T	-
rs62034318	16	28527221	-	-	16_28527221_C_T_b37	ENSG00000178952.4	TUFM	5.89073e-17	0.223799	0.0253894	Skin_Sun_Exposed_Lower_leg	1	ENSG00000197272	chr16:28510683-28523372	3849	-	T	-
rs56354901	16	28523144	-	-	16_28523144_T_C_b37	ENSG00000178952.4	TUFM	2.71821e-16	0.223971	0.0260329	Skin_Sun_Exposed_Lower_leg	1	ENSG00000197272	chr16:28510683-28523372	0	-	T	-
rs79046494	16	28527326	-	-	16_28527326_G_A_b37	ENSG00000178952.4	TUFM	1.94657e-17	0.228632	0.0255007	Skin_Sun_Exposed_Lower_leg	1	ENSG00000197272	chr16:28510683-28523372	3954	-	T	-
rs11708955	3	49540114	-	-	3_49540114_T_C_b37	ENSG00000004534.10	RBM6	1.11076e-09	0.231145	0.0368171	Artery_Tibial	1	ENSG00000173402	chr3:49506146-49573048	0	-	T	-
rs13333976	16	28347707	-	-	16_28347707_T_C_b37	ENSG00000178952.4	TUFM	2.13877e-20	0.233384	0.023589	Thyroid	1	ENSG00000198156	chr16:28353876-28374829	6170	-	T	-
rs7630869	3	49522543	-	-	3_49522543_C_T_b37	ENSG00000004534.10	RBM6	2.45625e-13	0.236717	0.0310686	Skin_Sun_Exposed_Lower_leg	1	ENSG00000173402	chr3:49506146-49573048	0	-	T	-
rs11708955	3	49540114	-	-	3_49540114_T_C_b37	ENSG00000004534.10	RBM6	1.02348e-11	0.237105	0.0334595	Nerve_Tibial	1	ENSG00000173402	chr3:49506146-49573048	0	-	T	-
rs13333976	16	28347707	-	-	16_28347707_T_C_b37	ENSG00000178952.4	TUFM	6.64328e-14	0.239161	0.0303118	Esophagus_Muscularis	1	ENSG00000198156	chr16:28353876-28374829	6170	-	T	-
rs13333976	16	28347707	-	-	16_28347707_T_C_b37	ENSG00000178952.4	TUFM	3.79424e-08	0.239836	0.0415668	Colon_Sigmoid	1	ENSG00000198156	chr16:28353876-28374829	6170	-	T	-
rs7648841	3	49416825	-	-	3_49416825_G_A_b37	ENSG00000004534.10	RBM6	1.11002e-08	0.240514	0.0409317	Whole_Blood	1	ENSG00000067560	chr3:49396578-49450431	0	-	T	-
rs13090388	3	49391082	-	-	3_49391082_C_T_b37	ENSG00000004534.10	RBM6	4.43202e-12	0.240757	0.0333257	Esophagus_Mucosa	1	ENSG00000233276	chr3:49394609-49396033	3528	-	T	-
rs9858418	3	49543288	-	-	3_49543288_A_G_b37	ENSG00000004534.10	RBM6	5.93255e-09	0.241461	0.0402256	Esophagus_Muscularis	1	ENSG00000173402	chr3:49506146-49573048	0	-	T	-
rs7630869	3	49522543	-	-	3_49522543_C_T_b37	ENSG00000004534.10	RBM6	7.09568e-09	0.241825	0.0406468	Adipose_Subcutaneous	1	ENSG00000173402	chr3:49506146-49573048	0	-	T	-
rs7648841	3	49416825	-	-	3_49416825_G_A_b37	ENSG00000004534.10	RBM6	2.41116e-12	0.242124	0.0330703	Esophagus_Mucosa	1	ENSG00000067560	chr3:49396578-49450431	0	-	T	-
rs7648841	3	49416825	-	-	3_49416825_G_A_b37	ENSG00000004534.10	RBM6	3.80184e-14	0.242747	0.0307394	Skin_Sun_Exposed_Lower_leg	1	ENSG00000067560	chr3:49396578-49450431	0	-	T	-
rs9858418	3	49543288	-	-	3_49543288_A_G_b37	ENSG00000004534.10	RBM6	5.77802e-14	0.24348	0.0310752	Skin_Sun_Exposed_Lower_leg	1	ENSG00000173402	chr3:49506146-49573048	0	-	T	-
rs7648841	3	49416825	-	-	3_49416825_G_A_b37	ENSG00000004534.10	RBM6	3.00173e-09	0.244397	0.0400359	Adipose_Subcutaneous	1	ENSG00000067560	chr3:49396578-49450431	0	-	T	-
rs7630869	3	49522543	-	-	3_49522543_C_T_b37	ENSG00000004534.10	RBM6	1.00023e-12	0.246545	0.0330469	Esophagus_Mucosa	1	ENSG00000173402	chr3:49506146-49573048	0	-	T	-
rs7630869	3	49522543	-	-	3_49522543_C_T_b37	ENSG00000004534.10	RBM6	4.04357e-09	0.246613	0.0406936	Whole_Blood	1	ENSG00000173402	chr3:49506146-49573048	0	-	T	-
rs1136703	16	28607232	-	-	16_28607232_A_G_b37	ENSG00000178952.4	TUFM	3.94799e-14	0.246958	0.0309897	Esophagus_Muscularis	1	ENSG00000197165	chr16:28603264-28608430	0	-	T	-
rs1136703	16	28607232	-	-	16_28607232_A_G_b37	ENSG00000178952.4	TUFM	1.50619e-22	0.246959	0.0235397	Skin_Sun_Exposed_Lower_leg	1	ENSG00000197165	chr16:28603264-28608430	0	-	T	-
rs11708955	3	49540114	-	-	3_49540114_T_C_b37	ENSG00000004534.10	RBM6	1.80501e-13	0.247524	0.0322906	Skin_Sun_Exposed_Lower_leg	1	ENSG00000173402	chr3:49506146-49573048	0	-	T	-
rs7630869	3	49522543	-	-	3_49522543_C_T_b37	ENSG00000004534.10	RBM6	5.66831e-10	0.248333	0.0386695	Esophagus_Muscularis	1	ENSG00000173402	chr3:49506146-49573048	0	-	T	-
rs13090388	3	49391082	-	-	3_49391082_C_T_b37	ENSG00000004534.10	RBM6	3.61995e-09	0.24844	0.0408605	Whole_Blood	1	ENSG00000233276	chr3:49394609-49396033	3528	-	T	-
rs13090388	3	49391082	-	-	3_49391082_C_T_b37	ENSG00000004534.10	RBM6	1.36633e-09	0.248642	0.0398227	Adipose_Subcutaneous	1	ENSG00000233276	chr3:49394609-49396033	3528	-	T	-
rs13090388	3	49391082	-	-	3_49391082_C_T_b37	ENSG00000004534.10	RBM6	9.0717e-15	0.249512	0.0307816	Skin_Sun_Exposed_Lower_leg	1	ENSG00000233276	chr3:49394609-49396033	3528	-	T	-
rs13090388	3	49391082	-	-	3_49391082_C_T_b37	ENSG00000004534.10	RBM6	3.56936e-10	0.251381	0.0386607	Esophagus_Muscularis	1	ENSG00000233276	chr3:49394609-49396033	3528	-	T	-
rs56354901	16	28523144	-	-	16_28523144_T_C_b37	ENSG00000178952.4	TUFM	2.37416e-14	0.251806	0.0314977	Artery_Tibial	1	ENSG00000197272	chr16:28510683-28523372	0	-	T	-
rs7648841	3	49416825	-	-	3_49416825_G_A_b37	ENSG00000004534.10	RBM6	2.51208e-10	0.252072	0.0384094	Esophagus_Muscularis	1	ENSG00000067560	chr3:49396578-49450431	0	-	T	-
rs9858418	3	49543288	-	-	3_49543288_A_G_b37	ENSG00000004534.10	RBM6	3.65995e-08	0.252464	0.0441637	Heart_Atrial_Appendage	1	ENSG00000173402	chr3:49506146-49573048	0	-	T	-
rs9858418	3	49543288	-	-	3_49543288_A_G_b37	ENSG00000004534.10	RBM6	1.5215e-09	0.252875	0.0406236	Adipose_Subcutaneous	1	ENSG00000173402	chr3:49506146-49573048	0	-	T	-
rs9858418	3	49543288	-	-	3_49543288_A_G_b37	ENSG00000004534.10	RBM6	1.80675e-12	0.255014	0.0346145	Esophagus_Mucosa	1	ENSG00000173402	chr3:49506146-49573048	0	-	T	-
rs79046494	16	28527326	-	-	16_28527326_G_A_b37	ENSG00000178952.4	TUFM	4.30519e-15	0.256685	0.0311351	Artery_Tibial	1	ENSG00000197272	chr16:28510683-28523372	3954	-	T	-
rs62034318	16	28527221	-	-	16_28527221_C_T_b37	ENSG00000178952.4	TUFM	1.82722e-15	0.259258	0.0309826	Artery_Tibial	1	ENSG00000197272	chr16:28510683-28523372	3849	-	T	-
rs13090388	3	49391082	-	-	3_49391082_C_T_b37	ENSG00000004534.10	RBM6	2.89762e-09	0.260609	0.042029	Heart_Atrial_Appendage	1	ENSG00000233276	chr3:49394609-49396033	3528	-	T	-
rs7648841	3	49416825	-	-	3_49416825_G_A_b37	ENSG00000004534.10	RBM6	2.3616e-10	0.261226	0.0396151	Adipose_Visceral_Omentum	1	ENSG00000067560	chr3:49396578-49450431	0	-	T	-
rs11708955	3	49540114	-	-	3_49540114_T_C_b37	ENSG00000004534.10	RBM6	2.60714e-10	0.265286	0.0404621	Esophagus_Muscularis	1	ENSG00000173402	chr3:49506146-49573048	0	-	T	-
rs13090388	3	49391082	-	-	3_49391082_C_T_b37	ENSG00000004534.10	RBM6	1.5071e-10	0.266009	0.0398721	Adipose_Visceral_Omentum	1	ENSG00000233276	chr3:49394609-49396033	3528	-	T	-
rs11708955	3	49540114	-	-	3_49540114_T_C_b37	ENSG00000004534.10	RBM6	4.38187e-13	0.266109	0.0350638	Esophagus_Mucosa	1	ENSG00000173402	chr3:49506146-49573048	0	-	T	-
rs11708955	3	49540114	-	-	3_49540114_T_C_b37	ENSG00000004534.10	RBM6	4.01796e-10	0.267403	0.0414198	Adipose_Subcutaneous	1	ENSG00000173402	chr3:49506146-49573048	0	-	T	-
rs11708955	3	49540114	-	-	3_49540114_T_C_b37	ENSG00000004534.10	RBM6	3.83167e-10	0.268828	0.041295	Adipose_Visceral_Omentum	1	ENSG00000173402	chr3:49506146-49573048	0	-	T	-
rs13333976	16	28347707	-	-	16_28347707_T_C_b37	ENSG00000178952.4	TUFM	4.11121e-30	0.269363	0.0214324	Skin_Sun_Exposed_Lower_leg	1	ENSG00000198156	chr16:28353876-28374829	6170	-	T	-
rs9858418	3	49543288	-	-	3_49543288_A_G_b37	ENSG00000004534.10	RBM6	2.02148e-10	0.269686	0.0407321	Adipose_Visceral_Omentum	1	ENSG00000173402	chr3:49506146-49573048	0	-	T	-
rs7630869	3	49522543	-	-	3_49522543_C_T_b37	ENSG00000004534.10	RBM6	7.55702e-11	0.270106	0.0397833	Adipose_Visceral_Omentum	1	ENSG00000173402	chr3:49506146-49573048	0	-	T	-
rs13333976	16	28347707	-	-	16_28347707_T_C_b37	ENSG00000178952.4	TUFM	1.21523e-21	0.27429	0.0266623	Artery_Tibial	1	ENSG00000198156	chr16:28353876-28374829	6170	-	T	-
rs1136703	16	28607232	-	-	16_28607232_A_G_b37	ENSG00000178952.4	TUFM	1.02394e-20	0.289989	0.0289619	Artery_Tibial	1	ENSG00000197165	chr16:28603264-28608430	0	-	T	-
rs62034318	16	28527221	-	-	16_28527221_C_T_b37	ENSG00000178952.4	TUFM	2.71458e-08	0.313179	0.0538983	Pancreas	1	ENSG00000197272	chr16:28510683-28523372	3849	-	T	-
rs13333976	16	28347707	-	-	16_28347707_T_C_b37	ENSG00000178952.4	TUFM	2.3423e-08	0.328661	0.0545153	Brain_Nucleus_accumbens_basal_ganglia	1	ENSG00000198156	chr16:28353876-28374829	6170	-	T	-
rs1136703	16	28607232	-	-	16_28607232_A_G_b37	ENSG00000178952.4	TUFM	1.27843e-09	0.334934	0.0523472	Pancreas	1	ENSG00000197165	chr16:28603264-28608430	0	-	T	-
rs1136703	16	28607232	-	-	16_28607232_A_G_b37	ENSG00000178952.4	TUFM	7.16281e-15	0.346242	0.0413476	Artery_Aorta	1	ENSG00000197165	chr16:28603264-28608430	0	-	T	-
rs13333976	16	28347707	-	-	16_28347707_T_C_b37	ENSG00000178952.4	TUFM	6.26411e-11	0.35011	0.0503855	Pancreas	1	ENSG00000198156	chr16:28353876-28374829	6170	-	T	-
rs56354901	16	28523144	-	-	16_28523144_T_C_b37	ENSG00000178952.4	TUFM	1.37555e-13	0.354753	0.0448727	Artery_Aorta	1	ENSG00000197272	chr16:28510683-28523372	0	-	T	-
rs62034318	16	28527221	-	-	16_28527221_C_T_b37	ENSG00000178952.4	TUFM	2.3658e-14	0.358424	0.0437837	Artery_Aorta	1	ENSG00000197272	chr16:28510683-28523372	3849	-	T	-
rs79046494	16	28527326	-	-	16_28527326_G_A_b37	ENSG00000178952.4	TUFM	1.18945e-14	0.364751	0.043975	Artery_Aorta	1	ENSG00000197272	chr16:28510683-28523372	3954	-	T	-
rs13333976	16	28347707	-	-	16_28347707_T_C_b37	ENSG00000178952.4	TUFM	7.62053e-18	0.365192	0.0387896	Artery_Aorta	1	ENSG00000198156	chr16:28353876-28374829	6170	-	T	-
rs13333976	16	28347707	-	-	16_28347707_T_C_b37	ENSG00000178952.4	TUFM	9.79097e-09	0.408393	0.0652647	Ovary	1	ENSG00000198156	chr16:28353876-28374829	6170	-	T	-
rs56354901	16	28523144	-	-	16_28523144_T_C_b37	ENSG00000178952.4	TUFM	3.09078e-24	0.408578	0.0368099	Whole_Blood	1	ENSG00000197272	chr16:28510683-28523372	0	-	T	-
rs79046494	16	28527326	-	-	16_28527326_G_A_b37	ENSG00000178952.4	TUFM	2.58819e-26	0.427021	0.0365118	Whole_Blood	1	ENSG00000197272	chr16:28510683-28523372	3954	-	T	-
rs62034318	16	28527221	-	-	16_28527221_C_T_b37	ENSG00000178952.4	TUFM	2.00865e-27	0.427347	0.035585	Whole_Blood	1	ENSG00000197272	chr16:28510683-28523372	3849	-	T	-
rs1136703	16	28607232	-	-	16_28607232_A_G_b37	ENSG00000178952.4	TUFM	1.38959e-33	0.434472	0.031696	Whole_Blood	1	ENSG00000197165	chr16:28603264-28608430	0	-	T	-
rs13333976	16	28347707	-	-	16_28347707_T_C_b37	ENSG00000178952.4	TUFM	5.1416e-39	0.442137	0.0291541	Whole_Blood	1	ENSG00000198156	chr16:28353876-28374829	6170	-	T	-
rs917911	12	9905851	-	-	12_9905851_A_C_b37	ENSG00000184293.3	CLECL1	1.18659e-08	0.387084	0.0661083	Adipose_Subcutaneous	1	ENSG00000110848	chr12:9905082-9913497	0	-	-	T
rs917911	12	9905851	-	-	12_9905851_A_C_b37	ENSG00000184293.3	CLECL1	5.09069e-10	0.420184	0.065042	Adipose_Visceral_Omentum	1	ENSG00000110848	chr12:9905082-9913497	0	-	-	T
rs917911	12	9905851	-	-	12_9905851_A_C_b37	ENSG00000184293.3	CLECL1	3.02592e-12	0.470076	0.064748	Lung	1	ENSG00000110848	chr12:9905082-9913497	0	-	-	T
rs917911	12	9905851	-	-	12_9905851_A_C_b37	ENSG00000184293.3	CLECL1	3.31051e-08	0.541569	0.0924857	Adrenal_Gland	1	ENSG00000110848	chr12:9905082-9913497	0	-	-	T
rs917911	12	9905851	-	-	12_9905851_A_C_b37	ENSG00000184293.3	CLECL1	3.15796e-14	0.559285	0.0700268	Nerve_Tibial	1	ENSG00000110848	chr12:9905082-9913497	0	-	-	T
rs3129716	6	32657436	T	T	6_32657436_T_C_b37	ENSG00000204338.4	CYP21A1P	5.65731e-11	-1.32664	0.181247	Brain_Cerebellar_Hemisphere	1	ENSG00000235040	chr6:32673901-32674732	16466	-	-	-
rs10876870	12	56478002	T	T	12_56478002_A_C_b37	ENSG00000197728.5	RPS26	4.83287e-31	-1.23993	0.0656091	Uterus	1	ENSG00000065361	chr12:56473641-56497289	0	-	-	-
rs3129716	6	32657436	T	T	6_32657436_T_C_b37	ENSG00000204338.4	CYP21A1P	7.87959e-09	-1.23055	0.192534	Brain_Anterior_cingulate_cortex_BA24	1	ENSG00000235040	chr6:32673901-32674732	16466	-	-	-
rs3129716	6	32657436	T	T	6_32657436_T_C_b37	ENSG00000204338.4	CYP21A1P	1.27559e-12	-1.21897	0.153253	Brain_Cerebellum	1	ENSG00000235040	chr6:32673901-32674732	16466	-	-	-
rs3129716	6	32657436	T	T	6_32657436_T_C_b37	ENSG00000204338.4	CYP21A1P	9.01153e-10	-1.21399	0.169954	Brain_Amygdala	1	ENSG00000235040	chr6:32673901-32674732	16466	-	-	-
rs10876870	12	56478002	T	T	12_56478002_A_C_b37	ENSG00000197728.5	RPS26	2.03086e-112	-1.20395	0.0319128	Skin_Not_Sun_Exposed_Suprapubic	1	ENSG00000065361	chr12:56473641-56497289	0	-	-	-
rs10876870	12	56478002	T	T	12_56478002_A_C_b37	ENSG00000197728.5	RPS26	2.30432e-34	-1.19582	0.0584802	Vagina	1	ENSG00000065361	chr12:56473641-56497289	0	-	-	-
rs10876870	12	56478002	T	T	12_56478002_A_C_b37	ENSG00000197728.5	RPS26	2.09966e-49	-1.18276	0.0419343	Ovary	1	ENSG00000065361	chr12:56473641-56497289	0	-	-	-
rs10876870	12	56478002	T	T	12_56478002_A_C_b37	ENSG00000197728.5	RPS26	3.15401e-24	-1.18218	0.071453	Brain_Spinal_cord_cervical_c-1	1	ENSG00000065361	chr12:56473641-56497289	0	-	-	-
rs10876870	12	56478002	T	T	12_56478002_A_C_b37	ENSG00000197728.5	RPS26	2.82777e-48	-1.16865	0.0472708	Brain_Cerebellum	1	ENSG00000065361	chr12:56473641-56497289	0	-	-	-
rs3129716	6	32657436	T	T	6_32657436_T_C_b37	ENSG00000244731.3	C4A	4.2625e-12	-1.15816	0.149966	Brain_Cerebellum	1	ENSG00000235040	chr6:32673901-32674732	16466	-	-	-
rs10876870	12	56478002	T	T	12_56478002_A_C_b37	ENSG00000197728.5	RPS26	3.18035e-118	-1.15599	0.0289705	Esophagus_Muscularis	1	ENSG00000065361	chr12:56473641-56497289	0	-	-	-
rs10876870	12	56478002	T	T	12_56478002_A_C_b37	ENSG00000197728.5	RPS26	5.32607e-36	-1.15233	0.0615326	Prostate	1	ENSG00000065361	chr12:56473641-56497289	0	-	-	-
rs10876870	12	56478002	T	T	12_56478002_A_C_b37	ENSG00000197728.5	RPS26	9.82944e-32	-1.1454	0.0629626	Brain_Putamen_basal_ganglia	1	ENSG00000065361	chr12:56473641-56497289	0	-	-	-
rs10876870	12	56478002	T	T	12_56478002_A_C_b37	ENSG00000197728.5	RPS26	2.16071e-93	-1.14334	0.0313153	Heart_Atrial_Appendage	1	ENSG00000065361	chr12:56473641-56497289	0	-	-	-
rs10876870	12	56478002	T	T	12_56478002_A_C_b37	ENSG00000197728.5	RPS26	8.87606e-74	-1.14237	0.0391731	Breast_Mammary_Tissue	1	ENSG00000065361	chr12:56473641-56497289	0	-	-	-
rs10876870	12	56478002	T	T	12_56478002_A_C_b37	ENSG00000197728.5	RPS26	7.19756e-129	-1.13777	0.0284786	Thyroid	1	ENSG00000065361	chr12:56473641-56497289	0	-	-	-
rs10876870	12	56478002	T	T	12_56478002_A_C_b37	ENSG00000197728.5	RPS26	3.00056e-47	-1.13221	0.0464451	Artery_Coronary	1	ENSG00000065361	chr12:56473641-56497289	0	-	-	-
rs10876870	12	56478002	T	T	12_56478002_A_C_b37	ENSG00000197728.5	RPS26	9.57814e-50	-1.12995	0.0448499	Pituitary	1	ENSG00000065361	chr12:56473641-56497289	0	-	-	-
rs10876870	12	56478002	T	T	12_56478002_A_C_b37	ENSG00000197728.5	RPS26	7.201e-68	-1.12617	0.0382024	Colon_Sigmoid	1	ENSG00000065361	chr12:56473641-56497289	0	-	-	-
rs10876870	12	56478002	T	T	12_56478002_A_C_b37	ENSG00000197728.5	RPS26	1.54665e-124	-1.1034	0.026688	Nerve_Tibial	1	ENSG00000065361	chr12:56473641-56497289	0	-	-	-
rs10876870	12	56478002	T	T	12_56478002_A_C_b37	ENSG00000197728.5	RPS26	4.59826e-98	-1.09504	0.0321403	Adipose_Visceral_Omentum	1	ENSG00000065361	chr12:56473641-56497289	0	-	-	-
rs10876870	12	56478002	T	T	12_56478002_A_C_b37	ENSG00000197728.5	RPS26	4.14809e-125	-1.09183	0.0260998	Esophagus_Mucosa	1	ENSG00000065361	chr12:56473641-56497289	0	-	-	-
rs10876870	12	56478002	T	T	12_56478002_A_C_b37	ENSG00000197728.5	RPS26	4.06106e-118	-1.09061	0.0292506	Adipose_Subcutaneous	1	ENSG00000065361	chr12:56473641-56497289	0	-	-	-
rs10876870	12	56478002	T	T	12_56478002_A_C_b37	ENSG00000197728.5	RPS26	8.72027e-151	-1.08652	0.0234291	Skin_Sun_Exposed_Lower_leg	1	ENSG00000065361	chr12:56473641-56497289	0	-	-	-
rs10876870	12	56478002	T	T	12_56478002_A_C_b37	ENSG00000197728.5	RPS26	4.63532e-64	-1.08644	0.0405145	Esophagus_Gastroesophageal_Junction	1	ENSG00000065361	chr12:56473641-56497289	0	-	-	-
rs4759229	12	56474480	T	T	12_56474480_A_G_b37	ENSG00000197728.5	RPS26	5.71726e-31	-1.0836	0.0682431	Brain_Cerebellum	1	ENSG00000065361	chr12:56473641-56497289	0	-	-	-
rs10876870	12	56478002	T	T	12_56478002_A_C_b37	ENSG00000197728.5	RPS26	2.20578e-48	-1.07197	0.0447171	Spleen	1	ENSG00000065361	chr12:56473641-56497289	0	-	-	-
rs10876870	12	56478002	T	T	12_56478002_A_C_b37	ENSG00000197728.5	RPS26	1.5793e-35	-1.06235	0.054991	Small_Intestine_Terminal_Ileum	1	ENSG00000065361	chr12:56473641-56497289	0	-	-	-
rs10876870	12	56478002	T	T	12_56478002_A_C_b37	ENSG00000197728.5	RPS26	8.46522e-67	-1.05981	0.0386024	Pancreas	1	ENSG00000065361	chr12:56473641-56497289	0	-	-	-
rs10876870	12	56478002	T	T	12_56478002_A_C_b37	ENSG00000197728.5	RPS26	2.37036e-76	-1.05815	0.0359151	Colon_Transverse	1	ENSG00000065361	chr12:56473641-56497289	0	-	-	-
rs10876870	12	56478002	T	T	12_56478002_A_C_b37	ENSG00000197728.5	RPS26	7.59994e-76	-1.05456	0.0352129	Stomach	1	ENSG00000065361	chr12:56473641-56497289	0	-	-	-
rs10876870	12	56478002	T	T	12_56478002_A_C_b37	ENSG00000197728.5	RPS26	4.09745e-83	-1.05055	0.0330879	Artery_Aorta	1	ENSG00000065361	chr12:56473641-56497289	0	-	-	-
rs4759229	12	56474480	T	T	12_56474480_A_G_b37	ENSG00000197728.5	RPS26	1.20826e-11	-1.04869	0.125944	Brain_Spinal_cord_cervical_c-1	1	ENSG00000065361	chr12:56473641-56497289	0	-	-	-
rs3129716	6	32657436	T	T	6_32657436_T_C_b37	ENSG00000244731.3	C4A	3.25938e-08	-1.04558	0.174861	Brain_Cerebellar_Hemisphere	1	ENSG00000235040	chr6:32673901-32674732	16466	-	-	-
rs10876870	12	56478002	T	T	12_56478002_A_C_b37	ENSG00000197728.5	RPS26	1.33242e-18	-1.04159	0.0838113	Minor_Salivary_Gland	1	ENSG00000065361	chr12:56473641-56497289	0	-	-	-
rs10876870	12	56478002	T	T	12_56478002_A_C_b37	ENSG00000197728.5	RPS26	6.12878e-113	-1.0411	0.0291569	Lung	1	ENSG00000065361	chr12:56473641-56497289	0	-	-	-
rs10876870	12	56478002	T	T	12_56478002_A_C_b37	ENSG00000197728.5	RPS26	3.07826e-39	-1.03998	0.0504389	Brain_Nucleus_accumbens_basal_ganglia	1	ENSG00000065361	chr12:56473641-56497289	0	-	-	-
rs10876870	12	56478002	T	T	12_56478002_A_C_b37	ENSG00000197728.5	RPS26	2.45137e-31	-1.03552	0.0576692	Brain_Hippocampus	1	ENSG00000065361	chr12:56473641-56497289	0	-	-	-
rs4759229	12	56474480	T	T	12_56474480_A_G_b37	ENSG00000197728.5	RPS26	3.68294e-54	-1.02434	0.0526122	Skin_Not_Sun_Exposed_Suprapubic	1	ENSG00000065361	chr12:56473641-56497289	0	-	-	-
rs10876870	12	56478002	T	T	12_56478002_A_C_b37	ENSG00000197728.5	RPS26	7.29325e-130	-1.02229	0.0248846	Artery_Tibial	1	ENSG00000065361	chr12:56473641-56497289	0	-	-	-
rs10876870	12	56478002	T	T	12_56478002_A_C_b37	ENSG00000197728.5	RPS26	2.72157e-80	-1.01627	0.0385567	Whole_Blood	1	ENSG00000065361	chr12:56473641-56497289	0	-	-	-
rs3129716	6	32657436	T	T	6_32657436_T_C_b37	ENSG00000244731.3	C4A	1.69548e-08	-1.01419	0.164483	Cells_EBV-transformed_lymphocytes	1	ENSG00000235040	chr6:32673901-32674732	16466	-	-	-
rs10876870	12	56478002	T	T	12_56478002_A_C_b37	ENSG00000197728.5	RPS26	1.16218e-44	-1.01383	0.0440532	Brain_Cortex	1	ENSG00000065361	chr12:56473641-56497289	0	-	-	-
rs4759229	12	56474480	T	T	12_56474480_A_G_b37	ENSG00000197728.5	RPS26	4.47832e-48	-1.01371	0.0529763	Heart_Atrial_Appendage	1	ENSG00000065361	chr12:56473641-56497289	0	-	-	-
rs10876870	12	56478002	T	T	12_56478002_A_C_b37	ENSG00000197728.5	RPS26	9.46622e-27	-1.01031	0.0652004	Brain_Anterior_cingulate_cortex_BA24	1	ENSG00000065361	chr12:56473641-56497289	0	-	-	-
rs10876870	12	56478002	T	T	12_56478002_A_C_b37	ENSG00000197728.5	RPS26	5.66676e-57	-1.00975	0.0435923	Testis	1	ENSG00000065361	chr12:56473641-56497289	0	-	-	-
rs10876870	12	56478002	T	T	12_56478002_A_C_b37	ENSG00000197728.5	RPS26	1.64027e-37	-1.00889	0.0482575	Brain_Frontal_Cortex_BA9	1	ENSG00000065361	chr12:56473641-56497289	0	-	-	-
rs10876870	12	56478002	T	T	12_56478002_A_C_b37	ENSG00000197728.5	RPS26	1.9714e-29	-1.00751	0.0614877	Cells_EBV-transformed_lymphocytes	1	ENSG00000065361	chr12:56473641-56497289	0	-	-	-
rs10876870	12	56478002	T	T	12_56478002_A_C_b37	ENSG00000197728.5	RPS26	9.3637e-46	-0.997826	0.043819	Brain_Caudate_basal_ganglia	1	ENSG00000065361	chr12:56473641-56497289	0	-	-	-
rs10876870	12	56478002	T	T	12_56478002_A_C_b37	ENSG00000197728.5	RPS26	8.73453e-45	-0.99331	0.0405201	Brain_Cerebellar_Hemisphere	1	ENSG00000065361	chr12:56473641-56497289	0	-	-	-
rs4759229	12	56474480	T	T	12_56474480_A_G_b37	ENSG00000197728.5	RPS26	1.00987e-24	-0.985195	0.0734885	Brain_Nucleus_accumbens_basal_ganglia	1	ENSG00000065361	chr12:56473641-56497289	0	-	-	-
rs4759229	12	56474480	T	T	12_56474480_A_G_b37	ENSG00000197728.5	RPS26	1.94567e-20	-0.984517	0.0815711	Brain_Hippocampus	1	ENSG00000065361	chr12:56473641-56497289	0	-	-	-
rs4759229	12	56474480	T	T	12_56474480_A_G_b37	ENSG00000197728.5	RPS26	1.36981e-26	-0.982255	0.0710433	Pituitary	1	ENSG00000065361	chr12:56473641-56497289	0	-	-	-
rs4759229	12	56474480	T	T	12_56474480_A_G_b37	ENSG00000197728.5	RPS26	3.73116e-19	-0.981065	0.0858136	Brain_Putamen_basal_ganglia	1	ENSG00000065361	chr12:56473641-56497289	0	-	-	-
rs4759229	12	56474480	T	T	12_56474480_A_G_b37	ENSG00000197728.5	RPS26	3.55912e-20	-0.97916	0.0845641	Ovary	1	ENSG00000065361	chr12:56473641-56497289	0	-	-	-
rs10876870	12	56478002	T	T	12_56478002_A_C_b37	ENSG00000197728.5	RPS26	1.47904e-23	-0.977491	0.0634118	Brain_Amygdala	1	ENSG00000065361	chr12:56473641-56497289	0	-	-	-
rs4759229	12	56474480	T	T	12_56474480_A_G_b37	ENSG00000197728.5	RPS26	2.35979e-60	-0.977361	0.0480171	Thyroid	1	ENSG00000065361	chr12:56473641-56497289	0	-	-	-
rs4759229	12	56474480	T	T	12_56474480_A_G_b37	ENSG00000197728.5	RPS26	3.61779e-49	-0.97696	0.0539811	Esophagus_Muscularis	1	ENSG00000065361	chr12:56473641-56497289	0	-	-	-
rs10876870	12	56478002	T	T	12_56478002_A_C_b37	ENSG00000197728.5	RPS26	3.5384e-27	-0.970392	0.0613774	Brain_Hypothalamus	1	ENSG00000065361	chr12:56473641-56497289	0	-	-	-
rs4759229	12	56474480	T	T	12_56474480_A_G_b37	ENSG00000197728.5	RPS26	1.13605e-56	-0.966804	0.0484073	Nerve_Tibial	1	ENSG00000065361	chr12:56473641-56497289	0	-	-	-
rs10876870	12	56478002	T	T	12_56478002_A_C_b37	ENSG00000197728.5	RPS26	2.3037e-34	-0.958227	0.0547107	Liver	1	ENSG00000065361	chr12:56473641-56497289	0	-	-	-
rs10876870	12	56478002	T	T	12_56478002_A_C_b37	ENSG00000197728.5	RPS26	2.65049e-18	-0.955158	0.0755778	Brain_Substantia_nigra	1	ENSG00000065361	chr12:56473641-56497289	0	-	-	-
rs4759229	12	56474480	T	T	12_56474480_A_G_b37	ENSG00000197728.5	RPS26	2.99215e-57	-0.953471	0.0482598	Adipose_Subcutaneous	1	ENSG00000065361	chr12:56473641-56497289	0	-	-	-
rs4759229	12	56474480	T	T	12_56474480_A_G_b37	ENSG00000197728.5	RPS26	8.12251e-19	-0.951688	0.0837172	Brain_Hypothalamus	1	ENSG00000065361	chr12:56473641-56497289	0	-	-	-
rs4759229	12	56474480	T	T	12_56474480_A_G_b37	ENSG00000197728.5	RPS26	1.24391e-56	-0.951571	0.0475495	Esophagus_Mucosa	1	ENSG00000065361	chr12:56473641-56497289	0	-	-	-
rs4759229	12	56474480	T	T	12_56474480_A_G_b37	ENSG00000197728.5	RPS26	8.38454e-36	-0.951532	0.0617222	Breast_Mammary_Tissue	1	ENSG00000065361	chr12:56473641-56497289	0	-	-	-
rs4759229	12	56474480	T	T	12_56474480_A_G_b37	ENSG00000197728.5	RPS26	3.10423e-38	-0.948467	0.0595581	Artery_Aorta	1	ENSG00000065361	chr12:56473641-56497289	0	-	-	-
rs3129716	6	32657436	T	T	6_32657436_T_C_b37	ENSG00000204338.4	CYP21A1P	6.13448e-13	-0.948241	0.1226	Testis	1	ENSG00000235040	chr6:32673901-32674732	16466	-	-	-
rs4759229	12	56474480	T	T	12_56474480_A_G_b37	ENSG00000197728.5	RPS26	6.95197e-47	-0.945164	0.0531537	Adipose_Visceral_Omentum	1	ENSG00000065361	chr12:56473641-56497289	0	-	-	-
rs3129716	6	32657436	T	T	6_32657436_T_C_b37	ENSG00000204338.4	CYP21A1P	3.41835e-19	-0.941381	0.0979575	Nerve_Tibial	1	ENSG00000235040	chr6:32673901-32674732	16466	-	-	-
rs4759229	12	56474480	T	T	12_56474480_A_G_b37	ENSG00000197728.5	RPS26	9.33776e-33	-0.938035	0.0624496	Colon_Sigmoid	1	ENSG00000065361	chr12:56473641-56497289	0	-	-	-
rs4759229	12	56474480	T	T	12_56474480_A_G_b37	ENSG00000197728.5	RPS26	2.02071e-12	-0.937587	0.105474	Brain_Substantia_nigra	1	ENSG00000065361	chr12:56473641-56497289	0	-	-	-
rs10876870	12	56478002	T	T	12_56478002_A_C_b37	ENSG00000197728.5	RPS26	6.37393e-78	-0.937413	0.0338188	Cells_Transformed_fibroblasts	1	ENSG00000065361	chr12:56473641-56497289	0	-	-	-
rs3129716	6	32657436	T	T	6_32657436_T_C_b37	ENSG00000244731.3	C4A	1.73719e-18	-0.92412	0.0981626	Skin_Not_Sun_Exposed_Suprapubic	1	ENSG00000235040	chr6:32673901-32674732	16466	-	-	-
rs10876870	12	56478002	T	T	12_56478002_A_C_b37	ENSG00000197728.5	RPS26	1.04597e-69	-0.923028	0.0351671	Heart_Left_Ventricle	1	ENSG00000065361	chr12:56473641-56497289	0	-	-	-
rs3129716	6	32657436	T	T	6_32657436_T_C_b37	ENSG00000204338.4	CYP21A1P	4.68622e-08	-0.92279	0.158345	Brain_Caudate_basal_ganglia	1	ENSG00000235040	chr6:32673901-32674732	16466	-	-	-
rs4759229	12	56474480	T	T	12_56474480_A_G_b37	ENSG00000197728.5	RPS26	1.41698e-56	-0.922613	0.0470478	Lung	1	ENSG00000065361	chr12:56473641-56497289	0	-	-	-
rs10876870	12	56478002	T	T	12_56478002_A_C_b37	ENSG00000197728.5	RPS26	3.73472e-43	-0.920275	0.0454525	Adrenal_Gland	1	ENSG00000065361	chr12:56473641-56497289	0	-	-	-
rs4759229	12	56474480	T	T	12_56474480_A_G_b37	ENSG00000197728.5	RPS26	5.95654e-59	-0.919096	0.0456043	Artery_Tibial	1	ENSG00000065361	chr12:56473641-56497289	0	-	-	-
rs4759229	12	56474480	T	T	12_56474480_A_G_b37	ENSG00000197728.5	RPS26	2.56489e-31	-0.917817	0.0641252	Esophagus_Gastroesophageal_Junction	1	ENSG00000065361	chr12:56473641-56497289	0	-	-	-
rs4759229	12	56474480	T	T	12_56474480_A_G_b37	ENSG00000197728.5	RPS26	1.90905e-65	-0.910809	0.0425278	Skin_Sun_Exposed_Lower_leg	1	ENSG00000065361	chr12:56473641-56497289	0	-	-	-
rs4759229	12	56474480	T	T	12_56474480_A_G_b37	ENSG00000197728.5	RPS26	7.60358e-21	-0.910425	0.0804054	Spleen	1	ENSG00000065361	chr12:56473641-56497289	0	-	-	-
rs4759229	12	56474480	T	T	12_56474480_A_G_b37	ENSG00000197728.5	RPS26	1.00284e-13	-0.909647	0.101148	Uterus	1	ENSG00000065361	chr12:56473641-56497289	0	-	-	-
rs4759229	12	56474480	T	T	12_56474480_A_G_b37	ENSG00000197728.5	RPS26	5.62643e-19	-0.905024	0.0845347	Artery_Coronary	1	ENSG00000065361	chr12:56473641-56497289	0	-	-	-
rs4759229	12	56474480	T	T	12_56474480_A_G_b37	ENSG00000197728.5	RPS26	7.72956e-15	-0.8971	0.0950332	Vagina	1	ENSG00000065361	chr12:56473641-56497289	0	-	-	-
rs10876870	12	56478002	T	T	12_56478002_A_C_b37	ENSG00000197728.5	RPS26	1.62357e-144	-0.894878	0.022602	Muscle_Skeletal	1	ENSG00000065361	chr12:56473641-56497289	0	-	-	-
rs4759229	12	56474480	T	T	12_56474480_A_G_b37	ENSG00000197728.5	RPS26	1.06627e-25	-0.892612	0.0634988	Brain_Cerebellar_Hemisphere	1	ENSG00000065361	chr12:56473641-56497289	0	-	-	-
rs4759229	12	56474480	T	T	12_56474480_A_G_b37	ENSG00000197728.5	RPS26	1.44927e-32	-0.88799	0.0624214	Colon_Transverse	1	ENSG00000065361	chr12:56473641-56497289	0	-	-	-
rs4759229	12	56474480	T	T	12_56474480_A_G_b37	ENSG00000197728.5	RPS26	9.04514e-14	-0.887495	0.0945631	Brain_Amygdala	1	ENSG00000065361	chr12:56473641-56497289	0	-	-	-
rs4759229	12	56474480	T	T	12_56474480_A_G_b37	ENSG00000197728.5	RPS26	9.69472e-48	-0.883807	0.050574	Whole_Blood	1	ENSG00000065361	chr12:56473641-56497289	0	-	-	-
rs4759229	12	56474480	T	T	12_56474480_A_G_b37	ENSG00000197728.5	RPS26	1.21278e-24	-0.883545	0.067084	Brain_Cortex	1	ENSG00000065361	chr12:56473641-56497289	0	-	-	-
rs4759229	12	56474480	T	T	12_56474480_A_G_b37	ENSG00000197728.5	RPS26	2.81399e-21	-0.881963	0.0721554	Brain_Frontal_Cortex_BA9	1	ENSG00000065361	chr12:56473641-56497289	0	-	-	-
rs3129716	6	32657436	T	T	6_32657436_T_C_b37	ENSG00000179344.12	HLA-DQB1	3.4302e-08	-0.878194	0.149157	Spleen	1	ENSG00000235040	chr6:32673901-32674732	16466	-	-	-
rs1264361	6	30777498	T	T	6_30777498_A_G_b37	ENSG00000230795.2	HLA-K	2.44088e-12	-0.875707	0.119489	Skin_Not_Sun_Exposed_Suprapubic	1	ENSG00000214894	chr6:30766431-30798436	0	-	-	-
rs886424	6	30782002	T	T	6_30782002_C_T_b37	ENSG00000230795.2	HLA-K	2.44088e-12	-0.875707	0.119489	Skin_Not_Sun_Exposed_Suprapubic	1	ENSG00000214894	chr6:30766431-30798436	0	-	-	-
rs4759229	12	56474480	T	T	12_56474480_A_G_b37	ENSG00000197728.5	RPS26	3.72248e-25	-0.87406	0.0664338	Brain_Caudate_basal_ganglia	1	ENSG00000065361	chr12:56473641-56497289	0	-	-	-
rs3129716	6	32657436	T	T	6_32657436_T_C_b37	ENSG00000244731.3	C4A	7.82425e-09	-0.860982	0.134677	Brain_Anterior_cingulate_cortex_BA24	1	ENSG00000235040	chr6:32673901-32674732	16466	-	-	-
rs4759229	12	56474480	T	T	12_56474480_A_G_b37	ENSG00000197728.5	RPS26	4.96992e-26	-0.856854	0.0694022	Testis	1	ENSG00000065361	chr12:56473641-56497289	0	-	-	-
rs62031562	16	28609329	T	T	16_28609329_A_T_b37	ENSG00000233232.2	NPIPB7	3.62966e-17	-0.855478	0.0859759	Brain_Cortex	1	ENSG00000197165	chr16:28603264-28608430	899	-	-	-
rs743590	16	28608230	T	T	16_28608230_G_A_b37	ENSG00000233232.2	NPIPB7	4.18443e-17	-0.855272	0.0861843	Brain_Cortex	1	ENSG00000197165	chr16:28603264-28608430	0	-	-	-
rs762633	16	28608341	T	T	16_28608341_T_C_b37	ENSG00000233232.2	NPIPB7	4.18443e-17	-0.855272	0.0861843	Brain_Cortex	1	ENSG00000197165	chr16:28603264-28608430	0	-	-	-
rs4759229	12	56474480	T	T	12_56474480_A_G_b37	ENSG00000197728.5	RPS26	2.04511e-27	-0.854095	0.0663535	Pancreas	1	ENSG00000065361	chr12:56473641-56497289	0	-	-	-
rs4759229	12	56474480	T	T	12_56474480_A_G_b37	ENSG00000197728.5	RPS26	1.56083e-16	-0.851263	0.0834341	Brain_Anterior_cingulate_cortex_BA24	1	ENSG00000065361	chr12:56473641-56497289	0	-	-	-
rs3129716	6	32657436	T	T	6_32657436_T_C_b37	ENSG00000248290.1	TNXA	2.43028e-09	-0.836538	0.129292	Liver	1	ENSG00000235040	chr6:32673901-32674732	16466	-	-	-
rs4788084	16	28539848	T	T	16_28539848_C_T_b37	ENSG00000271623.1	AC138894.3	1.8774e-29	-0.833095	0.0617495	Testis	1	ENSG00000176046	chr16:28548606-28550495	8759	-	-	-
rs4759229	12	56474480	T	T	12_56474480_A_G_b37	ENSG00000197728.5	RPS26	2.2589e-30	-0.830974	0.0609336	Stomach	1	ENSG00000065361	chr12:56473641-56497289	0	-	-	-
rs1264361	6	30777498	T	T	6_30777498_A_G_b37	ENSG00000204540.6	PSORS1C1	2.18104e-13	-0.827892	0.108206	Thyroid	1	ENSG00000214894	chr6:30766431-30798436	0	-	-	-
rs886424	6	30782002	T	T	6_30782002_C_T_b37	ENSG00000204540.6	PSORS1C1	2.18104e-13	-0.827892	0.108206	Thyroid	1	ENSG00000214894	chr6:30766431-30798436	0	-	-	-
rs3129716	6	32657436	T	T	6_32657436_T_C_b37	ENSG00000204338.4	CYP21A1P	5.13619e-17	-0.825999	0.0930551	Adipose_Subcutaneous	1	ENSG00000235040	chr6:32673901-32674732	16466	-	-	-
rs4759229	12	56474480	T	T	12_56474480_A_G_b37	ENSG00000197728.5	RPS26	3.23246e-13	-0.820475	0.0990845	Prostate	1	ENSG00000065361	chr12:56473641-56497289	0	-	-	-
rs3129716	6	32657436	T	T	6_32657436_T_C_b37	ENSG00000204338.4	CYP21A1P	1.73018e-12	-0.81899	0.109302	Artery_Aorta	1	ENSG00000235040	chr6:32673901-32674732	16466	-	-	-
rs4759229	12	56474480	T	T	12_56474480_A_G_b37	ENSG00000197728.5	RPS26	1.61696e-18	-0.813148	0.0774902	Liver	1	ENSG00000065361	chr12:56473641-56497289	0	-	-	-
rs3129716	6	32657436	T	T	6_32657436_T_C_b37	ENSG00000204338.4	CYP21A1P	1.43841e-13	-0.812856	0.10459	Skin_Not_Sun_Exposed_Suprapubic	1	ENSG00000235040	chr6:32673901-32674732	16466	-	-	-
rs3129716	6	32657436	T	T	6_32657436_T_C_b37	ENSG00000244731.3	C4A	7.3245e-09	-0.809268	0.122058	Brain_Amygdala	1	ENSG00000235040	chr6:32673901-32674732	16466	-	-	-
rs3129716	6	32657436	T	T	6_32657436_T_C_b37	ENSG00000204338.4	CYP21A1P	1.42122e-09	-0.808718	0.121219	Small_Intestine_Terminal_Ileum	1	ENSG00000235040	chr6:32673901-32674732	16466	-	-	-
rs4788084	16	28539848	T	T	16_28539848_C_T_b37	ENSG00000233232.2	NPIPB7	4.13125e-16	-0.807139	0.0849868	Brain_Cortex	1	ENSG00000176046	chr16:28548606-28550495	8759	-	-	-
rs4759229	12	56474480	T	T	12_56474480_A_G_b37	ENSG00000197728.5	RPS26	3.13285e-13	-0.806386	0.0960148	Small_Intestine_Terminal_Ileum	1	ENSG00000065361	chr12:56473641-56497289	0	-	-	-
rs4759229	12	56474480	T	T	12_56474480_A_G_b37	ENSG00000197728.5	RPS26	4.86229e-38	-0.80473	0.0522223	Cells_Transformed_fibroblasts	1	ENSG00000065361	chr12:56473641-56497289	0	-	-	-
rs4759229	12	56474480	T	T	12_56474480_A_G_b37	ENSG00000197728.5	RPS26	5.69624e-09	-0.802371	0.119073	Minor_Salivary_Gland	1	ENSG00000065361	chr12:56473641-56497289	0	-	-	-
rs4759229	12	56474480	T	T	12_56474480_A_G_b37	ENSG00000197728.5	RPS26	2.89389e-24	-0.801371	0.0644827	Adrenal_Gland	1	ENSG00000065361	chr12:56473641-56497289	0	-	-	-
rs743590	16	28608230	T	T	16_28608230_G_A_b37	ENSG00000271623.1	AC138894.3	4.17248e-25	-0.797174	0.0662339	Testis	1	ENSG00000197165	chr16:28603264-28608430	0	-	-	-
rs3129716	6	32657436	T	T	6_32657436_T_C_b37	ENSG00000244731.3	C4A	1.05389e-17	-0.794901	0.0869674	Nerve_Tibial	1	ENSG00000235040	chr6:32673901-32674732	16466	-	-	-
rs3129716	6	32657436	T	T	6_32657436_T_C_b37	ENSG00000179344.12	HLA-DQB1	1.7606e-15	-0.789648	0.0936509	Skin_Not_Sun_Exposed_Suprapubic	1	ENSG00000235040	chr6:32673901-32674732	16466	-	-	-
rs4759229	12	56474480	T	T	12_56474480_A_G_b37	ENSG00000197728.5	RPS26	1.99034e-34	-0.787783	0.0537094	Heart_Left_Ventricle	1	ENSG00000065361	chr12:56473641-56497289	0	-	-	-
rs762633	16	28608341	T	T	16_28608341_T_C_b37	ENSG00000271623.1	AC138894.3	4.02032e-23	-0.782904	0.068883	Testis	1	ENSG00000197165	chr16:28603264-28608430	0	-	-	-
rs62031562	16	28609329	T	T	16_28609329_A_T_b37	ENSG00000271623.1	AC138894.3	4.00317e-23	-0.782183	0.0688158	Testis	1	ENSG00000197165	chr16:28603264-28608430	899	-	-	-
rs3129716	6	32657436	T	T	6_32657436_T_C_b37	ENSG00000204338.4	CYP21A1P	7.59166e-12	-0.781531	0.10258	Liver	1	ENSG00000235040	chr6:32673901-32674732	16466	-	-	-
rs3129716	6	32657436	T	T	6_32657436_T_C_b37	ENSG00000179344.12	HLA-DQB1	3.75885e-09	-0.776808	0.125397	Pancreas	1	ENSG00000235040	chr6:32673901-32674732	16466	-	-	-
rs4759229	12	56474480	T	T	12_56474480_A_G_b37	ENSG00000197728.5	RPS26	5.3941e-70	-0.765851	0.0355781	Muscle_Skeletal	1	ENSG00000065361	chr12:56473641-56497289	0	-	-	-
rs4788084	16	28539848	T	T	16_28539848_C_T_b37	ENSG00000233232.2	NPIPB7	3.55788e-19	-0.765323	0.0711642	Brain_Cerebellum	1	ENSG00000176046	chr16:28548606-28550495	8759	-	-	-
rs3129716	6	32657436	T	T	6_32657436_T_C_b37	ENSG00000204338.4	CYP21A1P	6.75634e-14	-0.762308	0.096787	Esophagus_Mucosa	1	ENSG00000235040	chr6:32673901-32674732	16466	-	-	-
rs4788084	16	28539848	T	T	16_28539848_C_T_b37	ENSG00000233232.2	NPIPB7	3.57e-10	-0.748889	0.105828	Brain_Anterior_cingulate_cortex_BA24	1	ENSG00000176046	chr16:28548606-28550495	8759	-	-	-
rs4759229	12	56474480	T	T	12_56474480_A_G_b37	ENSG00000197728.5	RPS26	2.93181e-13	-0.74463	0.0878305	Cells_EBV-transformed_lymphocytes	1	ENSG00000065361	chr12:56473641-56497289	0	-	-	-
rs62031562	16	28609329	T	T	16_28609329_A_T_b37	ENSG00000233232.2	NPIPB7	8.86567e-09	-0.738486	0.116026	Brain_Anterior_cingulate_cortex_BA24	1	ENSG00000197165	chr16:28603264-28608430	899	-	-	-
rs743590	16	28608230	T	T	16_28608230_G_A_b37	ENSG00000233232.2	NPIPB7	1.07344e-08	-0.735614	0.116362	Brain_Anterior_cingulate_cortex_BA24	1	ENSG00000197165	chr16:28603264-28608430	0	-	-	-
rs762633	16	28608341	T	T	16_28608341_T_C_b37	ENSG00000233232.2	NPIPB7	1.07344e-08	-0.735614	0.116362	Brain_Anterior_cingulate_cortex_BA24	1	ENSG00000197165	chr16:28603264-28608430	0	-	-	-
rs3129716	6	32657436	T	T	6_32657436_T_C_b37	ENSG00000179344.12	HLA-DQB1	1.90808e-12	-0.728733	0.0997478	Skin_Sun_Exposed_Lower_leg	1	ENSG00000235040	chr6:32673901-32674732	16466	-	-	-
rs3129716	6	32657436	T	T	6_32657436_T_C_b37	ENSG00000244731.3	C4A	5.61189e-16	-0.727929	0.0773247	Liver	1	ENSG00000235040	chr6:32673901-32674732	16466	-	-	-
rs3129716	6	32657436	T	T	6_32657436_T_C_b37	ENSG00000204338.4	CYP21A1P	1.01363e-11	-0.726601	0.099683	Esophagus_Gastroesophageal_Junction	1	ENSG00000235040	chr6:32673901-32674732	16466	-	-	-
rs4788084	16	28539848	T	T	16_28539848_C_T_b37	ENSG00000233232.2	NPIPB7	1.00039e-08	-0.725263	0.114705	Brain_Putamen_basal_ganglia	1	ENSG00000176046	chr16:28548606-28550495	8759	-	-	-
rs1264361	6	30777498	T	T	6_30777498_A_G_b37	ENSG00000204540.6	PSORS1C1	1.60362e-08	-0.723889	0.123173	Heart_Atrial_Appendage	1	ENSG00000214894	chr6:30766431-30798436	0	-	-	-
rs886424	6	30782002	T	T	6_30782002_C_T_b37	ENSG00000204540.6	PSORS1C1	1.60362e-08	-0.723889	0.123173	Heart_Atrial_Appendage	1	ENSG00000214894	chr6:30766431-30798436	0	-	-	-
rs3129716	6	32657436	T	T	6_32657436_T_C_b37	ENSG00000244731.3	C4A	5.84552e-17	-0.723405	0.0793064	Heart_Atrial_Appendage	1	ENSG00000235040	chr6:32673901-32674732	16466	-	-	-
rs743590	16	28608230	T	T	16_28608230_G_A_b37	ENSG00000233232.2	NPIPB7	4.61015e-15	-0.723123	0.0802473	Brain_Cerebellum	1	ENSG00000197165	chr16:28603264-28608430	0	-	-	-
rs762633	16	28608341	T	T	16_28608341_T_C_b37	ENSG00000233232.2	NPIPB7	4.61015e-15	-0.723123	0.0802473	Brain_Cerebellum	1	ENSG00000197165	chr16:28603264-28608430	0	-	-	-
rs4788084	16	28539848	T	T	16_28539848_C_T_b37	ENSG00000233232.2	NPIPB7	1.07474e-34	-0.720166	0.0472338	Testis	1	ENSG00000176046	chr16:28548606-28550495	8759	-	-	-
rs62031562	16	28609329	T	T	16_28609329_A_T_b37	ENSG00000233232.2	NPIPB7	6.25091e-15	-0.719343	0.0803324	Brain_Cerebellum	1	ENSG00000197165	chr16:28603264-28608430	899	-	-	-
rs4788084	16	28539848	T	T	16_28539848_C_T_b37	ENSG00000271623.1	AC138894.3	1.34852e-09	-0.718423	0.107505	Ovary	1	ENSG00000176046	chr16:28548606-28550495	8759	-	-	-
rs3129716	6	32657436	T	T	6_32657436_T_C_b37	ENSG00000244731.3	C4A	1.93318e-18	-0.717929	0.0740734	Breast_Mammary_Tissue	1	ENSG00000235040	chr6:32673901-32674732	16466	-	-	-
rs1264361	6	30777498	T	T	6_30777498_A_G_b37	ENSG00000204540.6	PSORS1C1	1.80859e-08	-0.717528	0.122752	Heart_Left_Ventricle	1	ENSG00000214894	chr6:30766431-30798436	0	-	-	-
rs886424	6	30782002	T	T	6_30782002_C_T_b37	ENSG00000204540.6	PSORS1C1	1.80859e-08	-0.717528	0.122752	Heart_Left_Ventricle	1	ENSG00000214894	chr6:30766431-30798436	0	-	-	-
rs3129716	6	32657436	T	T	6_32657436_T_C_b37	ENSG00000244731.3	C4A	2.37915e-21	-0.709403	0.0694583	Lung	1	ENSG00000235040	chr6:32673901-32674732	16466	-	-	-
rs3129716	6	32657436	T	T	6_32657436_T_C_b37	ENSG00000204338.4	CYP21A1P	8.7094e-23	-0.705965	0.0666353	Thyroid	1	ENSG00000235040	chr6:32673901-32674732	16466	-	-	-
rs3129716	6	32657436	T	T	6_32657436_T_C_b37	ENSG00000204338.4	CYP21A1P	3.317e-14	-0.704398	0.0861161	Breast_Mammary_Tissue	1	ENSG00000235040	chr6:32673901-32674732	16466	-	-	-
rs3129716	6	32657436	T	T	6_32657436_T_C_b37	ENSG00000244731.3	C4A	1.65595e-12	-0.702808	0.0953742	Whole_Blood	1	ENSG00000235040	chr6:32673901-32674732	16466	-	-	-
rs743590	16	28608230	T	T	16_28608230_G_A_b37	ENSG00000271623.1	AC138894.3	1.84717e-09	-0.699638	0.105752	Ovary	1	ENSG00000197165	chr16:28603264-28608430	0	-	-	-
rs4788084	16	28539848	T	T	16_28539848_C_T_b37	ENSG00000233232.2	NPIPB7	2.53197e-15	-0.698608	0.0750393	Brain_Cerebellar_Hemisphere	1	ENSG00000176046	chr16:28548606-28550495	8759	-	-	-
rs3129716	6	32657436	T	T	6_32657436_T_C_b37	ENSG00000244731.3	C4A	1.64615e-15	-0.697997	0.0797287	Esophagus_Gastroesophageal_Junction	1	ENSG00000235040	chr6:32673901-32674732	16466	-	-	-
rs3129716	6	32657436	T	T	6_32657436_T_C_b37	ENSG00000204338.4	CYP21A1P	2.67007e-16	-0.697929	0.0801715	Esophagus_Muscularis	1	ENSG00000235040	chr6:32673901-32674732	16466	-	-	-
rs3129716	6	32657436	T	T	6_32657436_T_C_b37	ENSG00000179344.12	HLA-DQB1	1.46351e-12	-0.695381	0.0939633	Esophagus_Mucosa	1	ENSG00000235040	chr6:32673901-32674732	16466	-	-	-
rs3129716	6	32657436	T	T	6_32657436_T_C_b37	ENSG00000204338.4	CYP21A1P	3.03041e-13	-0.69193	0.0911939	Skin_Sun_Exposed_Lower_leg	1	ENSG00000235040	chr6:32673901-32674732	16466	-	-	-
rs3129716	6	32657436	T	T	6_32657436_T_C_b37	ENSG00000179344.12	HLA-DQB1	1.17471e-09	-0.691035	0.108459	Colon_Transverse	1	ENSG00000235040	chr6:32673901-32674732	16466	-	-	-
rs3129716	6	32657436	T	T	6_32657436_T_C_b37	ENSG00000244731.3	C4A	1.5873e-10	-0.69049	0.098648	Pituitary	1	ENSG00000235040	chr6:32673901-32674732	16466	-	-	-
rs743590	16	28608230	T	T	16_28608230_G_A_b37	ENSG00000233232.2	NPIPB7	1.00095e-13	-0.690232	0.0803722	Brain_Cerebellar_Hemisphere	1	ENSG00000197165	chr16:28603264-28608430	0	-	-	-
rs762633	16	28608341	T	T	16_28608341_T_C_b37	ENSG00000233232.2	NPIPB7	1.00095e-13	-0.690232	0.0803722	Brain_Cerebellar_Hemisphere	1	ENSG00000197165	chr16:28603264-28608430	0	-	-	-
rs62031562	16	28609329	T	T	16_28609329_A_T_b37	ENSG00000233232.2	NPIPB7	1.22199e-13	-0.687991	0.0804802	Brain_Cerebellar_Hemisphere	1	ENSG00000197165	chr16:28603264-28608430	899	-	-	-
rs3129716	6	32657436	T	T	6_32657436_T_C_b37	ENSG00000244731.3	C4A	2.81457e-17	-0.686954	0.0766712	Adipose_Subcutaneous	1	ENSG00000235040	chr6:32673901-32674732	16466	-	-	-
rs3129716	6	32657436	T	T	6_32657436_T_C_b37	ENSG00000244731.3	C4A	8.87861e-25	-0.682969	0.0611888	Thyroid	1	ENSG00000235040	chr6:32673901-32674732	16466	-	-	-
rs4788084	16	28539848	T	T	16_28539848_C_T_b37	ENSG00000233232.2	NPIPB7	2.71465e-08	-0.682497	0.111551	Brain_Hypothalamus	1	ENSG00000176046	chr16:28548606-28550495	8759	-	-	-
rs62031562	16	28609329	T	T	16_28609329_A_T_b37	ENSG00000271623.1	AC138894.3	5.87507e-09	-0.679517	0.106708	Ovary	1	ENSG00000197165	chr16:28603264-28608430	899	-	-	-
rs762633	16	28608341	T	T	16_28608341_T_C_b37	ENSG00000271623.1	AC138894.3	6.00853e-09	-0.677871	0.10653	Ovary	1	ENSG00000197165	chr16:28603264-28608430	0	-	-	-
rs743590	16	28608230	T	T	16_28608230_G_A_b37	ENSG00000233232.2	NPIPB7	9.51498e-28	-0.67578	0.0522982	Testis	1	ENSG00000197165	chr16:28603264-28608430	0	-	-	-
rs3129716	6	32657436	T	T	6_32657436_T_C_b37	ENSG00000244731.3	C4A	2.96627e-16	-0.672933	0.0783281	Skin_Sun_Exposed_Lower_leg	1	ENSG00000235040	chr6:32673901-32674732	16466	-	-	-
rs3129716	6	32657436	T	T	6_32657436_T_C_b37	ENSG00000244731.3	C4A	2.40625e-14	-0.670948	0.0818175	Colon_Transverse	1	ENSG00000235040	chr6:32673901-32674732	16466	-	-	-
rs762633	16	28608341	T	T	16_28608341_T_C_b37	ENSG00000233232.2	NPIPB7	3.68268e-26	-0.67066	0.0541296	Testis	1	ENSG00000197165	chr16:28603264-28608430	0	-	-	-
rs1264361	6	30777498	T	T	6_30777498_A_G_b37	ENSG00000137411.12	VARS2	8.84437e-14	-0.670072	0.0862154	Skin_Sun_Exposed_Lower_leg	1	ENSG00000214894	chr6:30766431-30798436	0	-	-	-
rs886424	6	30782002	T	T	6_30782002_C_T_b37	ENSG00000137411.12	VARS2	8.84437e-14	-0.670072	0.0862154	Skin_Sun_Exposed_Lower_leg	1	ENSG00000214894	chr6:30766431-30798436	0	-	-	-
rs3129716	6	32657436	T	T	6_32657436_T_C_b37	ENSG00000250535.1	STK19B	3.27521e-08	-0.666438	0.112485	Liver	1	ENSG00000235040	chr6:32673901-32674732	16466	-	-	-
rs3129716	6	32657436	T	T	6_32657436_T_C_b37	ENSG00000204338.4	CYP21A1P	4.71258e-12	-0.665286	0.0925302	Lung	1	ENSG00000235040	chr6:32673901-32674732	16466	-	-	-
rs62031562	16	28609329	T	T	16_28609329_A_T_b37	ENSG00000233232.2	NPIPB7	1.10647e-25	-0.665204	0.0543933	Testis	1	ENSG00000197165	chr16:28603264-28608430	899	-	-	-
rs3129716	6	32657436	T	T	6_32657436_T_C_b37	ENSG00000204338.4	CYP21A1P	1.78485e-11	-0.664687	0.0953355	Artery_Tibial	1	ENSG00000235040	chr6:32673901-32674732	16466	-	-	-
rs3129716	6	32657436	T	T	6_32657436_T_C_b37	ENSG00000244731.3	C4A	5.28759e-14	-0.657658	0.0816083	Artery_Aorta	1	ENSG00000235040	chr6:32673901-32674732	16466	-	-	-
rs4788084	16	28539848	T	T	16_28539848_C_T_b37	ENSG00000251417.1	AC145285.2	7.7389e-10	-0.657645	0.0986626	Spleen	1	ENSG00000176046	chr16:28548606-28550495	8759	-	-	-
rs4788084	16	28539848	T	T	16_28539848_C_T_b37	ENSG00000251417.1	AC145285.2	2.12835e-27	-0.644609	0.0540413	Artery_Tibial	1	ENSG00000176046	chr16:28548606-28550495	8759	-	-	-
rs3129716	6	32657436	T	T	6_32657436_T_C_b37	ENSG00000179344.12	HLA-DQB1	2.11124e-09	-0.640632	0.10363	Nerve_Tibial	1	ENSG00000235040	chr6:32673901-32674732	16466	-	-	-
rs4788084	16	28539848	T	T	16_28539848_C_T_b37	ENSG00000271623.1	AC138894.3	4.99488e-22	-0.63996	0.0610935	Nerve_Tibial	1	ENSG00000176046	chr16:28548606-28550495	8759	-	-	-
rs3129716	6	32657436	T	T	6_32657436_T_C_b37	ENSG00000179344.12	HLA-DQB1	1.39197e-11	-0.639574	0.0911542	Lung	1	ENSG00000235040	chr6:32673901-32674732	16466	-	-	-
rs3129716	6	32657436	T	T	6_32657436_T_C_b37	ENSG00000244731.3	C4A	5.23427e-21	-0.637819	0.0625344	Esophagus_Muscularis	1	ENSG00000235040	chr6:32673901-32674732	16466	-	-	-
rs4788084	16	28539848	T	T	16_28539848_C_T_b37	ENSG00000271623.1	AC138894.3	1.82068e-25	-0.636751	0.0560785	Thyroid	1	ENSG00000176046	chr16:28548606-28550495	8759	-	-	-
rs3129716	6	32657436	T	T	6_32657436_T_C_b37	ENSG00000204338.4	CYP21A1P	1.68179e-10	-0.633565	0.0957675	Whole_Blood	1	ENSG00000235040	chr6:32673901-32674732	16466	-	-	-
rs3129716	6	32657436	T	T	6_32657436_T_C_b37	ENSG00000244731.3	C4A	9.22939e-16	-0.628948	0.0724982	Heart_Left_Ventricle	1	ENSG00000235040	chr6:32673901-32674732	16466	-	-	-
rs3129716	6	32657436	T	T	6_32657436_T_C_b37	ENSG00000204338.4	CYP21A1P	2.44818e-08	-0.627437	0.106019	Adrenal_Gland	1	ENSG00000235040	chr6:32673901-32674732	16466	-	-	-
rs1264361	6	30777498	T	T	6_30777498_A_G_b37	ENSG00000230795.2	HLA-K	3.15633e-08	-0.624166	0.110141	Thyroid	1	ENSG00000214894	chr6:30766431-30798436	0	-	-	-
rs886424	6	30782002	T	T	6_30782002_C_T_b37	ENSG00000230795.2	HLA-K	3.15633e-08	-0.624166	0.110141	Thyroid	1	ENSG00000214894	chr6:30766431-30798436	0	-	-	-
rs762633	16	28608341	T	T	16_28608341_T_C_b37	ENSG00000251417.1	AC145285.2	5.59695e-24	-0.621637	0.0566864	Artery_Tibial	1	ENSG00000197165	chr16:28603264-28608430	0	-	-	-
rs743590	16	28608230	T	T	16_28608230_G_A_b37	ENSG00000251417.1	AC145285.2	5.60244e-24	-0.619559	0.0564976	Artery_Tibial	1	ENSG00000197165	chr16:28603264-28608430	0	-	-	-
rs3129716	6	32657436	T	T	6_32657436_T_C_b37	ENSG00000204338.4	CYP21A1P	2.20523e-12	-0.619208	0.0839788	Adipose_Visceral_Omentum	1	ENSG00000235040	chr6:32673901-32674732	16466	-	-	-
rs4788084	16	28539848	T	T	16_28539848_C_T_b37	ENSG00000233232.2	NPIPB7	1.6656e-22	-0.617892	0.0589669	Skin_Sun_Exposed_Lower_leg	1	ENSG00000176046	chr16:28548606-28550495	8759	-	-	-
rs62031562	16	28609329	T	T	16_28609329_A_T_b37	ENSG00000251417.1	AC145285.2	1.92878e-23	-0.615208	0.0569009	Artery_Tibial	1	ENSG00000197165	chr16:28603264-28608430	899	-	-	-
rs743590	16	28608230	T	T	16_28608230_G_A_b37	ENSG00000233232.2	NPIPB7	6.35936e-21	-0.613337	0.0612119	Skin_Sun_Exposed_Lower_leg	1	ENSG00000197165	chr16:28603264-28608430	0	-	-	-
rs3129716	6	32657436	T	T	6_32657436_T_C_b37	ENSG00000244731.3	C4A	3.62259e-16	-0.610773	0.0719758	Muscle_Skeletal	1	ENSG00000235040	chr6:32673901-32674732	16466	-	-	-
rs743590	16	28608230	T	T	16_28608230_G_A_b37	ENSG00000196502.7	SULT1A1	6.04101e-13	-0.61054	0.0756399	Pituitary	1	ENSG00000197165	chr16:28603264-28608430	0	-	-	-
rs762633	16	28608341	T	T	16_28608341_T_C_b37	ENSG00000196502.7	SULT1A1	6.04101e-13	-0.61054	0.0756399	Pituitary	1	ENSG00000197165	chr16:28603264-28608430	0	-	-	-
rs62031562	16	28609329	T	T	16_28609329_A_T_b37	ENSG00000196502.7	SULT1A1	8.91263e-13	-0.606068	0.0757745	Pituitary	1	ENSG00000197165	chr16:28603264-28608430	899	-	-	-
rs743590	16	28608230	T	T	16_28608230_G_A_b37	ENSG00000271623.1	AC138894.3	1.14073e-18	-0.600896	0.0636116	Nerve_Tibial	1	ENSG00000197165	chr16:28603264-28608430	0	-	-	-
rs762633	16	28608341	T	T	16_28608341_T_C_b37	ENSG00000233232.2	NPIPB7	8.01766e-20	-0.600766	0.0619726	Skin_Sun_Exposed_Lower_leg	1	ENSG00000197165	chr16:28603264-28608430	0	-	-	-
rs4788084	16	28539848	T	T	16_28539848_C_T_b37	ENSG00000233232.2	NPIPB7	3.00078e-10	-0.597055	0.0859987	Brain_Nucleus_accumbens_basal_ganglia	1	ENSG00000176046	chr16:28548606-28550495	8759	-	-	-
rs1264361	6	30777498	T	T	6_30777498_A_G_b37	ENSG00000204632.7	HLA-G	5.81236e-09	-0.596261	0.0995977	Lung	1	ENSG00000214894	chr6:30766431-30798436	0	-	-	-
rs886424	6	30782002	T	T	6_30782002_C_T_b37	ENSG00000204632.7	HLA-G	5.81236e-09	-0.596261	0.0995977	Lung	1	ENSG00000214894	chr6:30766431-30798436	0	-	-	-
rs62031562	16	28609329	T	T	16_28609329_A_T_b37	ENSG00000233232.2	NPIPB7	2.03583e-19	-0.594943	0.0621498	Skin_Sun_Exposed_Lower_leg	1	ENSG00000197165	chr16:28603264-28608430	899	-	-	-
rs743590	16	28608230	T	T	16_28608230_G_A_b37	ENSG00000251417.1	AC145285.2	1.67975e-09	-0.594137	0.0895316	Small_Intestine_Terminal_Ileum	1	ENSG00000197165	chr16:28603264-28608430	0	-	-	-
rs3129716	6	32657436	T	T	6_32657436_T_C_b37	ENSG00000244731.3	C4A	1.75526e-09	-0.591471	0.0937265	Stomach	1	ENSG00000235040	chr6:32673901-32674732	16466	-	-	-
rs762633	16	28608341	T	T	16_28608341_T_C_b37	ENSG00000271623.1	AC138894.3	3.30422e-18	-0.591365	0.0635838	Nerve_Tibial	1	ENSG00000197165	chr16:28603264-28608430	0	-	-	-
rs62031562	16	28609329	T	T	16_28609329_A_T_b37	ENSG00000271623.1	AC138894.3	5.84325e-18	-0.588138	0.063776	Nerve_Tibial	1	ENSG00000197165	chr16:28603264-28608430	899	-	-	-
rs3129716	6	32657436	T	T	6_32657436_T_C_b37	ENSG00000198502.5	HLA-DRB5	4.44795e-08	-0.586795	0.104744	Thyroid	1	ENSG00000235040	chr6:32673901-32674732	16466	-	-	-
rs3129716	6	32657436	T	T	6_32657436_T_C_b37	ENSG00000244731.3	C4A	2.0912e-12	-0.584943	0.0796479	Esophagus_Mucosa	1	ENSG00000235040	chr6:32673901-32674732	16466	-	-	-
rs3129716	6	32657436	T	T	6_32657436_T_C_b37	ENSG00000204338.4	CYP21A1P	1.70343e-11	-0.584455	0.0823198	Heart_Left_Ventricle	1	ENSG00000235040	chr6:32673901-32674732	16466	-	-	-
rs3129716	6	32657436	T	T	6_32657436_T_C_b37	ENSG00000179344.12	HLA-DQB1	7.65754e-11	-0.582878	0.0866653	Thyroid	1	ENSG00000235040	chr6:32673901-32674732	16466	-	-	-
rs762633	16	28608341	T	T	16_28608341_T_C_b37	ENSG00000251417.1	AC145285.2	3.33364e-09	-0.582631	0.0897761	Small_Intestine_Terminal_Ileum	1	ENSG00000197165	chr16:28603264-28608430	0	-	-	-
rs62031562	16	28609329	T	T	16_28609329_A_T_b37	ENSG00000251417.1	AC145285.2	3.33364e-09	-0.582631	0.0897761	Small_Intestine_Terminal_Ileum	1	ENSG00000197165	chr16:28603264-28608430	899	-	-	-
rs743590	16	28608230	T	T	16_28608230_G_A_b37	ENSG00000233232.2	NPIPB7	8.60277e-11	-0.579553	0.0848612	Artery_Aorta	1	ENSG00000197165	chr16:28603264-28608430	0	-	-	-
rs62031562	16	28609329	T	T	16_28609329_A_T_b37	ENSG00000271623.1	AC138894.3	5.84166e-20	-0.5777	0.0591716	Thyroid	1	ENSG00000197165	chr16:28603264-28608430	899	-	-	-
rs762633	16	28608341	T	T	16_28608341_T_C_b37	ENSG00000271623.1	AC138894.3	6.89317e-20	-0.577534	0.0592859	Thyroid	1	ENSG00000197165	chr16:28603264-28608430	0	-	-	-
rs3129716	6	32657436	T	T	6_32657436_T_C_b37	ENSG00000204338.4	CYP21A1P	1.05764e-09	-0.573402	0.0897859	Heart_Atrial_Appendage	1	ENSG00000235040	chr6:32673901-32674732	16466	-	-	-
rs3129716	6	32657436	T	T	6_32657436_T_C_b37	ENSG00000204338.4	CYP21A1P	5.10158e-11	-0.569827	0.0845097	Muscle_Skeletal	1	ENSG00000235040	chr6:32673901-32674732	16466	-	-	-
rs743590	16	28608230	T	T	16_28608230_G_A_b37	ENSG00000271623.1	AC138894.3	1.42397e-19	-0.568119	0.058894	Thyroid	1	ENSG00000197165	chr16:28603264-28608430	0	-	-	-
rs743590	16	28608230	T	T	16_28608230_G_A_b37	ENSG00000233232.2	NPIPB7	4.19488e-08	-0.565078	0.0965722	Brain_Caudate_basal_ganglia	1	ENSG00000197165	chr16:28603264-28608430	0	-	-	-
rs762633	16	28608341	T	T	16_28608341_T_C_b37	ENSG00000233232.2	NPIPB7	4.19488e-08	-0.565078	0.0965722	Brain_Caudate_basal_ganglia	1	ENSG00000197165	chr16:28603264-28608430	0	-	-	-
rs4788084	16	28539848	T	T	16_28539848_C_T_b37	ENSG00000198156.6	NPIPB6	1.34965e-31	-0.563047	0.0396293	Testis	1	ENSG00000176046	chr16:28548606-28550495	8759	-	-	-
rs62031562	16	28609329	T	T	16_28609329_A_T_b37	ENSG00000233232.2	NPIPB7	4.91214e-08	-0.562494	0.0966872	Brain_Caudate_basal_ganglia	1	ENSG00000197165	chr16:28603264-28608430	899	-	-	-
rs3129716	6	32657436	T	T	6_32657436_T_C_b37	ENSG00000244731.3	C4A	7.48609e-09	-0.556835	0.0913906	Colon_Sigmoid	1	ENSG00000235040	chr6:32673901-32674732	16466	-	-	-
rs4788084	16	28539848	T	T	16_28539848_C_T_b37	ENSG00000196502.7	SULT1A1	1.021e-10	-0.554177	0.0782027	Pituitary	1	ENSG00000176046	chr16:28548606-28550495	8759	-	-	-
rs1264361	6	30777498	T	T	6_30777498_A_G_b37	ENSG00000230795.2	HLA-K	2.5735e-08	-0.553276	0.097493	Muscle_Skeletal	1	ENSG00000214894	chr6:30766431-30798436	0	-	-	-
rs886424	6	30782002	T	T	6_30782002_C_T_b37	ENSG00000230795.2	HLA-K	2.5735e-08	-0.553276	0.097493	Muscle_Skeletal	1	ENSG00000214894	chr6:30766431-30798436	0	-	-	-
rs4788084	16	28539848	T	T	16_28539848_C_T_b37	ENSG00000233232.2	NPIPB7	5.22796e-10	-0.552553	0.0848814	Artery_Aorta	1	ENSG00000176046	chr16:28548606-28550495	8759	-	-	-
rs762633	16	28608341	T	T	16_28608341_T_C_b37	ENSG00000198156.6	NPIPB6	2.1751e-27	-0.551512	0.0430817	Testis	1	ENSG00000197165	chr16:28603264-28608430	0	-	-	-
rs62031562	16	28609329	T	T	16_28609329_A_T_b37	ENSG00000233232.2	NPIPB7	6.79054e-10	-0.548892	0.0849341	Artery_Aorta	1	ENSG00000197165	chr16:28603264-28608430	899	-	-	-
rs62031562	16	28609329	T	T	16_28609329_A_T_b37	ENSG00000198156.6	NPIPB6	6.47193e-27	-0.547308	0.0432895	Testis	1	ENSG00000197165	chr16:28603264-28608430	899	-	-	-
rs743590	16	28608230	T	T	16_28608230_G_A_b37	ENSG00000198156.6	NPIPB6	1.01869e-27	-0.545735	0.0422665	Testis	1	ENSG00000197165	chr16:28603264-28608430	0	-	-	-
rs762633	16	28608341	T	T	16_28608341_T_C_b37	ENSG00000233232.2	NPIPB7	9.74088e-10	-0.544469	0.0851111	Artery_Aorta	1	ENSG00000197165	chr16:28603264-28608430	0	-	-	-
rs4788084	16	28539848	T	T	16_28539848_C_T_b37	ENSG00000251417.1	AC145285.2	1.41578e-13	-0.541306	0.06851	Artery_Aorta	1	ENSG00000176046	chr16:28548606-28550495	8759	-	-	-
rs4788084	16	28539848	T	T	16_28539848_C_T_b37	ENSG00000233232.2	NPIPB7	1.86014e-15	-0.536197	0.0640977	Artery_Tibial	1	ENSG00000176046	chr16:28548606-28550495	8759	-	-	-
rs743590	16	28608230	T	T	16_28608230_G_A_b37	ENSG00000196502.7	SULT1A1	4.9515e-23	-0.533774	0.0500489	Thyroid	1	ENSG00000197165	chr16:28603264-28608430	0	-	-	-
rs4788084	16	28539848	T	T	16_28539848_C_T_b37	ENSG00000251417.1	AC145285.2	3.90072e-08	-0.532731	0.0894704	Small_Intestine_Terminal_Ileum	1	ENSG00000176046	chr16:28548606-28550495	8759	-	-	-
rs762633	16	28608341	T	T	16_28608341_T_C_b37	ENSG00000196502.7	SULT1A1	2.1772e-22	-0.531463	0.0507148	Thyroid	1	ENSG00000197165	chr16:28603264-28608430	0	-	-	-
rs3129716	6	32657436	T	T	6_32657436_T_C_b37	ENSG00000244731.3	C4A	1.23335e-10	-0.531342	0.0778272	Pancreas	1	ENSG00000235040	chr6:32673901-32674732	16466	-	-	-
rs62031562	16	28609329	T	T	16_28609329_A_T_b37	ENSG00000196502.7	SULT1A1	1.93318e-22	-0.531269	0.0506241	Thyroid	1	ENSG00000197165	chr16:28603264-28608430	899	-	-	-
rs4788084	16	28539848	T	T	16_28539848_C_T_b37	ENSG00000251417.1	AC145285.2	5.90942e-16	-0.524819	0.0617809	Skin_Sun_Exposed_Lower_leg	1	ENSG00000176046	chr16:28548606-28550495	8759	-	-	-
rs3129716	6	32657436	T	T	6_32657436_T_C_b37	ENSG00000244731.3	C4A	8.71037e-10	-0.523732	0.0828617	Artery_Tibial	1	ENSG00000235040	chr6:32673901-32674732	16466	-	-	-
rs4788084	16	28539848	T	T	16_28539848_C_T_b37	ENSG00000196993.4	NPIPB9	3.88885e-11	-0.505572	0.0735053	Esophagus_Muscularis	1	ENSG00000176046	chr16:28548606-28550495	8759	-	-	-
rs4788084	16	28539848	T	T	16_28539848_C_T_b37	ENSG00000251417.1	AC145285.2	9.62598e-15	-0.504872	0.0620931	Adipose_Subcutaneous	1	ENSG00000176046	chr16:28548606-28550495	8759	-	-	-
rs743590	16	28608230	T	T	16_28608230_G_A_b37	ENSG00000251417.1	AC145285.2	9.06767e-15	-0.502002	0.0614241	Nerve_Tibial	1	ENSG00000197165	chr16:28603264-28608430	0	-	-	-
rs4788084	16	28539848	T	T	16_28539848_C_T_b37	ENSG00000251417.1	AC145285.2	6.9638e-15	-0.496776	0.0604959	Nerve_Tibial	1	ENSG00000176046	chr16:28548606-28550495	8759	-	-	-
rs743590	16	28608230	T	T	16_28608230_G_A_b37	ENSG00000251417.1	AC145285.2	3.21644e-11	-0.49555	0.0707934	Artery_Aorta	1	ENSG00000197165	chr16:28603264-28608430	0	-	-	-
rs62031562	16	28609329	T	T	16_28609329_A_T_b37	ENSG00000251417.1	AC145285.2	3.38546e-14	-0.490672	0.0615164	Nerve_Tibial	1	ENSG00000197165	chr16:28603264-28608430	899	-	-	-
rs62031562	16	28609329	T	T	16_28609329_A_T_b37	ENSG00000196993.4	NPIPB9	3.14492e-10	-0.490429	0.0751719	Esophagus_Muscularis	1	ENSG00000197165	chr16:28603264-28608430	899	-	-	-
rs762633	16	28608341	T	T	16_28608341_T_C_b37	ENSG00000196993.4	NPIPB9	3.78727e-10	-0.488437	0.0752368	Esophagus_Muscularis	1	ENSG00000197165	chr16:28603264-28608430	0	-	-	-
rs762633	16	28608341	T	T	16_28608341_T_C_b37	ENSG00000251417.1	AC145285.2	5.62337e-13	-0.485621	0.064573	Adipose_Subcutaneous	1	ENSG00000197165	chr16:28603264-28608430	0	-	-	-
rs3129716	6	32657436	T	T	6_32657436_T_C_b37	ENSG00000244731.3	C4A	5.53771e-14	-0.485196	0.0610081	Adipose_Visceral_Omentum	1	ENSG00000235040	chr6:32673901-32674732	16466	-	-	-
rs4788084	16	28539848	T	T	16_28539848_C_T_b37	ENSG00000196502.7	SULT1A1	4.12408e-19	-0.484641	0.0509813	Thyroid	1	ENSG00000176046	chr16:28548606-28550495	8759	-	-	-
rs762633	16	28608341	T	T	16_28608341_T_C_b37	ENSG00000251417.1	AC145285.2	1.28971e-13	-0.479832	0.0617246	Nerve_Tibial	1	ENSG00000197165	chr16:28603264-28608430	0	-	-	-
rs62031562	16	28609329	T	T	16_28609329_A_T_b37	ENSG00000251417.1	AC145285.2	1.33692e-12	-0.477968	0.0647099	Adipose_Subcutaneous	1	ENSG00000197165	chr16:28603264-28608430	899	-	-	-
rs743590	16	28608230	T	T	16_28608230_G_A_b37	ENSG00000233232.2	NPIPB7	7.33547e-12	-0.477281	0.0670802	Artery_Tibial	1	ENSG00000197165	chr16:28603264-28608430	0	-	-	-
rs62031562	16	28609329	T	T	16_28609329_A_T_b37	ENSG00000233232.2	NPIPB7	9.02964e-12	-0.476922	0.0673443	Artery_Tibial	1	ENSG00000197165	chr16:28603264-28608430	899	-	-	-
rs762633	16	28608341	T	T	16_28608341_T_C_b37	ENSG00000251417.1	AC145285.2	1.45705e-10	-0.476357	0.0707071	Artery_Aorta	1	ENSG00000197165	chr16:28603264-28608430	0	-	-	-
rs762633	16	28608341	T	T	16_28608341_T_C_b37	ENSG00000233232.2	NPIPB7	1.02441e-11	-0.475764	0.0673734	Artery_Tibial	1	ENSG00000197165	chr16:28603264-28608430	0	-	-	-
rs62031562	16	28609329	T	T	16_28609329_A_T_b37	ENSG00000251417.1	AC145285.2	2.0575e-10	-0.472583	0.0707871	Artery_Aorta	1	ENSG00000197165	chr16:28603264-28608430	899	-	-	-
rs743590	16	28608230	T	T	16_28608230_G_A_b37	ENSG00000196502.7	SULT1A1	1.49211e-14	-0.468934	0.0579018	Nerve_Tibial	1	ENSG00000197165	chr16:28603264-28608430	0	-	-	-
rs743590	16	28608230	T	T	16_28608230_G_A_b37	ENSG00000196993.4	NPIPB9	1.81931e-09	-0.468316	0.0753375	Esophagus_Muscularis	1	ENSG00000197165	chr16:28603264-28608430	0	-	-	-
rs743590	16	28608230	T	T	16_28608230_G_A_b37	ENSG00000251417.1	AC145285.2	5.70306e-12	-0.464763	0.0651432	Skin_Sun_Exposed_Lower_leg	1	ENSG00000197165	chr16:28603264-28608430	0	-	-	-
rs4788084	16	28539848	T	T	16_28539848_C_T_b37	ENSG00000233232.2	NPIPB7	3.4223e-12	-0.464033	0.0637872	Skin_Not_Sun_Exposed_Suprapubic	1	ENSG00000176046	chr16:28548606-28550495	8759	-	-	-
rs4788084	16	28539848	T	T	16_28539848_C_T_b37	ENSG00000251417.1	AC145285.2	2.47218e-10	-0.459471	0.0691122	Heart_Atrial_Appendage	1	ENSG00000176046	chr16:28548606-28550495	8759	-	-	-
rs743590	16	28608230	T	T	16_28608230_G_A_b37	ENSG00000251417.1	AC145285.2	9.39487e-12	-0.456219	0.0644558	Adipose_Subcutaneous	1	ENSG00000197165	chr16:28603264-28608430	0	-	-	-
rs62031562	16	28609329	T	T	16_28609329_A_T_b37	ENSG00000196502.7	SULT1A1	7.63397e-14	-0.455898	0.0580499	Nerve_Tibial	1	ENSG00000197165	chr16:28603264-28608430	899	-	-	-
rs62031562	16	28609329	T	T	16_28609329_A_T_b37	ENSG00000251417.1	AC145285.2	2.08466e-11	-0.455375	0.0657309	Skin_Sun_Exposed_Lower_leg	1	ENSG00000197165	chr16:28603264-28608430	899	-	-	-
rs4788084	16	28539848	T	T	16_28539848_C_T_b37	ENSG00000251417.1	AC145285.2	4.12037e-12	-0.453637	0.0626144	Esophagus_Muscularis	1	ENSG00000176046	chr16:28548606-28550495	8759	-	-	-
rs762633	16	28608341	T	T	16_28608341_T_C_b37	ENSG00000251417.1	AC145285.2	2.91715e-11	-0.452147	0.0657804	Skin_Sun_Exposed_Lower_leg	1	ENSG00000197165	chr16:28603264-28608430	0	-	-	-
rs762633	16	28608341	T	T	16_28608341_T_C_b37	ENSG00000196502.7	SULT1A1	1.40161e-13	-0.450949	0.0581041	Nerve_Tibial	1	ENSG00000197165	chr16:28603264-28608430	0	-	-	-
rs6997	3	49453834	T	T	3_49453834_C_T_b37	ENSG00000185614.4	INKA1	1.48769e-08	-0.44778	0.072802	Brain_Cerebellar_Hemisphere	1	ENSG00000145022	chr3:49449639-49453908	0	-	-	-
rs9814873	3	49454112	T	T	3_49454112_A_G_b37	ENSG00000185614.4	INKA1	1.23426e-08	-0.447516	0.0730284	Brain_Cerebellum	1	ENSG00000145020	chr3:49454211-49460186	100	-	-	-
rs11715915	3	49455330	T	T	3_49455330_C_T_b37	ENSG00000185614.4	INKA1	1.23426e-08	-0.447516	0.0730284	Brain_Cerebellum	1	ENSG00000145020	chr3:49454211-49460186	0	-	-	-
rs62031562	16	28609329	T	T	16_28609329_A_T_b37	ENSG00000251417.1	AC145285.2	1.99864e-11	-0.446696	0.0639218	Esophagus_Muscularis	1	ENSG00000197165	chr16:28603264-28608430	899	-	-	-
rs4788084	16	28539848	T	T	16_28539848_C_T_b37	ENSG00000233232.2	NPIPB7	1.73416e-09	-0.446139	0.0719372	Adipose_Subcutaneous	1	ENSG00000176046	chr16:28548606-28550495	8759	-	-	-
rs9814873	3	49454112	T	T	3_49454112_A_G_b37	ENSG00000185614.4	INKA1	2.02505e-08	-0.44491	0.0731327	Brain_Cerebellar_Hemisphere	1	ENSG00000145020	chr3:49454211-49460186	100	-	-	-
rs11715915	3	49455330	T	T	3_49455330_C_T_b37	ENSG00000185614.4	INKA1	2.02505e-08	-0.44491	0.0731327	Brain_Cerebellar_Hemisphere	1	ENSG00000145020	chr3:49454211-49460186	0	-	-	-
rs762633	16	28608341	T	T	16_28608341_T_C_b37	ENSG00000251417.1	AC145285.2	2.58721e-11	-0.44447	0.0639931	Esophagus_Muscularis	1	ENSG00000197165	chr16:28603264-28608430	0	-	-	-
rs6997	3	49453834	T	T	3_49453834_C_T_b37	ENSG00000185614.4	INKA1	2.92438e-08	-0.444324	0.0747357	Brain_Cerebellum	1	ENSG00000145022	chr3:49449639-49453908	0	-	-	-
rs743590	16	28608230	T	T	16_28608230_G_A_b37	ENSG00000196993.4	NPIPB9	1.67464e-08	-0.440504	0.0748815	Stomach	1	ENSG00000197165	chr16:28603264-28608430	0	-	-	-
rs4788084	16	28539848	T	T	16_28539848_C_T_b37	ENSG00000196993.4	NPIPB9	6.12374e-09	-0.438791	0.072218	Stomach	1	ENSG00000176046	chr16:28548606-28550495	8759	-	-	-
rs1264361	6	30777498	T	T	6_30777498_A_G_b37	ENSG00000137411.12	VARS2	1.75891e-08	-0.43724	0.0756018	Lung	1	ENSG00000214894	chr6:30766431-30798436	0	-	-	-
rs886424	6	30782002	T	T	6_30782002_C_T_b37	ENSG00000137411.12	VARS2	1.75891e-08	-0.43724	0.0756018	Lung	1	ENSG00000214894	chr6:30766431-30798436	0	-	-	-
rs1264361	6	30777498	T	T	6_30777498_A_G_b37	ENSG00000146112.7	PPP1R18	6.17587e-12	-0.436566	0.0599628	Artery_Aorta	1	ENSG00000214894	chr6:30766431-30798436	0	-	-	-
rs743590	16	28608230	T	T	16_28608230_G_A_b37	ENSG00000233232.2	NPIPB7	9.08123e-09	-0.433816	0.0734733	Adipose_Subcutaneous	1	ENSG00000197165	chr16:28603264-28608430	0	-	-	-
rs9268606	6	32400070	T	T	6_32400070_G_A_b37	ENSG00000196126.6	HLA-DRB1	3.30639e-08	-0.43381	0.0731543	Brain_Cortex	1	ENSG00000204287	chr6:32407619-32412823	7550	-	-	-
rs4788084	16	28539848	T	T	16_28539848_C_T_b37	ENSG00000251417.1	AC145285.2	1.82084e-12	-0.431243	0.0573347	Breast_Mammary_Tissue	1	ENSG00000176046	chr16:28548606-28550495	8759	-	-	-
rs762633	16	28608341	T	T	16_28608341_T_C_b37	ENSG00000233232.2	NPIPB7	2.08705e-08	-0.428072	0.0744392	Adipose_Subcutaneous	1	ENSG00000197165	chr16:28603264-28608430	0	-	-	-
rs4788084	16	28539848	T	T	16_28539848_C_T_b37	ENSG00000196502.7	SULT1A1	2.0056e-12	-0.426304	0.0580213	Nerve_Tibial	1	ENSG00000176046	chr16:28548606-28550495	8759	-	-	-
rs62031562	16	28609329	T	T	16_28609329_A_T_b37	ENSG00000233232.2	NPIPB7	2.41613e-08	-0.425986	0.0744309	Adipose_Subcutaneous	1	ENSG00000197165	chr16:28603264-28608430	899	-	-	-
rs4788084	16	28539848	T	T	16_28539848_C_T_b37	ENSG00000233232.2	NPIPB7	3.59737e-13	-0.425352	0.0559185	Whole_Blood	1	ENSG00000176046	chr16:28548606-28550495	8759	-	-	-
rs743590	16	28608230	T	T	16_28608230_G_A_b37	ENSG00000251417.1	AC145285.2	1.86606e-10	-0.4244	0.0641699	Esophagus_Muscularis	1	ENSG00000197165	chr16:28603264-28608430	0	-	-	-
rs762633	16	28608341	T	T	16_28608341_T_C_b37	ENSG00000196502.7	SULT1A1	1.90784e-14	-0.422786	0.0524124	Esophagus_Mucosa	1	ENSG00000197165	chr16:28603264-28608430	0	-	-	-
rs62031562	16	28609329	T	T	16_28609329_A_T_b37	ENSG00000196502.7	SULT1A1	1.87758e-14	-0.422584	0.0523719	Esophagus_Mucosa	1	ENSG00000197165	chr16:28603264-28608430	899	-	-	-
rs743590	16	28608230	T	T	16_28608230_G_A_b37	ENSG00000196502.7	SULT1A1	3.13974e-14	-0.415884	0.0520385	Esophagus_Mucosa	1	ENSG00000197165	chr16:28603264-28608430	0	-	-	-
rs4788084	16	28539848	T	T	16_28539848_C_T_b37	ENSG00000251417.1	AC145285.2	4.27782e-10	-0.413978	0.0639754	Skin_Not_Sun_Exposed_Suprapubic	1	ENSG00000176046	chr16:28548606-28550495	8759	-	-	-
rs743590	16	28608230	T	T	16_28608230_G_A_b37	ENSG00000233232.2	NPIPB7	2.87347e-09	-0.413108	0.0673442	Skin_Not_Sun_Exposed_Suprapubic	1	ENSG00000197165	chr16:28603264-28608430	0	-	-	-
rs62031562	16	28609329	T	T	16_28609329_A_T_b37	ENSG00000251417.1	AC145285.2	1.67757e-09	-0.411957	0.0661172	Skin_Not_Sun_Exposed_Suprapubic	1	ENSG00000197165	chr16:28603264-28608430	899	-	-	-
rs9268606	6	32400070	T	T	6_32400070_G_A_b37	ENSG00000179344.12	HLA-DQB1	4.61093e-09	-0.410561	0.0678764	Skin_Not_Sun_Exposed_Suprapubic	1	ENSG00000204287	chr6:32407619-32412823	7550	-	-	-
rs4788084	16	28539848	T	T	16_28539848_C_T_b37	ENSG00000196502.7	SULT1A1	2.88194e-14	-0.408118	0.0509846	Esophagus_Mucosa	1	ENSG00000176046	chr16:28548606-28550495	8759	-	-	-
rs743590	16	28608230	T	T	16_28608230_G_A_b37	ENSG00000251417.1	AC145285.2	2.85458e-09	-0.407526	0.0664213	Skin_Not_Sun_Exposed_Suprapubic	1	ENSG00000197165	chr16:28603264-28608430	0	-	-	-
rs762633	16	28608341	T	T	16_28608341_T_C_b37	ENSG00000233232.2	NPIPB7	6.21198e-09	-0.40673	0.0678535	Skin_Not_Sun_Exposed_Suprapubic	1	ENSG00000197165	chr16:28603264-28608430	0	-	-	-
rs743590	16	28608230	T	T	16_28608230_G_A_b37	ENSG00000233232.2	NPIPB7	6.83596e-12	-0.405844	0.0568123	Whole_Blood	1	ENSG00000197165	chr16:28603264-28608430	0	-	-	-
rs3129716	6	32657436	T	T	6_32657436_T_C_b37	ENSG00000244731.3	C4A	3.65054e-11	-0.405732	0.0585616	Cells_Transformed_fibroblasts	1	ENSG00000235040	chr6:32673901-32674732	16466	-	-	-
rs762633	16	28608341	T	T	16_28608341_T_C_b37	ENSG00000251417.1	AC145285.2	4.09383e-09	-0.405671	0.0668291	Skin_Not_Sun_Exposed_Suprapubic	1	ENSG00000197165	chr16:28603264-28608430	0	-	-	-
rs762633	16	28608341	T	T	16_28608341_T_C_b37	ENSG00000251417.1	AC145285.2	2.07049e-10	-0.403403	0.0601932	Breast_Mammary_Tissue	1	ENSG00000197165	chr16:28603264-28608430	0	-	-	-
rs762633	16	28608341	T	T	16_28608341_T_C_b37	ENSG00000233232.2	NPIPB7	1.69713e-11	-0.399988	0.0571696	Whole_Blood	1	ENSG00000197165	chr16:28603264-28608430	0	-	-	-
rs62031562	16	28609329	T	T	16_28609329_A_T_b37	ENSG00000251417.1	AC145285.2	2.90922e-10	-0.399786	0.0602021	Breast_Mammary_Tissue	1	ENSG00000197165	chr16:28603264-28608430	899	-	-	-
rs4788084	16	28539848	T	T	16_28539848_C_T_b37	ENSG00000233232.2	NPIPB7	1.06952e-11	-0.399576	0.0567106	Thyroid	1	ENSG00000176046	chr16:28548606-28550495	8759	-	-	-
rs743590	16	28608230	T	T	16_28608230_G_A_b37	ENSG00000251417.1	AC145285.2	5.34691e-10	-0.396852	0.0607682	Breast_Mammary_Tissue	1	ENSG00000197165	chr16:28603264-28608430	0	-	-	-
rs62031562	16	28609329	T	T	16_28609329_A_T_b37	ENSG00000176046.7	NUPR1	2.66616e-12	-0.396847	0.0534754	Artery_Aorta	1	ENSG00000197165	chr16:28603264-28608430	899	-	-	-
rs762633	16	28608341	T	T	16_28608341_T_C_b37	ENSG00000176046.7	NUPR1	2.95834e-12	-0.396285	0.0535244	Artery_Aorta	1	ENSG00000197165	chr16:28603264-28608430	0	-	-	-
rs62031562	16	28609329	T	T	16_28609329_A_T_b37	ENSG00000233232.2	NPIPB7	2.72708e-11	-0.39562	0.0571793	Whole_Blood	1	ENSG00000197165	chr16:28603264-28608430	899	-	-	-
rs4788084	16	28539848	T	T	16_28539848_C_T_b37	ENSG00000251417.1	AC145285.2	1.2551e-09	-0.39555	0.0631888	Lung	1	ENSG00000176046	chr16:28548606-28550495	8759	-	-	-
rs1264361	6	30777498	T	T	6_30777498_A_G_b37	ENSG00000206503.7	HLA-A	1.74254e-09	-0.39406	0.0637074	Skin_Sun_Exposed_Lower_leg	1	ENSG00000214894	chr6:30766431-30798436	0	-	-	-
rs886424	6	30782002	T	T	6_30782002_C_T_b37	ENSG00000206503.7	HLA-A	1.74254e-09	-0.39406	0.0637074	Skin_Sun_Exposed_Lower_leg	1	ENSG00000214894	chr6:30766431-30798436	0	-	-	-
rs62031562	16	28609329	T	T	16_28609329_A_T_b37	ENSG00000233232.2	NPIPB7	1.74871e-08	-0.392112	0.0675777	Skin_Not_Sun_Exposed_Suprapubic	1	ENSG00000197165	chr16:28603264-28608430	899	-	-	-
rs743590	16	28608230	T	T	16_28608230_G_A_b37	ENSG00000176046.7	NUPR1	1.27623e-11	-0.388832	0.0543217	Artery_Aorta	1	ENSG00000197165	chr16:28603264-28608430	0	-	-	-
rs4788084	16	28539848	T	T	16_28539848_C_T_b37	ENSG00000251417.1	AC145285.2	1.38003e-09	-0.378299	0.0602055	Adipose_Visceral_Omentum	1	ENSG00000176046	chr16:28548606-28550495	8759	-	-	-
rs62031562	16	28609329	T	T	16_28609329_A_T_b37	ENSG00000260442.1	ATP2A1-AS1	4.5085e-20	-0.375482	0.0388851	Muscle_Skeletal	1	ENSG00000197165	chr16:28603264-28608430	899	-	-	-
rs762633	16	28608341	T	T	16_28608341_T_C_b37	ENSG00000260442.1	ATP2A1-AS1	4.14605e-20	-0.375382	0.0388326	Muscle_Skeletal	1	ENSG00000197165	chr16:28603264-28608430	0	-	-	-
rs743590	16	28608230	T	T	16_28608230_G_A_b37	ENSG00000260442.1	ATP2A1-AS1	3.94777e-20	-0.374062	0.0386716	Muscle_Skeletal	1	ENSG00000197165	chr16:28603264-28608430	0	-	-	-
rs4788084	16	28539848	T	T	16_28539848_C_T_b37	ENSG00000260442.1	ATP2A1-AS1	6.23808e-21	-0.373521	0.0377234	Muscle_Skeletal	1	ENSG00000176046	chr16:28548606-28550495	8759	-	-	-
rs9268606	6	32400070	T	T	6_32400070_G_A_b37	ENSG00000179344.12	HLA-DQB1	8.55309e-09	-0.373495	0.0632844	Skin_Sun_Exposed_Lower_leg	1	ENSG00000204287	chr6:32407619-32412823	7550	-	-	-
rs743590	16	28608230	T	T	16_28608230_G_A_b37	ENSG00000196502.7	SULT1A1	1.65146e-11	-0.37333	0.0534187	Lung	1	ENSG00000197165	chr16:28603264-28608430	0	-	-	-
rs762633	16	28608341	T	T	16_28608341_T_C_b37	ENSG00000176046.7	NUPR1	1.36017e-23	-0.37329	0.0343869	Artery_Tibial	1	ENSG00000197165	chr16:28603264-28608430	0	-	-	-
rs762633	16	28608341	T	T	16_28608341_T_C_b37	ENSG00000251417.1	AC145285.2	5.41893e-09	-0.372559	0.0617299	Adipose_Visceral_Omentum	1	ENSG00000197165	chr16:28603264-28608430	0	-	-	-
rs62031562	16	28609329	T	T	16_28609329_A_T_b37	ENSG00000251417.1	AC145285.2	5.41893e-09	-0.372559	0.0617299	Adipose_Visceral_Omentum	1	ENSG00000197165	chr16:28603264-28608430	899	-	-	-
rs743590	16	28608230	T	T	16_28608230_G_A_b37	ENSG00000251417.1	AC145285.2	3.55707e-09	-0.372146	0.0608834	Adipose_Visceral_Omentum	1	ENSG00000197165	chr16:28603264-28608430	0	-	-	-
rs62031562	16	28609329	T	T	16_28609329_A_T_b37	ENSG00000176046.7	NUPR1	2.0219e-23	-0.372024	0.0344275	Artery_Tibial	1	ENSG00000197165	chr16:28603264-28608430	899	-	-	-
rs4788084	16	28539848	T	T	16_28539848_C_T_b37	ENSG00000176046.7	NUPR1	1.39054e-24	-0.371529	0.0333545	Artery_Tibial	1	ENSG00000176046	chr16:28548606-28550495	8759	-	-	-
rs743590	16	28608230	T	T	16_28608230_G_A_b37	ENSG00000176046.7	NUPR1	2.03916e-23	-0.370774	0.0343152	Artery_Tibial	1	ENSG00000197165	chr16:28603264-28608430	0	-	-	-
rs62031562	16	28609329	T	T	16_28609329_A_T_b37	ENSG00000196502.7	SULT1A1	1.67739e-11	-0.370139	0.0529813	Lung	1	ENSG00000197165	chr16:28603264-28608430	899	-	-	-
rs762633	16	28608341	T	T	16_28608341_T_C_b37	ENSG00000196502.7	SULT1A1	2.57915e-11	-0.368525	0.0532839	Lung	1	ENSG00000197165	chr16:28603264-28608430	0	-	-	-
rs743590	16	28608230	T	T	16_28608230_G_A_b37	ENSG00000233232.2	NPIPB7	9.05126e-10	-0.365497	0.0579467	Thyroid	1	ENSG00000197165	chr16:28603264-28608430	0	-	-	-
rs3129716	6	32657436	T	T	6_32657436_T_C_b37	ENSG00000204301.5	NOTCH4	8.05763e-11	-0.362436	0.0534682	Adipose_Visceral_Omentum	1	ENSG00000235040	chr6:32673901-32674732	16466	-	-	-
rs9268606	6	32400070	T	T	6_32400070_G_A_b37	ENSG00000179344.12	HLA-DQB1	3.92206e-10	-0.356688	0.0556604	Muscle_Skeletal	1	ENSG00000204287	chr6:32407619-32412823	7550	-	-	-
rs4788084	16	28539848	T	T	16_28539848_C_T_b37	ENSG00000251417.1	AC145285.2	2.03622e-11	-0.356334	0.0517233	Muscle_Skeletal	1	ENSG00000176046	chr16:28548606-28550495	8759	-	-	-
rs743590	16	28608230	T	T	16_28608230_G_A_b37	ENSG00000196502.7	SULT1A1	1.49274e-11	-0.352556	0.0492294	Stomach	1	ENSG00000197165	chr16:28603264-28608430	0	-	-	-
rs4788084	16	28539848	T	T	16_28539848_C_T_b37	ENSG00000251417.1	AC145285.2	1.34494e-11	-0.352262	0.0502576	Thyroid	1	ENSG00000176046	chr16:28548606-28550495	8759	-	-	-
rs4788084	16	28539848	T	T	16_28539848_C_T_b37	ENSG00000176046.7	NUPR1	1.17253e-09	-0.350059	0.0550114	Artery_Aorta	1	ENSG00000176046	chr16:28548606-28550495	8759	-	-	-
rs478222	2	25301755	T	T	2_25301755_A_T_b37	ENSG00000261452.1	ENSG00000261452	1.59551e-08	-0.349067	0.0581184	Adrenal_Gland	1	ENSG00000084710	chr2:25264999-25378243	0	-	-	-
rs9268606	6	32400070	T	T	6_32400070_G_A_b37	ENSG00000179344.12	HLA-DQB1	3.46398e-09	-0.34717	0.0571113	Adipose_Subcutaneous	1	ENSG00000204287	chr6:32407619-32412823	7550	-	-	-
rs1264361	6	30777498	T	T	6_30777498_A_G_b37	ENSG00000146112.7	PPP1R18	1.07231e-08	-0.340822	0.057829	Esophagus_Muscularis	1	ENSG00000214894	chr6:30766431-30798436	0	-	-	-
rs762633	16	28608341	T	T	16_28608341_T_C_b37	ENSG00000233232.2	NPIPB7	2.0844e-08	-0.338927	0.0589994	Thyroid	1	ENSG00000197165	chr16:28603264-28608430	0	-	-	-
rs62031562	16	28609329	T	T	16_28609329_A_T_b37	ENSG00000196502.7	SULT1A1	1.46189e-10	-0.338801	0.0501028	Stomach	1	ENSG00000197165	chr16:28603264-28608430	899	-	-	-
rs762633	16	28608341	T	T	16_28608341_T_C_b37	ENSG00000196502.7	SULT1A1	1.45985e-10	-0.338582	0.0500685	Stomach	1	ENSG00000197165	chr16:28603264-28608430	0	-	-	-
rs9268606	6	32400070	T	T	6_32400070_G_A_b37	ENSG00000196735.7	HLA-DQA1	1.24678e-09	-0.333792	0.0531227	Skin_Not_Sun_Exposed_Suprapubic	1	ENSG00000204287	chr6:32407619-32412823	7550	-	-	-
rs4788084	16	28539848	T	T	16_28539848_C_T_b37	ENSG00000196502.7	SULT1A1	1.72369e-09	-0.333716	0.0537902	Lung	1	ENSG00000176046	chr16:28548606-28550495	8759	-	-	-
rs62031562	16	28609329	T	T	16_28609329_A_T_b37	ENSG00000176046.7	NUPR1	2.22707e-14	-0.332149	0.0412331	Esophagus_Muscularis	1	ENSG00000197165	chr16:28603264-28608430	899	-	-	-
rs9268606	6	32400070	T	T	6_32400070_G_A_b37	ENSG00000179344.12	HLA-DQB1	2.34902e-12	-0.331675	0.0453491	Whole_Blood	1	ENSG00000204287	chr6:32407619-32412823	7550	-	-	-
rs762633	16	28608341	T	T	16_28608341_T_C_b37	ENSG00000176046.7	NUPR1	2.6029e-14	-0.331435	0.0412646	Esophagus_Muscularis	1	ENSG00000197165	chr16:28603264-28608430	0	-	-	-
rs478222	2	25301755	T	T	2_25301755_A_T_b37	ENSG00000138092.6	CENPO	1.04711e-08	-0.330889	0.0562093	Whole_Blood	1	ENSG00000084710	chr2:25264999-25378243	0	-	-	-
rs62031562	16	28609329	T	T	16_28609329_A_T_b37	ENSG00000233232.2	NPIPB7	4.94464e-08	-0.329699	0.0590638	Thyroid	1	ENSG00000197165	chr16:28603264-28608430	899	-	-	-
rs743590	16	28608230	T	T	16_28608230_G_A_b37	ENSG00000196502.7	SULT1A1	2.42006e-09	-0.327485	0.0531186	Esophagus_Muscularis	1	ENSG00000197165	chr16:28603264-28608430	0	-	-	-
rs743590	16	28608230	T	T	16_28608230_G_A_b37	ENSG00000196502.7	SULT1A1	2.12494e-08	-0.327278	0.056239	Artery_Aorta	1	ENSG00000197165	chr16:28603264-28608430	0	-	-	-
rs62031562	16	28609329	T	T	16_28609329_A_T_b37	ENSG00000196502.7	SULT1A1	1.54005e-13	-0.326666	0.0422231	Whole_Blood	1	ENSG00000197165	chr16:28603264-28608430	899	-	-	-
rs762633	16	28608341	T	T	16_28608341_T_C_b37	ENSG00000196502.7	SULT1A1	1.80717e-13	-0.326252	0.0423031	Whole_Blood	1	ENSG00000197165	chr16:28603264-28608430	0	-	-	-
rs743590	16	28608230	T	T	16_28608230_G_A_b37	ENSG00000176046.7	NUPR1	7.32354e-14	-0.32481	0.0412448	Esophagus_Muscularis	1	ENSG00000197165	chr16:28603264-28608430	0	-	-	-
rs743590	16	28608230	T	T	16_28608230_G_A_b37	ENSG00000196502.7	SULT1A1	2.53698e-13	-0.32334	0.0422097	Whole_Blood	1	ENSG00000197165	chr16:28603264-28608430	0	-	-	-
rs762633	16	28608341	T	T	16_28608341_T_C_b37	ENSG00000196502.7	SULT1A1	5.60305e-09	-0.321643	0.0534903	Esophagus_Muscularis	1	ENSG00000197165	chr16:28603264-28608430	0	-	-	-
rs9268606	6	32400070	T	T	6_32400070_G_A_b37	ENSG00000196735.7	HLA-DQA1	1.24812e-10	-0.32063	0.0481757	Lung	1	ENSG00000204287	chr6:32407619-32412823	7550	-	-	-
rs62031562	16	28609329	T	T	16_28609329_A_T_b37	ENSG00000196502.7	SULT1A1	3.42961e-08	-0.31999	0.0558812	Artery_Aorta	1	ENSG00000197165	chr16:28603264-28608430	899	-	-	-
rs62031562	16	28609329	T	T	16_28609329_A_T_b37	ENSG00000196502.7	SULT1A1	6.72941e-09	-0.31998	0.0535122	Esophagus_Muscularis	1	ENSG00000197165	chr16:28603264-28608430	899	-	-	-
[truncated: 27,796 more rows]
