# Supplementary material for: A comprehensive integrated post-GWAS analysis of Type 1 diabetes reveals enhancer-based immune dysregulation
Source: PLoS One. 2021 Sep 16;16(9):e0257265. doi: 10.1371/journal.pone.0257265 (PMC8445446; doi:10.1371/journal.pone.0257265)
Supplement: S4 Table — (XLSX) [file pone.0257265.s007.xlsx]

## Sheet: Table S4
S4 Table. CoDeS3D results: T1D SNP-Gene pairs
* Note: 124 spatial SNP-eQTL gene pairs including 114 T1D SNPs and 73 genes in 48 different tissues.
SNP	SNP_Chromosome	SNP_Locus	Gene_Name	Gene_Chromosome	Gene_Start	Gene_End	Tissue	p-value	Adj_p-value	Effect_Size	Cell_Lines	Cell_Lines_HiC_scores	HiC_Contact_Score	cis_SNP-gene_interaction	SNP-gene_Distance
rs3134942	6	32168771	ABHD16A	6	31654726	31671221	Liver	7.68201e-05	8.88703e-05	-0.166666	IMR90, KBM7	0.57, 1.20	1.7714	TRUE	497550
rs11102694	1	114426001	AP4B1-AS1	1	114399257	114443857	Cells_EBV-transformed_lymphocytes	0.000589973	0.00063577	-0.370062	HMEC, HUVEC, IMR90, KBM7, NHEK	4.00, 6.67, 6.86, 6.00, 6.00	29.5238	TRUE	0
rs11552449	1	114448389	AP4B1-AS1	1	114399257	114443857	Cells_Transformed_fibroblasts	2.40206e-11	4.97269e-11	-0.616447	HMEC, HUVEC, IMR90, KBM7, NHEK	1.67, 8.00, 6.29, 6.40, 2.00	24.3524	TRUE	4532
rs11708955	3	49540114	APEH	3	49711435	49721379	Brain_Amygdala	0.00145525	0.00149321	0.094129	HUVEC, IMR90, KBM7	0.67, 0.29, 0.40	1.3524	TRUE	171321
rs231976	16	28545587	APOBR	16	28505970	28510291	Whole_Blood	0.000452268	0.000496443	-0.121593	HMEC, IMR90, KBM7, NHEK	0.67, 0.57, 0.80, 2.00	4.0381	TRUE	35296
rs1264352	6	30789647	ATAT1	6	30594619	30614600	Brain_Amygdala	3.03124e-05	3.68749e-05	0.203645	HMEC, IMR90	0.33, 0.86	1.1905	TRUE	175047
rs389884	6	31940897	C4A	6	31949801	31970458	Adipose_Subcutaneous	2.29304e-26	8.72835e-26	-4.89588	HMEC, IMR90, KBM7	0.33, 0.29, 0.40	1.019	TRUE	8904
rs389884	6	31940897	C4A	6	31949801	31970458	Esophagus_Mucosa	2.99042e-23	1.05334e-22	-4.83744	HMEC, IMR90, KBM7	0.33, 0.29, 0.40	1.019	TRUE	8904
rs389884	6	31940897	C4A	6	31949801	31970458	Muscle_Skeletal	2.52747e-27	1.01099e-26	-4.35644	HMEC, IMR90, KBM7	0.33, 0.29, 0.40	1.019	TRUE	8904
rs389884	6	31940897	C4A	6	31949801	31970458	Nerve_Tibial	3.92155e-30	1.85097e-29	-6.64386	HMEC, IMR90, KBM7	0.33, 0.29, 0.40	1.019	TRUE	8904
rs389884	6	31940897	C4A	6	31949801	31970458	Skin_Sun_Exposed_Lower_leg	3.8969e-25	1.41487e-24	-3.28652	HMEC, IMR90, KBM7	0.33, 0.29, 0.40	1.019	TRUE	8904
rs2726036	16	28347140	CCDC101	16	28565247	28603111	Pituitary	1.24232e-05	1.57628e-05	-0.148144	IMR90	0.57	0.5714	TRUE	218107
rs62034322	16	28535834	CCDC101	16	28565247	28603111	Brain_Caudate_basal_ganglia	0.00213058	0.00216731	-0.164597	HMEC, IMR90	0.33, 0.86	1.1905	TRUE	29413
rs62324212	4	123560939	CCNA2	4	122737603	122745087	Uterus	0.000942411	0.000988484	0.348549	HUVEC, NHEK	0.67, 2.00	2.6667	TRUE	815852
rs1790961	18	67525286	CD226	18	67498394	67629039	Heart_Atrial_Appendage	2.53017e-06	3.33587e-06	0.455577	HMEC, HUVEC, IMR90, KBM7, NHEK	7.00, 11.33, 11.71, 6.40, 14.00	50.4476	TRUE	0
rs56249713	18	67533332	CD226	18	67498394	67629039	Cells_Transformed_fibroblasts	0.000549221	0.000597309	0.373297	HMEC, HUVEC, IMR90, KBM7, NHEK	6.33, 10.00, 14.86, 11.60, 14.00	56.7905	TRUE	0
rs4897182	6	126755642	CENPW	6	126661320	126670021	Artery_Tibial	2.3279e-05	2.8915e-05	-0.208567	HMEC, IMR90	0.33, 0.29	0.619	TRUE	85621
rs917911	12	9905851	CLEC2B	12	10005583	10022735	Muscle_Skeletal	1.48858e-10	2.97716e-10	0.373862	HMEC, IMR90, KBM7	0.33, 0.57, 2.00	2.9048	TRUE	99732
rs240707	16	28524612	CLN3	16	28488600	28505307	Testis	0.000879479	0.000934942	0.076178	HMEC, HUVEC, IMR90, KBM7, NHEK	0.67, 4.67, 2.57, 2.40, 2.00	12.3048	TRUE	19305
rs12043133	1	200741713	CSRP1	1	201452658	201478584	Breast_Mammary_Tissue	0.00066497	0.000713331	0.102992	HMEC, HUVEC	0.33, 1.33	1.6667	TRUE	710945
rs5753025	22	30542157	CTA-85E5.10	22	30404731	30476162	Brain_Caudate_basal_ganglia	4.79216e-05	5.74086e-05	0.362022	HMEC, HUVEC, IMR90, KBM7	0.33, 2.67, 0.29, 1.20	4.4857	TRUE	65995
rs3087243	2	204738919	CTLA4	2	204732509	204738683	Lung	3.65877e-05	4.40546e-05	0.284421	HMEC, HUVEC, IMR90, KBM7, NHEK	2.33, 1.33, 1.43, 2.00, 8.00	15.0952	TRUE	236
rs3087243	2	204738919	CTLA4	2	204732509	204738683	Testis	7.81664e-12	1.67702e-11	0.349497	HMEC, HUVEC, IMR90, KBM7, NHEK	2.33, 1.33, 1.43, 2.00, 8.00	15.0952	TRUE	236
rs11072818	15	79236933	CTSH	15	79213400	79241916	Liver	1.21586e-11	2.56199e-11	0.509311	HMEC, HUVEC, IMR90, KBM7, NHEK	5.67, 6.67, 6.86, 8.40, 8.00	35.5905	TRUE	0
rs2289702	15	79237293	CTSH	15	79213400	79241916	Adrenal_Gland	4.57185e-12	9.99034e-12	-1.18178	HMEC, HUVEC, IMR90, KBM7, NHEK	5.67, 6.67, 6.86, 8.40, 8.00	35.5905	TRUE	0
rs2289702	15	79237293	CTSH	15	79213400	79241916	Artery_Coronary	1.68733e-12	3.7567e-12	-1.26341	HMEC, HUVEC, IMR90, KBM7, NHEK	5.67, 6.67, 6.86, 8.40, 8.00	35.5905	TRUE	0
rs2289702	15	79237293	CTSH	15	79213400	79241916	Artery_Tibial	3.9468e-27	1.55241e-26	-1.11876	HMEC, HUVEC, IMR90, KBM7, NHEK	5.67, 6.67, 6.86, 8.40, 8.00	35.5905	TRUE	0
rs2289702	15	79237293	CTSH	15	79213400	79241916	Colon_Transverse	3.99362e-12	8.80836e-12	-0.804893	HMEC, HUVEC, IMR90, KBM7, NHEK	5.67, 6.67, 6.86, 8.40, 8.00	35.5905	TRUE	0
rs2289702	15	79237293	CTSH	15	79213400	79241916	Heart_Atrial_Appendage	2.15449e-22	7.47735e-22	-1.29317	HMEC, HUVEC, IMR90, KBM7, NHEK	5.67, 6.67, 6.86, 8.40, 8.00	35.5905	TRUE	0
rs2289702	15	79237293	CTSH	15	79213400	79241916	Lung	7.20683e-21	2.39551e-20	-1.09316	HMEC, HUVEC, IMR90, KBM7, NHEK	5.67, 6.67, 6.86, 8.40, 8.00	35.5905	TRUE	0
rs2289702	15	79237293	CTSH	15	79213400	79241916	Minor_Salivary_Gland	3.13026e-11	6.36846e-11	-1.4366	HMEC, HUVEC, IMR90, KBM7, NHEK	5.67, 6.67, 6.86, 8.40, 8.00	35.5905	TRUE	0
rs2289702	15	79237293	CTSH	15	79213400	79241916	Ovary	8.98296e-05	0.000103414	-0.590635	HMEC, HUVEC, IMR90, KBM7, NHEK	5.67, 6.67, 6.86, 8.40, 8.00	35.5905	TRUE	0
rs2289702	15	79237293	CTSH	15	79213400	79241916	Pancreas	6.54907e-20	2.06405e-19	-0.85382	HMEC, HUVEC, IMR90, KBM7, NHEK	5.67, 6.67, 6.86, 8.40, 8.00	35.5905	TRUE	0
rs2289702	15	79237293	CTSH	15	79213400	79241916	Pituitary	2.87399e-11	5.89793e-11	-0.870476	HMEC, HUVEC, IMR90, KBM7, NHEK	5.67, 6.67, 6.86, 8.40, 8.00	35.5905	TRUE	0
rs2289702	15	79237293	CTSH	15	79213400	79241916	Prostate	1.41775e-08	2.42456e-08	-0.666826	HMEC, HUVEC, IMR90, KBM7, NHEK	5.67, 6.67, 6.86, 8.40, 8.00	35.5905	TRUE	0
rs2289702	15	79237293	CTSH	15	79213400	79241916	Small_Intestine_Terminal_Ileum	0.000174434	0.000196969	-0.588667	HMEC, HUVEC, IMR90, KBM7, NHEK	5.67, 6.67, 6.86, 8.40, 8.00	35.5905	TRUE	0
rs2289702	15	79237293	CTSH	15	79213400	79241916	Stomach	1.60713e-16	4.46215e-16	-1.01019	HMEC, HUVEC, IMR90, KBM7, NHEK	5.67, 6.67, 6.86, 8.40, 8.00	35.5905	TRUE	0
rs2289702	15	79237293	CTSH	15	79213400	79241916	Testis	1.75362e-13	4.26654e-13	-0.601647	HMEC, HUVEC, IMR90, KBM7, NHEK	5.67, 6.67, 6.86, 8.40, 8.00	35.5905	TRUE	0
rs2289702	15	79237293	CTSH	15	79213400	79241916	Thyroid	7.17346e-40	3.93706e-39	-1.42865	HMEC, HUVEC, IMR90, KBM7, NHEK	5.67, 6.67, 6.86, 8.40, 8.00	35.5905	TRUE	0
rs34593439	15	79234957	CTSH	15	79213400	79241916	Spleen	5.81913e-12	1.25992e-11	-0.951625	HMEC, HUVEC, IMR90, KBM7, NHEK	7.67, 13.33, 9.43, 8.80, 14.00	53.2286	TRUE	0
rs34843303	15	79234470	CTSH	15	79213400	79241916	Artery_Aorta	6.55948e-20	2.06405e-19	-1.27435	HMEC, HUVEC, IMR90, KBM7, NHEK	3.67, 6.67, 4.57, 8.00, 4.00	26.9048	TRUE	0
rs34843303	15	79234470	CTSH	15	79213400	79241916	Heart_Left_Ventricle	3.30124e-18	9.73866e-18	-0.97812	HMEC, HUVEC, IMR90, KBM7, NHEK	3.67, 6.67, 4.57, 8.00, 4.00	26.9048	TRUE	0
rs6793308	3	49424283	DAG1	3	49506146	49573048	Stomach	0.00092418	0.00097369	0.1024	HMEC, HUVEC, IMR90, KBM7, NHEK	0.67, 2.67, 1.71, 2.80, 2.00	9.8476	TRUE	81863
rs9858418	3	49543288	DAG1	3	49506146	49573048	Brain_Hypothalamus	0.000950267	0.000992314	0.137817	HMEC, HUVEC, IMR90, KBM7, NHEK	5.00, 9.33, 13.43, 8.80, 10.00	46.5619	TRUE	0
rs9878943	3	49434654	DAG1	3	49506146	49573048	Ovary	0.00614679	0.00614679	0.217336	HMEC, HUVEC, IMR90, KBM7	1.67, 0.67, 2.57, 3.20	8.1048	TRUE	71492
rs142216833	1	78848779	DNAJB4	1	78444859	78483648	Adrenal_Gland	0.00224909	0.00227805	-0.698873	IMR90, KBM7	0.29, 0.40	0.6857	TRUE	365131
rs4891780	18	67524383	DOK6	18	67068291	67516323	Small_Intestine_Terminal_Ileum	1.7972e-06	2.43758e-06	0.485445	HMEC, HUVEC, IMR90, KBM7, NHEK	4.33, 10.00, 7.71, 3.20, 10.00	35.2476	TRUE	8060
rs2918630	2	25314186	EFR3B	2	25264999	25378243	Adipose_Visceral_Omentum	5.28073e-05	6.26257e-05	0.270383	HMEC, HUVEC, IMR90, KBM7, NHEK	6.67, 26.67, 26.00, 23.60, 38.00	120.933	TRUE	0
rs492393	2	25315511	EFR3B	2	25264999	25378243	Heart_Atrial_Appendage	1.71964e-07	2.61829e-07	0.313418	HMEC, HUVEC, IMR90, KBM7, NHEK	4.33, 14.00, 18.29, 8.80, 18.00	63.419	TRUE	0
rs839652	2	25334340	EFR3B	2	25264999	25378243	Adrenal_Gland	1.59802e-07	2.44891e-07	-0.835822	HMEC, HUVEC, IMR90, KBM7, NHEK	8.00, 13.33, 16.86, 6.80, 6.00	50.9905	TRUE	0
rs2728723	X	153948687	F8	X	154064063	154251028	Brain_Cortex	4.98888e-06	6.50484e-06	0.096878	HMEC, HUVEC, IMR90, KBM7, NHEK	1.33, 2.00, 3.14, 8.00, 2.00	16.4762	TRUE	115376
rs111564203	1	78846520	FAM73A	1	78245309	78344106	Skin_Not_Sun_Exposed_Suprapubic	3.53892e-09	6.37546e-09	0.458898	HMEC, HUVEC, KBM7, NHEK	0.33, 0.67, 0.80, 2.00	3.8	TRUE	502414
rs2210913	1	157668993	FCRL3	1	157644111	157670647	Adipose_Visceral_Omentum	2.42894e-07	3.62804e-07	0.847515	HMEC, HUVEC, IMR90, KBM7, NHEK	3.67, 6.67, 6.29, 5.60, 10.00	32.219	TRUE	0
rs2210913	1	157668993	FCRL3	1	157644111	157670647	Thyroid	2.18572e-07	3.28554e-07	0.931331	HMEC, HUVEC, IMR90, KBM7, NHEK	3.67, 6.67, 6.29, 5.60, 10.00	32.219	TRUE	0
rs3761959	1	157669278	FCRL3	1	157644111	157670647	Adipose_Subcutaneous	4.3528e-10	8.35171e-10	0.812073	HMEC, HUVEC, IMR90, KBM7, NHEK	5.67, 8.00, 7.43, 5.60, 16.00	42.6952	TRUE	0
rs3761959	1	157669278	FCRL3	1	157644111	157670647	Lung	1.9558e-08	3.27354e-08	0.666301	HMEC, HUVEC, IMR90, KBM7, NHEK	5.67, 8.00, 7.43, 5.60, 16.00	42.6952	TRUE	0
rs3761959	1	157669278	FCRL3	1	157644111	157670647	Spleen	6.16116e-14	1.51462e-13	0.85689	HMEC, HUVEC, IMR90, KBM7, NHEK	5.67, 8.00, 7.43, 5.60, 16.00	42.6952	TRUE	0
rs3761959	1	157669278	FCRL3	1	157644111	157670647	Vagina	2.16054e-05	2.69782e-05	1.53504	HMEC, HUVEC, IMR90, KBM7, NHEK	5.67, 8.00, 7.43, 5.60, 16.00	42.6952	TRUE	0
rs3761959	1	157669278	FCRL3	1	157644111	157670647	Whole_Blood	4.18457e-26	1.56755e-25	0.735431	HMEC, HUVEC, IMR90, KBM7, NHEK	5.67, 8.00, 7.43, 5.60, 16.00	42.6952	TRUE	0
rs1264351	6	30792117	FLOT1	6	30695486	30710510	Stomach	2.36563e-06	3.13645e-06	0.171524	HMEC, HUVEC, IMR90, KBM7, NHEK	2.33, 4.00, 5.14, 2.00, 2.00	15.4762	TRUE	81607
rs1264357	6	30783579	FLOT1	6	30695486	30710510	Pituitary	6.04461e-09	1.05784e-08	0.346157	HUVEC, IMR90, KBM7, NHEK	2.00, 3.71, 0.40, 2.00	8.1143	TRUE	73069
rs114006992	1	78825246	FUBP1	1	78409740	78444794	Pituitary	0.00125541	0.00129378	0.302423	HMEC	0.67	0.6667	TRUE	380452
rs516316	19	49206145	FUT2	19	49199228	49209207	Skin_Sun_Exposed_Lower_leg	1.41924e-25	5.23345e-25	-0.567535	HMEC, HUVEC, IMR90, KBM7, NHEK	4.33, 10.67, 7.14, 4.40, 6.00	32.5429	TRUE	0
rs679574	19	49206108	FUT2	19	49199228	49209207	Brain_Caudate_basal_ganglia	1.72942e-09	3.26514e-09	0.523027	HMEC, HUVEC, IMR90, KBM7, NHEK	4.33, 10.67, 7.14, 4.40, 6.00	32.5429	TRUE	0
rs679574	19	49206108	FUT2	19	49199228	49209207	Cells_Transformed_fibroblasts	9.73367e-07	1.33555e-06	-0.342786	HMEC, HUVEC, IMR90, KBM7, NHEK	4.33, 10.67, 7.14, 4.40, 6.00	32.5429	TRUE	0
rs679574	19	49206108	FUT2	19	49199228	49209207	Esophagus_Mucosa	1.37772e-102	2.03214e-101	-1.26985	HMEC, HUVEC, IMR90, KBM7, NHEK	4.33, 10.67, 7.14, 4.40, 6.00	32.5429	TRUE	0
rs679574	19	49206108	FUT2	19	49199228	49209207	Minor_Salivary_Gland	1.43778e-18	4.29514e-18	-1.11891	HMEC, HUVEC, IMR90, KBM7, NHEK	4.33, 10.67, 7.14, 4.40, 6.00	32.5429	TRUE	0
rs679574	19	49206108	FUT2	19	49199228	49209207	Pancreas	4.10588e-40	2.30711e-39	-1.21002	HMEC, HUVEC, IMR90, KBM7, NHEK	4.33, 10.67, 7.14, 4.40, 6.00	32.5429	TRUE	0
rs679574	19	49206108	FUT2	19	49199228	49209207	Skin_Not_Sun_Exposed_Suprapubic	5.03429e-30	2.32959e-29	-0.79265	HMEC, HUVEC, IMR90, KBM7, NHEK	4.33, 10.67, 7.14, 4.40, 6.00	32.5429	TRUE	0
rs679574	19	49206108	FUT2	19	49199228	49209207	Small_Intestine_Terminal_Ileum	2.8862e-10	5.72389e-10	-1.13373	HMEC, HUVEC, IMR90, KBM7, NHEK	4.33, 10.67, 7.14, 4.40, 6.00	32.5429	TRUE	0
rs679574	19	49206108	FUT2	19	49199228	49209207	Stomach	2.76432e-20	8.93671e-20	-0.80982	HMEC, HUVEC, IMR90, KBM7, NHEK	4.33, 10.67, 7.14, 4.40, 6.00	32.5429	TRUE	0
rs1130457	6	32627367	HLA-DQB1-AS1	6	32628132	32628506	Brain_Hypothalamus	1.82977e-09	3.42719e-09	-2.28868	HMEC, HUVEC, KBM7	0.33, 0.67, 0.40	1.4	TRUE	765
rs1794528	6	32672439	HLA-DRA	6	32407619	32412823	Artery_Aorta	0.00025666	0.000285716	0.47645	IMR90	0.57	0.5714	TRUE	259616
rs113003633	7	26862983	HOXA5	7	27180671	27183287	Thyroid	2.58695e-05	3.19644e-05	0.672561	HMEC, KBM7	0.33, 0.40	0.7333	TRUE	317688
rs5987015	X	153947981	IDH3G	X	153051221	153057837	Pituitary	0.000106359	0.00012126	0.050621	IMR90, KBM7	0.29, 0.80	1.0857	TRUE	890144
rs3842729	11	2184336	IGF2	11	2150342	2170833	Whole_Blood	0.000478381	0.000522676	-0.449612	HMEC, HUVEC, IMR90, KBM7, NHEK	0.67, 0.67, 0.57, 2.40, 2.00	6.3048	TRUE	13503
rs3842748	11	2181395	IGF2-AS	11	2161731	2169894	Brain_Putamen_basal_ganglia	9.40784e-07	1.29839e-06	-1.22799	HMEC, HUVEC, IMR90, KBM7, NHEK	0.33, 0.67, 1.43, 2.40, 4.00	8.8286	TRUE	11501
rs151234	16	28505660	IL27	16	28510683	28523372	Whole_Blood	1.52419e-08	2.58783e-08	-0.658835	HMEC, HUVEC, IMR90, KBM7, NHEK	1.33, 3.33, 3.71, 3.60, 6.00	17.981	TRUE	5023
rs62034318	16	28527221	IL27	16	28510683	28523372	Liver	1.622e-27	6.71565e-27	1.40021	HMEC, HUVEC, IMR90, KBM7, NHEK	1.67, 0.67, 1.43, 0.40, 4.00	8.1619	TRUE	3849
rs35999162	3	49597230	IP6K2	3	48725436	48777786	Spleen	1.40652e-07	2.18902e-07	-0.187442	HMEC, IMR90	0.33, 0.29	0.619	TRUE	819444
rs4890092	17	38786451	KRT10	17	38974369	38978847	Muscle_Skeletal	0.000552528	0.00059815	-0.174801	HUVEC, IMR90, KBM7	0.67, 0.57, 0.40	1.6381	TRUE	187918
rs886425	6	30781301	LINC00243	6	30766431	30798436	Whole_Blood	3.17673e-13	7.57281e-13	1.16779	HMEC, HUVEC, IMR90, KBM7, NHEK	8.33, 18.67, 14.57, 7.20, 20.00	68.7714	TRUE	0
rs7997101	13	76334818	LMO7	13	76194570	76434004	Pancreas	5.51832e-09	9.79191e-09	0.255594	HMEC, HUVEC, IMR90, KBM7, NHEK	22.33, 31.33, 40.29, 22.80, 26.00	142.752	TRUE	0
rs17467116	12	40806737	LRRK2	12	40590546	40763087	Minor_Salivary_Gland	1.93534e-05	2.42947e-05	0.888818	HMEC, HUVEC, IMR90, KBM7, NHEK	2.67, 3.33, 3.43, 3.20, 4.00	16.6286	TRUE	43650
rs281377	19	49206603	MAMSTR	19	49215999	49222978	Brain_Putamen_basal_ganglia	5.32211e-06	6.9012e-06	-0.45134	HMEC, IMR90	0.33, 0.86	1.1905	TRUE	9396
rs679574	19	49206108	MAMSTR	19	49215999	49222978	Brain_Hippocampus	3.00048e-05	3.67648e-05	0.492847	HMEC, HUVEC, IMR90, KBM7	2.00, 2.67, 4.86, 2.00	11.5238	TRUE	9891
rs12556398	X	135680970	MAP7D3	X	135295381	135338641	Breast_Mammary_Tissue	0.00427134	0.00428952	-0.083515	IMR90, KBM7	0.57, 0.40	0.9714	TRUE	342329
rs61195139	6	36046226	MAPK13	6	36095586	36107842	Esophagus_Gastroesophageal_Junction	3.12277e-08	5.11787e-08	0.733762	IMR90, KBM7	1.14, 0.80	1.9429	TRUE	49360
rs7752459	6	36084672	MAPK14	6	35995488	36079013	Breast_Mammary_Tissue	9.79301e-05	0.000112192	-0.165884	HMEC, HUVEC, IMR90, KBM7, NHEK	8.67, 19.33, 16.86, 14.40, 18.00	77.2571	TRUE	5659
rs2857595	6	31568469	MSH5	6	31707725	31730575	Artery_Aorta	3.38049e-06	4.4322e-06	-0.206861	HUVEC, IMR90, KBM7	0.67, 0.57, 0.80	2.0381	TRUE	139256
rs886423	6	30782205	MUC21	6	30951495	30957680	Brain_Cerebellar_Hemisphere	0.00339712	0.00342616	-1.76235	IMR90, NHEK	0.57, 2.00	2.5714	TRUE	169290
rs1264352	6	30789647	MUC22	6	30978251	31003179	Testis	0.000112195	0.000127298	0.553136	HUVEC, IMR90	1.33, 0.29	1.619	TRUE	188604
rs9858418	3	49543288	NICN1	3	49460959	49466759	Brain_Hypothalamus	0.0014757	0.00150764	0.107162	HUVEC, IMR90	0.67, 0.57	1.2381	TRUE	76529
rs516316	19	49206145	NTN5	19	49164664	49176338	Thyroid	1.46425e-20	4.79949e-20	0.723019	HMEC, HUVEC, IMR90, KBM7	0.67, 3.33, 0.86, 2.40	7.2571	TRUE	29807
rs679574	19	49206108	NTN5	19	49164664	49176338	Brain_Cerebellar_Hemisphere	4.75166e-07	6.83775e-07	0.522716	HMEC, HUVEC, IMR90, KBM7	0.67, 3.33, 0.86, 2.40	7.2571	TRUE	29770
rs679574	19	49206108	NTN5	19	49164664	49176338	Brain_Putamen_basal_ganglia	0.000225689	0.000252429	0.409433	HMEC, HUVEC, IMR90, KBM7	0.67, 3.33, 0.86, 2.40	7.2571	TRUE	29770
rs679574	19	49206108	NTN5	19	49164664	49176338	Skin_Not_Sun_Exposed_Suprapubic	1.97538e-13	4.75704e-13	0.565752	HMEC, HUVEC, IMR90, KBM7	0.67, 3.33, 0.86, 2.40	7.2571	TRUE	29770
rs679574	19	49206108	NTN5	19	49164664	49176338	Whole_Blood	7.0804e-05	8.2314e-05	0.500103	HMEC, HUVEC, IMR90, KBM7	0.67, 3.33, 0.86, 2.40	7.2571	TRUE	29770
rs56380902	17	38066372	ORMDL3	17	38077294	38083854	Esophagus_Mucosa	5.49313e-13	1.28354e-12	-0.123337	HUVEC, IMR90	2.00, 2.29	4.2857	TRUE	10922
rs56380902	17	38066372	ORMDL3	17	38077294	38083854	Skin_Sun_Exposed_Lower_leg	1.55685e-07	2.40142e-07	-0.095189	HUVEC, IMR90	2.00, 2.29	4.2857	TRUE	10922
rs546217	2	25311537	POMC	2	25383722	25391772	Brain_Putamen_basal_ganglia	3.00661e-05	3.67648e-05	0.965389	HUVEC, IMR90, KBM7, NHEK	1.33, 1.43, 0.80, 2.00	5.5619	TRUE	72185
rs313839	19	47221557	PRKD2	19	47177532	47220384	Adipose_Subcutaneous	3.08475e-09	5.68751e-09	0.173357	HMEC, HUVEC, IMR90, KBM7, NHEK	7.67, 16.00, 11.43, 11.60, 12.00	58.6952	TRUE	1173
rs313839	19	47221557	PRKD2	19	47177532	47220384	Colon_Sigmoid	5.19665e-09	9.29098e-09	0.287435	HMEC, HUVEC, IMR90, KBM7, NHEK	7.67, 16.00, 11.43, 11.60, 12.00	58.6952	TRUE	1173
rs313839	19	47221557	PRKD2	19	47177532	47220384	Stomach	1.81889e-06	2.4529e-06	0.193674	HMEC, HUVEC, IMR90, KBM7, NHEK	7.67, 16.00, 11.43, 11.60, 12.00	58.6952	TRUE	1173
rs402072	19	47219122	PRKD2	19	47177532	47220384	Artery_Coronary	4.11125e-08	6.69141e-08	0.393649	HMEC, HUVEC, IMR90, KBM7, NHEK	7.00, 15.33, 10.86, 10.40, 8.00	51.5905	TRUE	0
rs402072	19	47219122	PRKD2	19	47177532	47220384	Colon_Transverse	7.48967e-08	1.1943e-07	0.2032	HMEC, HUVEC, IMR90, KBM7, NHEK	7.00, 15.33, 10.86, 10.40, 8.00	51.5905	TRUE	0
rs60652743	19	47205707	PRKD2	19	47177532	47220384	Esophagus_Muscularis	5.3487e-15	1.40255e-14	0.249093	HMEC, HUVEC, IMR90, KBM7, NHEK	7.33, 18.00, 14.57, 9.20, 14.00	63.1048	TRUE	0
rs72727394	15	38847022	RASGRP1	15	38780304	38857776	Cells_EBV-transformed_lymphocytes	8.09094e-07	1.12321e-06	1.04009	HMEC, HUVEC, IMR90, KBM7, NHEK	9.00, 19.33, 21.71, 13.20, 28.00	91.2476	TRUE	0
rs4934390	10	90041834	RNLS	10	90033621	90344287	Heart_Atrial_Appendage	0.000189321	0.000212761	-0.108192	HMEC, HUVEC, IMR90, KBM7, NHEK	13.00, 26.67, 31.43, 16.80, 36.00	123.895	TRUE	0
rs10883370	10	101291472	RP11-129J12.1	10	101286838	101288018	Small_Intestine_Terminal_Ileum	1.38726e-06	1.89245e-06	-1.02441	HMEC, HUVEC, IMR90, NHEK	0.67, 2.00, 0.86, 2.00	5.5238	TRUE	3454
rs3761959	1	157669278	RP11-367J7.3	1	157661552	157665829	Spleen	0.000900656	0.000953161	0.858064	HMEC, HUVEC, IMR90, KBM7, NHEK	1.00, 0.67, 2.57, 1.20, 8.00	13.4381	TRUE	3449
rs139082274	6	126666824	RP11-527F13.1	6	126498339	126523385	Esophagus_Muscularis	0.00067308	0.000718764	0.379453	HMEC, HUVEC, IMR90, KBM7, NHEK	1.33, 2.67, 0.29, 0.80, 2.00	7.0857	TRUE	143439
rs6110697	20	1615661	RP11-77C3.3	20	1614154	1629118	Testis	4.1038e-18	1.18109e-17	0.994299	HMEC, HUVEC, IMR90, KBM7, NHEK	3.33, 6.00, 5.43, 4.40, 2.00	21.1619	TRUE	0
rs2542148	18	12777573	RP11-973H7.1	18	12774650	12775922	Artery_Aorta	5.85784e-21	1.97493e-20	-2.14786	HMEC, HUVEC, KBM7, NHEK	0.33, 0.67, 0.40, 2.00	3.4	TRUE	1651
rs2542148	18	12777573	RP11-973H7.1	18	12774650	12775922	Colon_Transverse	1.09199e-19	3.39092e-19	-2.07505	HMEC, HUVEC, KBM7, NHEK	0.33, 0.67, 0.40, 2.00	3.4	TRUE	1651
rs2542148	18	12777573	RP11-973H7.1	18	12774650	12775922	Liver	5.57694e-08	9.01478e-08	-1.93002	HMEC, HUVEC, KBM7, NHEK	0.33, 0.67, 0.40, 2.00	3.4	TRUE	1651
rs2542148	18	12777573	RP11-973H7.1	18	12774650	12775922	Ovary	1.70279e-05	2.14898e-05	-1.87348	HMEC, HUVEC, KBM7, NHEK	0.33, 0.67, 0.40, 2.00	3.4	TRUE	1651
rs2847274	18	12777603	RP11-973H7.1	18	12774650	12775922	Brain_Nucleus_accumbens_basal_ganglia	2.48391e-07	3.68681e-07	-2.01658	HMEC, HUVEC, KBM7, NHEK	0.33, 0.67, 0.40, 2.00	3.4	TRUE	1681
rs2847274	18	12777603	RP11-973H7.1	18	12774650	12775922	Esophagus_Mucosa	7.76527e-13	1.79667e-12	-1.69912	HMEC, HUVEC, KBM7, NHEK	0.33, 0.67, 0.40, 2.00	3.4	TRUE	1681
rs2847274	18	12777603	RP11-973H7.1	18	12774650	12775922	Thyroid	1.21701e-10	2.45482e-10	-1.3761	HMEC, HUVEC, KBM7, NHEK	0.33, 0.67, 0.40, 2.00	3.4	TRUE	1681
rs2847280	18	12779342	RP11-973H7.1	18	12774650	12775922	Adrenal_Gland	7.23837e-09	1.2469e-08	-1.77918	IMR90, KBM7	0.57, 0.40	0.9714	TRUE	3420
rs2847293	18	12782448	RP11-973H7.1	18	12774650	12775922	Colon_Sigmoid	4.47938e-15	1.18779e-14	-2.09258	HMEC, IMR90, KBM7, NHEK	0.33, 0.57, 0.80, 2.00	3.7048	TRUE	6526
rs2847293	18	12782448	RP11-973H7.1	18	12774650	12775922	Esophagus_Gastroesophageal_Junction	3.71717e-19	1.13929e-18	-2.23463	HMEC, IMR90, KBM7, NHEK	0.33, 0.57, 0.80, 2.00	3.7048	TRUE	6526
rs7237497	18	12777325	RP11-973H7.1	18	12774650	12775922	Artery_Tibial	2.14414e-33	1.0542e-32	-2.6985	HMEC, HUVEC, KBM7, NHEK	0.33, 0.67, 0.40, 2.00	3.4	TRUE	1403
rs7237497	18	12777325	RP11-973H7.1	18	12774650	12775922	Esophagus_Muscularis	1.51627e-28	6.62666e-28	-2.21028	HMEC, HUVEC, KBM7, NHEK	0.33, 0.67, 0.40, 2.00	3.4	TRUE	1403
rs7237497	18	12777325	RP11-973H7.1	18	12774650	12775922	Pancreas	3.76492e-13	8.88521e-13	-2.34712	HMEC, HUVEC, KBM7, NHEK	0.33, 0.67, 0.40, 2.00	3.4	TRUE	1403
rs7237497	18	12777325	RP11-973H7.1	18	12774650	12775922	Pituitary	7.97254e-07	1.11333e-06	-2.13838	HMEC, HUVEC, KBM7, NHEK	0.33, 0.67, 0.40, 2.00	3.4	TRUE	1403
rs7237497	18	12777325	RP11-973H7.1	18	12774650	12775922	Vagina	1.11563e-05	1.43092e-05	-1.9865	HMEC, HUVEC, KBM7, NHEK	0.33, 0.67, 0.40, 2.00	3.4	TRUE	1403
rs10876864	12	56401085	RPS26	12	56435637	56438116	Cells_EBV-transformed_lymphocytes	6.47117e-43	3.81799e-42	-2.01221	HUVEC, IMR90, KBM7, NHEK	0.67, 0.57, 0.40, 2.00	3.6381	TRUE	34552
rs1131017	12	56435929	RPS26	12	56435637	56438116	Adipose_Subcutaneous	3.10899e-163	1.22287e-161	-2.06137	HMEC, HUVEC, IMR90, KBM7, NHEK	2.33, 1.33, 1.71, 1.60, 2.00	8.981	TRUE	0
rs1131017	12	56435929	RPS26	12	56435637	56438116	Adipose_Visceral_Omentum	4.69223e-124	1.0067e-122	-2.06278	HMEC, HUVEC, IMR90, KBM7, NHEK	2.33, 1.33, 1.71, 1.60, 2.00	8.981	TRUE	0
rs1131017	12	56435929	RPS26	12	56435637	56438116	Adrenal_Gland	6.02365e-53	4.58575e-52	-1.49586	HMEC, HUVEC, IMR90, KBM7, NHEK	2.33, 1.33, 1.71, 1.60, 2.00	8.981	TRUE	0
rs1131017	12	56435929	RPS26	12	56435637	56438116	Artery_Aorta	7.66099e-107	1.20533e-105	-1.85959	HMEC, HUVEC, IMR90, KBM7, NHEK	2.33, 1.33, 1.71, 1.60, 2.00	8.981	TRUE	0
rs1131017	12	56435929	RPS26	12	56435637	56438116	Artery_Coronary	2.80876e-56	2.28575e-55	-1.91766	HMEC, HUVEC, IMR90, KBM7, NHEK	2.33, 1.33, 1.71, 1.60, 2.00	8.981	TRUE	0
rs1131017	12	56435929	RPS26	12	56435637	56438116	Artery_Tibial	1.57262e-178	1.23713e-176	-2.01494	HMEC, HUVEC, IMR90, KBM7, NHEK	2.33, 1.33, 1.71, 1.60, 2.00	8.981	TRUE	0
rs1131017	12	56435929	RPS26	12	56435637	56438116	Brain_Amygdala	1.98914e-29	9.02764e-29	-1.7198	HMEC, HUVEC, IMR90, KBM7, NHEK	2.33, 1.33, 1.71, 1.60, 2.00	8.981	TRUE	0
rs1131017	12	56435929	RPS26	12	56435637	56438116	Brain_Anterior_cingulate_cortex_BA24	4.67068e-32	2.24955e-31	-1.40094	HMEC, HUVEC, IMR90, KBM7, NHEK	2.33, 1.33, 1.71, 1.60, 2.00	8.981	TRUE	0
rs1131017	12	56435929	RPS26	12	56435637	56438116	Brain_Caudate_basal_ganglia	3.36435e-50	2.33525e-49	-1.63166	HMEC, HUVEC, IMR90, KBM7, NHEK	2.33, 1.33, 1.71, 1.60, 2.00	8.981	TRUE	0
rs1131017	12	56435929	RPS26	12	56435637	56438116	Brain_Cerebellar_Hemisphere	1.33495e-52	9.84526e-52	-1.73879	HMEC, HUVEC, IMR90, KBM7, NHEK	2.33, 1.33, 1.71, 1.60, 2.00	8.981	TRUE	0
rs1131017	12	56435929	RPS26	12	56435637	56438116	Brain_Cerebellum	9.11164e-65	8.27057e-64	-1.8044	HMEC, HUVEC, IMR90, KBM7, NHEK	2.33, 1.33, 1.71, 1.60, 2.00	8.981	TRUE	0
rs1131017	12	56435929	RPS26	12	56435637	56438116	Brain_Cortex	8.87702e-49	5.98565e-48	-1.43952	HMEC, HUVEC, IMR90, KBM7, NHEK	2.33, 1.33, 1.71, 1.60, 2.00	8.981	TRUE	0
rs1131017	12	56435929	RPS26	12	56435637	56438116	Brain_Frontal_Cortex_BA9	8.33e-44	5.17337e-43	-1.40125	HMEC, HUVEC, IMR90, KBM7, NHEK	2.33, 1.33, 1.71, 1.60, 2.00	8.981	TRUE	0
rs1131017	12	56435929	RPS26	12	56435637	56438116	Brain_Hippocampus	1.44061e-37	7.5552e-37	-1.80235	HMEC, HUVEC, IMR90, KBM7, NHEK	2.33, 1.33, 1.71, 1.60, 2.00	8.981	TRUE	0
rs1131017	12	56435929	RPS26	12	56435637	56438116	Brain_Hypothalamus	1.3039e-36	6.68957e-36	-1.6115	HMEC, HUVEC, IMR90, KBM7, NHEK	2.33, 1.33, 1.71, 1.60, 2.00	8.981	TRUE	0
rs1131017	12	56435929	RPS26	12	56435637	56438116	Brain_Nucleus_accumbens_basal_ganglia	1.97572e-51	1.41294e-50	-1.75602	HMEC, HUVEC, IMR90, KBM7, NHEK	2.33, 1.33, 1.71, 1.60, 2.00	8.981	TRUE	0
rs1131017	12	56435929	RPS26	12	56435637	56438116	Brain_Putamen_basal_ganglia	5.28318e-41	3.04105e-40	-1.72248	HMEC, HUVEC, IMR90, KBM7, NHEK	2.33, 1.33, 1.71, 1.60, 2.00	8.981	TRUE	0
rs1131017	12	56435929	RPS26	12	56435637	56438116	Brain_Spinal_cord_cervical_c-1	1.60275e-28	6.87725e-28	-2.03028	HMEC, HUVEC, IMR90, KBM7, NHEK	2.33, 1.33, 1.71, 1.60, 2.00	8.981	TRUE	0
rs1131017	12	56435929	RPS26	12	56435637	56438116	Brain_Substantia_nigra	4.13862e-22	1.41553e-21	-1.58806	HMEC, HUVEC, IMR90, KBM7, NHEK	2.33, 1.33, 1.71, 1.60, 2.00	8.981	TRUE	0
rs1131017	12	56435929	RPS26	12	56435637	56438116	Breast_Mammary_Tissue	1.45672e-100	1.90992e-99	-2.32508	HMEC, HUVEC, IMR90, KBM7, NHEK	2.33, 1.33, 1.71, 1.60, 2.00	8.981	TRUE	0
rs1131017	12	56435929	RPS26	12	56435637	56438116	Cells_Transformed_fibroblasts	4.84544e-99	6.01855e-98	-1.69979	HMEC, HUVEC, IMR90, KBM7, NHEK	2.33, 1.33, 1.71, 1.60, 2.00	8.981	TRUE	0
rs1131017	12	56435929	RPS26	12	56435637	56438116	Colon_Sigmoid	3.78988e-89	3.88875e-88	-2.18839	HMEC, HUVEC, IMR90, KBM7, NHEK	2.33, 1.33, 1.71, 1.60, 2.00	8.981	TRUE	0
rs1131017	12	56435929	RPS26	12	56435637	56438116	Colon_Transverse	1.1958e-114	2.17084e-113	-1.80459	HMEC, HUVEC, IMR90, KBM7, NHEK	2.33, 1.33, 1.71, 1.60, 2.00	8.981	TRUE	0
rs1131017	12	56435929	RPS26	12	56435637	56438116	Esophagus_Gastroesophageal_Junction	1.67689e-89	1.79885e-88	-2.18307	HMEC, HUVEC, IMR90, KBM7, NHEK	2.33, 1.33, 1.71, 1.60, 2.00	8.981	TRUE	0
rs1131017	12	56435929	RPS26	12	56435637	56438116	Esophagus_Mucosa	1.76166e-154	5.1969e-153	-1.6248	HMEC, HUVEC, IMR90, KBM7, NHEK	2.33, 1.33, 1.71, 1.60, 2.00	8.981	TRUE	0
rs1131017	12	56435929	RPS26	12	56435637	56438116	Esophagus_Muscularis	1.96666e-166	9.28264e-165	-2.11746	HMEC, HUVEC, IMR90, KBM7, NHEK	2.33, 1.33, 1.71, 1.60, 2.00	8.981	TRUE	0
rs1131017	12	56435929	RPS26	12	56435637	56438116	Heart_Atrial_Appendage	1.32692e-115	2.60961e-114	-1.47037	HMEC, HUVEC, IMR90, KBM7, NHEK	2.33, 1.33, 1.71, 1.60, 2.00	8.981	TRUE	0
rs1131017	12	56435929	RPS26	12	56435637	56438116	Heart_Left_Ventricle	9.3429e-90	1.04996e-88	-1.06103	HMEC, HUVEC, IMR90, KBM7, NHEK	2.33, 1.33, 1.71, 1.60, 2.00	8.981	TRUE	0
rs1131017	12	56435929	RPS26	12	56435637	56438116	Liver	4.68513e-47	3.07136e-46	-1.19567	HMEC, HUVEC, IMR90, KBM7, NHEK	2.33, 1.33, 1.71, 1.60, 2.00	8.981	TRUE	0
rs1131017	12	56435929	RPS26	12	56435637	56438116	Lung	1.46007e-150	3.82863e-149	-1.99867	HMEC, HUVEC, IMR90, KBM7, NHEK	2.33, 1.33, 1.71, 1.60, 2.00	8.981	TRUE	0
rs1131017	12	56435929	RPS26	12	56435637	56438116	Minor_Salivary_Gland	1.74725e-27	7.1095e-27	-2.09653	HMEC, HUVEC, IMR90, KBM7, NHEK	2.33, 1.33, 1.71, 1.60, 2.00	8.981	TRUE	0
rs1131017	12	56435929	RPS26	12	56435637	56438116	Muscle_Skeletal	7.74353e-185	9.13737e-183	-1.12858	HMEC, HUVEC, IMR90, KBM7, NHEK	2.33, 1.33, 1.71, 1.60, 2.00	8.981	TRUE	0
rs1131017	12	56435929	RPS26	12	56435637	56438116	Nerve_Tibial	2.54573e-172	1.50198e-170	-2.11492	HMEC, HUVEC, IMR90, KBM7, NHEK	2.33, 1.33, 1.71, 1.60, 2.00	8.981	TRUE	0
rs1131017	12	56435929	RPS26	12	56435637	56438116	Ovary	3.89239e-55	3.06201e-54	-3.6178	HMEC, HUVEC, IMR90, KBM7, NHEK	2.33, 1.33, 1.71, 1.60, 2.00	8.981	TRUE	0
rs1131017	12	56435929	RPS26	12	56435637	56438116	Pancreas	3.24344e-97	3.82726e-96	-2.2334	HMEC, HUVEC, IMR90, KBM7, NHEK	2.33, 1.33, 1.71, 1.60, 2.00	8.981	TRUE	0
rs1131017	12	56435929	RPS26	12	56435637	56438116	Pituitary	5.67534e-66	5.35752e-65	-1.76879	HMEC, HUVEC, IMR90, KBM7, NHEK	2.33, 1.33, 1.71, 1.60, 2.00	8.981	TRUE	0
rs1131017	12	56435929	RPS26	12	56435637	56438116	Prostate	3.69351e-46	2.35586e-45	-2.20052	HMEC, HUVEC, IMR90, KBM7, NHEK	2.33, 1.33, 1.71, 1.60, 2.00	8.981	TRUE	0
rs1131017	12	56435929	RPS26	12	56435637	56438116	Skin_Not_Sun_Exposed_Suprapubic	6.2164e-150	1.46707e-148	-2.49744	HMEC, HUVEC, IMR90, KBM7, NHEK	2.33, 1.33, 1.71, 1.60, 2.00	8.981	TRUE	0
rs1131017	12	56435929	RPS26	12	56435637	56438116	Skin_Sun_Exposed_Lower_leg	1.50733e-195	3.5573e-193	-2.298	HMEC, HUVEC, IMR90, KBM7, NHEK	2.33, 1.33, 1.71, 1.60, 2.00	8.981	TRUE	0
rs1131017	12	56435929	RPS26	12	56435637	56438116	Small_Intestine_Terminal_Ileum	1.30211e-43	7.87943e-43	-1.9317	HMEC, HUVEC, IMR90, KBM7, NHEK	2.33, 1.33, 1.71, 1.60, 2.00	8.981	TRUE	0
rs1131017	12	56435929	RPS26	12	56435637	56438116	Spleen	6.02399e-59	5.26541e-58	-2.33312	HMEC, HUVEC, IMR90, KBM7, NHEK	2.33, 1.33, 1.71, 1.60, 2.00	8.981	TRUE	0
rs1131017	12	56435929	RPS26	12	56435637	56438116	Stomach	1.0761e-108	1.814e-107	-1.88884	HMEC, HUVEC, IMR90, KBM7, NHEK	2.33, 1.33, 1.71, 1.60, 2.00	8.981	TRUE	0
rs1131017	12	56435929	RPS26	12	56435637	56438116	Testis	1.09452e-87	1.07628e-86	-1.24923	HMEC, HUVEC, IMR90, KBM7, NHEK	2.33, 1.33, 1.71, 1.60, 2.00	8.981	TRUE	0
rs1131017	12	56435929	RPS26	12	56435637	56438116	Thyroid	2.4167e-162	8.14773e-161	-2.08806	HMEC, HUVEC, IMR90, KBM7, NHEK	2.33, 1.33, 1.71, 1.60, 2.00	8.981	TRUE	0
rs1131017	12	56435929	RPS26	12	56435637	56438116	Uterus	9.68437e-36	4.86279e-35	-2.57661	HMEC, HUVEC, IMR90, KBM7, NHEK	2.33, 1.33, 1.71, 1.60, 2.00	8.981	TRUE	0
rs1131017	12	56435929	RPS26	12	56435637	56438116	Vagina	3.83596e-38	2.05747e-37	-2.67583	HMEC, HUVEC, IMR90, KBM7, NHEK	2.33, 1.33, 1.71, 1.60, 2.00	8.981	TRUE	0
rs1131017	12	56435929	RPS26	12	56435637	56438116	Whole_Blood	5.82061e-101	8.08038e-100	-2.72222	HMEC, HUVEC, IMR90, KBM7, NHEK	2.33, 1.33, 1.71, 1.60, 2.00	8.981	TRUE	0
rs12446550	16	28543381	SBK1	16	28303840	28335170	Skin_Not_Sun_Exposed_Suprapubic	6.05119e-09	1.05784e-08	-0.355668	IMR90, KBM7	0.86, 0.80	1.6571	TRUE	208211
rs4788073	16	28594549	SBK1	16	28303840	28335170	Thyroid	4.90839e-05	5.8504e-05	-0.106438	HMEC, HUVEC, IMR90, KBM7, NHEK	1.00, 2.67, 0.57, 0.80, 2.00	7.0381	TRUE	259379
rs11145763	9	139263596	SDCCAG3	9	139296377	139305061	Muscle_Skeletal	1.24099e-05	1.57628e-05	0.088922	HMEC, HUVEC, IMR90, KBM7	0.67, 0.67, 0.29, 0.80	2.419	TRUE	32781
rs26528	16	28517709	SH2B1	16	28857921	28885526	Lung	1.03493e-07	1.63922e-07	-0.069302	IMR90, KBM7	0.29, 1.20	1.4857	TRUE	340212
rs4787458	16	28531287	SH2B1	16	28857921	28885526	Ovary	1.92845e-06	2.58588e-06	-0.164084	KBM7	0.8	0.8	TRUE	326634
rs62034350	16	28562256	SH2B1	16	28857921	28885526	Adipose_Visceral_Omentum	6.72651e-09	1.16725e-08	-0.127389	IMR90, KBM7	0.29, 0.40	0.6857	TRUE	295665
rs653178	12	112007756	SH2B3	12	111843752	111889427	Spleen	0.00099593	0.00103542	-0.140125	HMEC, HUVEC, IMR90, KBM7	0.67, 0.67, 1.71, 1.20	4.2476	TRUE	118329
rs12333525	7	26847762	SKAP2	7	26706681	27034858	Brain_Cerebellum	1.40988e-07	2.18902e-07	-0.647786	HMEC, HUVEC, IMR90, KBM7, NHEK	9.67, 16.67, 13.14, 21.20, 38.00	98.6762	TRUE	0
rs112202188	6	36042948	SLC26A8	6	35911291	35992645	Esophagus_Mucosa	5.4157e-07	7.65332e-07	1.06578	HMEC, HUVEC, IMR90, KBM7, NHEK	0.67, 1.33, 3.43, 3.20, 2.00	10.6286	TRUE	50303
rs113885326	6	36013511	SLC26A8	6	35911291	35992645	Cells_Transformed_fibroblasts	2.50761e-08	4.13843e-08	1.19828	HMEC, IMR90	0.33, 0.86	1.1905	TRUE	20866
rs147404416	6	36002540	SLC26A8	6	35911291	35992645	Adipose_Visceral_Omentum	1.23677e-12	2.80652e-12	1.26682	HMEC, HUVEC, IMR90, KBM7, NHEK	1.67, 7.33, 5.14, 2.40, 4.00	20.5429	TRUE	9895
rs147404416	6	36002540	SLC26A8	6	35911291	35992645	Heart_Atrial_Appendage	1.1343e-07	1.78463e-07	1.25553	HMEC, HUVEC, IMR90, KBM7, NHEK	1.67, 7.33, 5.14, 2.40, 4.00	20.5429	TRUE	9895
rs16883819	6	35997768	SLC26A8	6	35911291	35992645	Uterus	5.79001e-05	6.83221e-05	1.45412	HMEC, HUVEC, IMR90, KBM7	4.00, 3.33, 6.86, 3.60	17.7905	TRUE	5123
rs16883860	6	36002462	SLC26A8	6	35911291	35992645	Esophagus_Muscularis	4.27489e-10	8.26946e-10	1.32312	HMEC, HUVEC, IMR90, KBM7, NHEK	1.67, 7.33, 5.14, 2.40, 4.00	20.5429	TRUE	9817
rs16884628	6	36057968	SLC26A8	6	35911291	35992645	Artery_Coronary	3.33336e-07	4.88617e-07	1.31951	HMEC, HUVEC, IMR90, KBM7, NHEK	2.67, 7.33, 6.86, 2.80, 2.00	21.6571	TRUE	65323
rs16884694	6	36063162	SLC26A8	6	35911291	35992645	Adrenal_Gland	8.14138e-16	2.20847e-15	1.86157	HMEC, HUVEC, IMR90, KBM7, NHEK	4.33, 8.00, 6.29, 5.20, 8.00	31.819	TRUE	70517
rs2237096	6	36008002	SLC26A8	6	35911291	35992645	Minor_Salivary_Gland	2.47624e-08	4.11544e-08	1.10803	HMEC, HUVEC, IMR90, KBM7	1.67, 6.67, 7.14, 4.00	19.4762	TRUE	15357
rs2237096	6	36008002	SLC26A8	6	35911291	35992645	Thyroid	7.48877e-58	6.31196e-57	2.41224	HMEC, HUVEC, IMR90, KBM7	1.67, 6.67, 7.14, 4.00	19.4762	TRUE	15357
rs376732583	6	36010692	SLC26A8	6	35911291	35992645	Artery_Tibial	8.58522e-15	2.2023e-14	1.36124	HMEC, HUVEC, IMR90, KBM7, NHEK	3.67, 4.00, 6.57, 4.40, 2.00	20.6381	TRUE	18047
rs56413204	6	36004902	SLC26A8	6	35911291	35992645	Skin_Not_Sun_Exposed_Suprapubic	1.95556e-14	4.9097e-14	1.42523	HMEC, HUVEC, IMR90, KBM7, NHEK	2.67, 8.00, 5.43, 3.60, 2.00	21.6952	TRUE	12257
rs58583792	6	36000702	SLC26A8	6	35911291	35992645	Esophagus_Gastroesophageal_Junction	5.05728e-07	7.18987e-07	1.41016	HMEC, HUVEC, IMR90, KBM7, NHEK	3.00, 4.67, 5.43, 6.40, 4.00	23.4952	TRUE	8057
rs61195139	6	36046226	SLC26A8	6	35911291	35992645	Breast_Mammary_Tissue	1.92293e-17	5.46761e-17	1.29365	HMEC, HUVEC, IMR90, KBM7, NHEK	1.00, 4.00, 4.57, 4.00, 4.00	17.5714	TRUE	53581
rs61763101	6	35996413	SLC26A8	6	35911291	35992645	Adipose_Subcutaneous	1.34495e-26	5.20341e-26	1.48975	HMEC, HUVEC, IMR90, KBM7, NHEK	2.67, 4.00, 3.71, 1.60, 4.00	15.981	TRUE	3768
rs61763101	6	35996413	SLC26A8	6	35911291	35992645	Nerve_Tibial	2.45561e-28	1.03486e-27	1.72872	HMEC, HUVEC, IMR90, KBM7, NHEK	2.67, 4.00, 3.71, 1.60, 4.00	15.981	TRUE	3768
rs7745082	6	36065622	SLC26A8	6	35911291	35992645	Colon_Transverse	7.94584e-12	1.68939e-11	1.04944	HMEC, HUVEC, IMR90, KBM7, NHEK	5.67, 5.33, 8.57, 10.00, 2.00	31.5714	TRUE	72977
rs7771484	6	36062991	SLC26A8	6	35911291	35992645	Colon_Sigmoid	2.24753e-06	2.99671e-06	1.21176	HMEC, HUVEC, IMR90, KBM7, NHEK	4.33, 8.00, 6.29, 5.20, 8.00	31.819	TRUE	70346
rs80032177	6	36049716	SLC26A8	6	35911291	35992645	Skin_Sun_Exposed_Lower_leg	1.30004e-15	3.48647e-15	1.32682	HMEC, HUVEC, IMR90	0.67, 2.00, 2.00	4.6667	TRUE	57071
rs11564236	12	40828306	SLC2A13	12	40148823	40499891	Artery_Tibial	0.000338197	0.000374716	0.432239	HMEC, HUVEC, IMR90, KBM7	1.67, 2.00, 2.00, 2.40	8.0667	TRUE	328415
rs3741499	12	56474379	SLC39A5	12	56623833	56631590	Liver	6.67939e-05	7.84247e-05	-0.398198	HUVEC, KBM7	0.67, 1.20	1.8667	TRUE	149454
rs11464691	17	38770640	SMARCE1	17	38781214	38804760	Liver	0.0012511	0.00129378	-0.109513	HMEC, HUVEC, IMR90, KBM7, NHEK	2.00, 1.33, 4.86, 3.20, 4.00	15.3905	TRUE	10574
rs11464691	17	38770640	SMARCE1	17	38781214	38804760	Vagina	2.68292e-07	3.95731e-07	-0.19674	HMEC, HUVEC, IMR90, KBM7, NHEK	2.00, 1.33, 4.86, 3.20, 4.00	15.3905	TRUE	10574
rs4890117	17	38778488	SMARCE1	17	38781214	38804760	Brain_Anterior_cingulate_cortex_BA24	0.000394336	0.000434875	-0.078617	HMEC, HUVEC, IMR90, KBM7	3.00, 2.67, 5.14, 3.60	14.4095	TRUE	2726
rs4890117	17	38778488	SMARCE1	17	38781214	38804760	Esophagus_Gastroesophageal_Junction	7.6424e-16	2.09722e-15	-0.145335	HMEC, HUVEC, IMR90, KBM7	3.00, 2.67, 5.14, 3.60	14.4095	TRUE	2726
rs9911533	17	38775476	SMARCE1	17	38781214	38804760	Artery_Coronary	2.92309e-10	5.74874e-10	-0.162311	HMEC, HUVEC, IMR90, KBM7, NHEK	2.33, 3.33, 5.14, 2.00, 10.00	22.8095	TRUE	5738
rs60342497	6	36061461	SRPK1	6	35800743	35889119	Testis	9.91541e-06	1.27871e-05	0.063556	HMEC, HUVEC, IMR90, KBM7, NHEK	1.00, 4.67, 5.43, 1.20, 4.00	16.2952	TRUE	172342
rs1074631	16	28554108	SULT1A2	16	28603264	28608430	Uterus	3.20892e-09	5.87058e-09	1.84646	HMEC, HUVEC	0.33, 1.33	1.6667	TRUE	49156
rs11074911	16	28583865	SULT1A2	16	28603264	28608430	Prostate	6.28544e-15	1.63007e-14	1.59753	HMEC, HUVEC, IMR90, KBM7	0.33, 1.33, 1.14, 1.60	4.4095	TRUE	19399
rs113208333	16	28606160	SULT1A2	16	28603264	28608430	Brain_Amygdala	2.38967e-09	4.44065e-09	1.2168	HMEC, HUVEC, IMR90, KBM7	2.33, 3.33, 3.43, 2.80	11.8952	TRUE	0
rs12446550	16	28543381	SULT1A2	16	28603264	28608430	Artery_Aorta	1.43178e-18	4.29514e-18	1.21123	HMEC, KBM7	0.33, 0.40	0.7333	TRUE	59883
rs12448429	16	28588443	SULT1A2	16	28603264	28608430	Heart_Left_Ventricle	8.694e-29	3.87129e-28	1.49367	HMEC, HUVEC, IMR90, KBM7	0.33, 1.33, 1.71, 0.80	4.181	TRUE	14821
rs4149398	16	28608938	SULT1A2	16	28603264	28608430	Brain_Cerebellum	4.92786e-07	7.04833e-07	0.727169	HMEC, IMR90, KBM7	0.33, 0.29, 0.40	1.019	TRUE	508
rs10876864	12	56401085	SUOX	12	56390964	56400425	Adipose_Subcutaneous	1.79028e-08	3.0179e-08	0.183482	HMEC, HUVEC, IMR90, KBM7	1.67, 3.33, 3.43, 2.40	10.8286	TRUE	660
rs10876864	12	56401085	SUOX	12	56390964	56400425	Brain_Caudate_basal_ganglia	4.66846e-10	8.88513e-10	0.217359	HMEC, HUVEC, IMR90, KBM7	1.67, 3.33, 3.43, 2.40	10.8286	TRUE	660
rs10876864	12	56401085	SUOX	12	56390964	56400425	Brain_Cerebellar_Hemisphere	3.25948e-10	6.35733e-10	0.306989	HMEC, HUVEC, IMR90, KBM7	1.67, 3.33, 3.43, 2.40	10.8286	TRUE	660
rs10876864	12	56401085	SUOX	12	56390964	56400425	Brain_Hippocampus	3.41969e-09	6.20805e-09	0.267491	HMEC, HUVEC, IMR90, KBM7	1.67, 3.33, 3.43, 2.40	10.8286	TRUE	660
rs10876864	12	56401085	SUOX	12	56390964	56400425	Brain_Nucleus_accumbens_basal_ganglia	4.50243e-07	6.51886e-07	0.228768	HMEC, HUVEC, IMR90, KBM7	1.67, 3.33, 3.43, 2.40	10.8286	TRUE	660
rs10876864	12	56401085	SUOX	12	56390964	56400425	Heart_Atrial_Appendage	1.33556e-12	3.00183e-12	0.220144	HMEC, HUVEC, IMR90, KBM7	1.67, 3.33, 3.43, 2.40	10.8286	TRUE	660
rs10876864	12	56401085	SUOX	12	56390964	56400425	Skin_Not_Sun_Exposed_Suprapubic	1.20822e-23	4.3203e-23	0.355596	HMEC, HUVEC, IMR90, KBM7	1.67, 3.33, 3.43, 2.40	10.8286	TRUE	660
rs10876870	12	56478002	SUOX	12	56390964	56400425	Colon_Transverse	1.41047e-14	3.57926e-14	0.253994	HMEC, HUVEC, IMR90, KBM7	0.33, 2.00, 1.14, 0.80	4.2762	TRUE	77577
rs10876870	12	56478002	SUOX	12	56390964	56400425	Pituitary	5.90208e-14	1.4662e-13	0.280889	HMEC, HUVEC, IMR90, KBM7	0.33, 2.00, 1.14, 0.80	4.2762	TRUE	77577
rs1131017	12	56435929	SUOX	12	56390964	56400425	Artery_Aorta	3.35677e-18	9.78022e-18	0.228682	HMEC, HUVEC, IMR90	0.67, 2.00, 1.71	4.381	TRUE	35504
rs1131017	12	56435929	SUOX	12	56390964	56400425	Brain_Amygdala	5.65756e-07	7.94752e-07	0.290027	HMEC, HUVEC, IMR90	0.67, 2.00, 1.71	4.381	TRUE	35504
rs1131017	12	56435929	SUOX	12	56390964	56400425	Brain_Anterior_cingulate_cortex_BA24	3.48976e-07	5.08385e-07	0.233455	HMEC, HUVEC, IMR90	0.67, 2.00, 1.71	4.381	TRUE	35504
rs1131017	12	56435929	SUOX	12	56390964	56400425	Brain_Hypothalamus	5.74208e-08	9.21858e-08	0.269401	HMEC, HUVEC, IMR90	0.67, 2.00, 1.71	4.381	TRUE	35504
rs1131017	12	56435929	SUOX	12	56390964	56400425	Colon_Sigmoid	1.03694e-12	2.3759e-12	0.255646	HMEC, HUVEC, IMR90	0.67, 2.00, 1.71	4.381	TRUE	35504
rs1131017	12	56435929	SUOX	12	56390964	56400425	Testis	5.96994e-17	1.67727e-16	0.264963	HMEC, HUVEC, IMR90	0.67, 2.00, 1.71	4.381	TRUE	35504
rs2271194	12	56477694	SUOX	12	56390964	56400425	Muscle_Skeletal	2.14917e-07	3.25131e-07	0.141977	HMEC, HUVEC, IMR90, KBM7	0.33, 2.00, 1.14, 0.80	4.2762	TRUE	77269
rs3842756	11	2180772	TH	11	2185159	2193107	Thyroid	1.4603e-11	3.04983e-11	-2.20648	HMEC, HUVEC, IMR90, KBM7, NHEK	0.67, 1.33, 1.71, 1.20, 4.00	8.9143	TRUE	4387
rs4511957	4	166565409	TLL1	4	166794410	167025047	Pancreas	7.0773e-05	8.2314e-05	0.539047	HMEC, HUVEC, IMR90, KBM7, NHEK	1.33, 0.67, 1.71, 0.80, 4.00	8.5143	TRUE	229001
rs2523989	6	30078275	TRIM31	6	30070674	30080883	Stomach	3.59101e-05	4.34604e-05	-2.72204	HMEC, HUVEC, IMR90, KBM7, NHEK	2.33, 4.67, 4.57, 3.20, 2.00	16.7714	TRUE	0
