# Supplementary material for: A comprehensive integrated post-GWAS analysis of Type 1 diabetes reveals enhancer-based immune dysregulation
Source: PLoS One. 2021 Sep 16;16(9):e0257265. doi: 10.1371/journal.pone.0257265 (PMC8445446; doi:10.1371/journal.pone.0257265)
Supplement: S5 Table — (XLSX) [file pone.0257265.s008.xlsx]

## Sheet: Table S5
S5 Table. 159 eQTL-associated genes and their functional categories
1. eQTL_n: Number of significant eQTLs (GTEx, nominal p < 5E-8)
2. CoDeS3D: 38 overlapped genes of selected 73 genes by CoDeS3D algorithm using the 1,817 T1D SNPs
3. GO_term: Significant GO terms from DAVID (see Methods section for selection of GO terms)
4. Functional_category: GO term and GeneCards-based gene function keyword summary
5. High_prob_SNP: rsIDs of the 26 high-probability causal enhancer SNPs
6. eQTL_num: Numbers of the eQTLs of each gene
7. eQTL: rsIDs of the eQTLs of each gene
8. Tissue_num: Number of the tissues where the eQTLs of each gene were found
9. Tissue: Tissues where the eQTLs of each gene were found
10. Hclust_group: Result of hierarchical clustering (see details in Methods section)
11. Gene_chr_locus: Chromosome locus of gene including 42 T1D risk loci
12. Nyaga_2018: 54 overlapped genes of the 246 genes from Nyaga et al., (2018). "T" means overlapped, "T*" means overlapped with high-probability SNPs, and "-" menas not overlapped.
13. CD4_cis_eQTLs: 11 overlapped genes of the CD4+ T cell eQTLs identified by Kasela et al., 2017. "T" means overlapped, "T*" means overlapped with high-probability SNPs, and "-" menas not overlapped.
14. CD8_cis_eQTLs: 9 overlapped genes of the CD4+ T cell eQTLs identified by Kasela et al., 2017. "T" means overlapped, "T*" means overlapped with high-probability SNPs, and "-" menas not overlapped.
Gene_id	Symbol	Name	eQTL_n1	CoDeS3D2	GO_term3	Functional_category4	High_prob_SNP5	eQTL_num6	eQTL7	Tissue_num8	Tissue9	Hclust_group10	Gene_chr_locus11	Nyaga_201812	CD4_cis_eQTLs13	CD8_cis_eQTLs14
ENSG00000073605.14	GSDMB	Gasdermin B	4	-	-	Apoptosis	-	4	rs1008723; rs12453507; rs2290400; rs56380902	7	Cells_EBV-transformed_lymphocytes; Colon_Transverse; Lung; Small_Intestine_Terminal_Ileum; Spleen; Stomach; Whole_Blood	4	17q12	T	T	T
ENSG00000085978.17	ATG16L1	Autophagy related 16 like 1	27	-	GO:0016032~viral process	Autophagy	-	27	rs10165561; rs10178603; rs10187822; rs10192702; rs10195395; rs10196794; rs1045100; rs12162308; rs12994997; rs13009506; rs13391356; rs140643155; rs2241878; rs2241879; rs2241880; rs2289472; rs2289474; rs36001488; rs3792108; rs3792109; rs3792111; rs3792112; rs3816234; rs3828309; rs55926010; rs6708373; rs7559194	6	Esophagus_Mucosa; Skin_Not_Sun_Exposed_Suprapubic; Skin_Sun_Exposed_Lower_leg; Stomach; Testis; Thyroid	1	1q37.1	T	-	-
ENSG00000105538.4	RASIP1	Ras interacting protein 1	5	-	GO:0060562~epithelial tube morphogenesis	Autophagy: Inhibitor	-	5	rs281377; rs516246; rs516316; rs679574; rs681343	5	Cells_Transformed_fibroblasts; Esophagus_Mucosa; Skin_Not_Sun_Exposed_Suprapubic; Skin_Sun_Exposed_Lower_leg; Testis	9	19q13.33	-	-	-
ENSG00000175164.9	ABO	ABO, alpha 1-3-N-acetylgalactosaminyltransferase and alpha 1-3-galactosyltransferase	3	-	-	Blood type	-	3	rs61457395; rs657152; rs8176645	24	Adipose_Subcutaneous; Adipose_Visceral_Omentum; Adrenal_Gland; Artery_Coronary; Artery_Tibial; Breast_Mammary_Tissue; Colon_Sigmoid; Colon_Transverse; Esophagus_Gastroesophageal_Junction; Esophagus_Mucosa; Esophagus_Muscularis; Heart_Atrial_Appendage; Heart_Left_Ventricle; Lung; Muscle_Skeletal; Nerve_Tibial; Ovary; Pancreas; Pituitary; Skin_Not_Sun_Exposed_Suprapubic; Skin_Sun_Exposed_Lower_leg;…	20	9q34.3	T	-	-
ENSG00000100325.10	ASCC2	Activating signal cointegrator 1 complex subunit 2	22	-	-	DNA damage: DNA repair, ASCC complex	-	22	rs1468176; rs1548389; rs193471; rs193474; rs193475; rs193476; rs1989870; rs2412972; rs2412976; rs2899147; rs4336042; rs4820830; rs4823076; rs5753008; rs5753025; rs5753037; rs5763751; rs5763775; rs5763790; rs5763797; rs5763842; rs7287570	1	Testis	7	22q12.2	T	-	-
ENSG00000175643.7	RMI2	RecQ mediated genome instability 2	6	-	-	DNA damage: DNA repair, BLM complex, homologous recombination	-	6	rs193778; rs193779; rs55870745; rs56069754; rs56350515; rs72771866	1	Thyroid	8	16p13.13	-	-	-
ENSG00000132436.7	FIGNL1	Fidgetin like 1	12	-	GO:0080134~regulation of response to stress	DNA damage: DNA repair, DSB	-	12	rs10278451; rs11552047; rs11978267; rs11980379; rs11980407; rs33999320; rs4132601; rs56177096; rs62445866; rs62447205; rs6960400; rs6973210	3	Esophagus_Muscularis; Skin_Not_Sun_Exposed_Suprapubic; Skin_Sun_Exposed_Lower_leg	8	7p12.1	-	-	-
ENSG00000150637.4	CD226	CD226 molecule	13	-	GO:0002418~immune response to tumor cell	Immune, Adaptive	-	13	rs13381239; rs1610554; rs1615504; rs1788105; rs1788229; rs1788232; rs1790932; rs1790961; rs3018275; rs371095822; rs4891780; rs7244202; rs763361	1	Testis	8	18q22.2	T	-	-
ENSG00000110852.4	CLEC2B	C-type lectin domain family 2 member B	2	CLEC2B	GO:0050776~regulation of immune response	Immune, Adaptive	-	2	rs4763879; rs917911	1	Muscle_Skeletal	3	12p13.31	-	-	-
ENSG00000163599.10	CTLA4	Cytotoxic T-lymphocyte associated protein 4	5	CTLA4	GO:0045066~regulatory T cell differentiation	Immune, Adaptive	-	5	rs11571297; rs11571302; rs11571316; rs3087243; rs7565213	1	Testis	7	2q33.2	T	T	T
ENSG00000136153.15	LMO7	LIM domain 7	1	LMO7	GO:0030155~regulation of cell adhesion	Immune, Adaptive	-	1	rs7997101	1	Pancreas	13	13q22.2	-	-	-
ENSG00000172575.7	RASGRP1	RAS guanyl releasing protein 1	7	-	GO:0042269~regulation of natural killer cell mediated cytotoxicity	Immune, Adaptive	-	7	rs35615287; rs36027443; rs4924273; rs56059718; rs6495979; rs7170151; rs72727394	3	Esophagus_Mucosa; Skin_Not_Sun_Exposed_Suprapubic; Skin_Sun_Exposed_Lower_leg	14	15q14	-	-	-
ENSG00000164068.11	RNF123	Ring finger protein 123	77	-	-	Immune, Adaptive	rs11715915; rs6997; rs9814873	77	rs10212296; rs1050450; rs10640; rs11130203; rs111903592; rs11706370; rs11708955; rs11711536; rs11712569; rs11713474; rs11715915; rs11716974; rs11719996; rs11720597; rs11922013; rs11926781; rs12330269; rs13079082; rs13079643; rs13087851; rs13090388; rs17080528; rs1800668; rs1801143; rs1987628; rs33999608; rs34196454; rs34293138; rs34363169; rs34427167; rs34588335; rs35024166; rs35115732; rs3516979…	5	Adipose_Subcutaneous; Artery_Tibial; Esophagus_Muscularis; Lung; Nerve_Tibial	19	3p21.33	T	-	-
ENSG00000182179.6	UBA7	Ubiquitin like modifier activating enzyme 7	77	-	-	Immune, Adaptive	rs11715915; rs6997; rs9814873	77	rs10212296; rs1050450; rs10640; rs11130203; rs111903592; rs11706370; rs11708955; rs11711536; rs11712569; rs11713474; rs11715915; rs11716974; rs11719996; rs11720597; rs11922013; rs11926781; rs12330269; rs13079082; rs13079643; rs13087851; rs13090388; rs17080528; rs1800668; rs1801143; rs1987628; rs33999608; rs34196454; rs34293138; rs34363169; rs34427167; rs34588335; rs35024166; rs35115732; rs3516979…	3	Colon_Transverse; Esophagus_Mucosa; Whole_Blood	7	3p21.33	-	-	-
ENSG00000244731.3	C4A	Complement C4A (Rodgers blood group)	61	C4A	GO:2000427~positive regulation of apoptotic cell clearance	Immune, Adaptive: Complement factor	rs3129716	61	rs1015166; rs1150753; rs1150754; rs1150755; rs1150756; rs1150757; rs1265888; rs1265889; rs1265905; rs1270942; rs150353632; rs1613056; rs1617322; rs1794272; rs1794277; rs1794279; rs1794280; rs1794282; rs1794283; rs1794511; rs1794519; rs1794528; rs1794530; rs1980493; rs2227138; rs2395151; rs2395158; rs2395160; rs2647004; rs2647019; rs2854275; rs2854277; rs2856674; rs2857595; rs2894251; rs2894254; r…	38	Adipose_Subcutaneous; Adipose_Visceral_Omentum; Adrenal_Gland; Artery_Aorta; Artery_Coronary; Artery_Tibial; Brain_Amygdala; Brain_Anterior_cingulate_cortex_BA24; Brain_Caudate_basal_ganglia; Brain_Cerebellar_Hemisphere; Brain_Cerebellum; Brain_Frontal_Cortex_BA9; Brain_Hippocampus; Breast_Mammary_Tissue; Cells_EBV-transformed_lymphocytes; Cells_Transformed_fibroblasts; Colon_Sigmoid; Colon_Trans…	27	6p21.33_Example1	-	-	-
ENSG00000224389.4	C4B	Complement C4B (Chido blood group)	59	-	GO:2000427~positive regulation of apoptotic cell clearance	Immune, Adaptive: Complement factor	rs3129716	59	rs1150753; rs1150754; rs1150755; rs1150756; rs1150757; rs1265888; rs1265889; rs1265905; rs1270942; rs150353632; rs1613056; rs1617322; rs1794272; rs1794277; rs1794279; rs1794280; rs1794282; rs1794283; rs1794511; rs1794519; rs1794528; rs1794530; rs1980493; rs2227138; rs2395151; rs2395158; rs2395160; rs2647004; rs2647019; rs2854275; rs2854277; rs2856674; rs2857595; rs2894251; rs2894254; rs3117097; r…	5	Cells_Transformed_fibroblasts; Skin_Not_Sun_Exposed_Suprapubic; Skin_Sun_Exposed_Lower_leg; Testis; Whole_Blood	27	6p21.33_Example1	-	-	-
ENSG00000206503.7	HLA-A	Major histocompatibility complex, class I, A	36	-	GO:0002486~antigen processing and presentation of endogenous peptide antigen via MHC class I via ER pathway, TAP-independent	Immune, Ag presentation	rs886424; rs1264361	36	rs1264349; rs1264351; rs1264353; rs1264355; rs1264356; rs1264361; rs1264373; rs1541269; rs1573296; rs1970; rs2023473; rs2157678; rs2239529; rs2245420; rs2249099; rs2427749; rs2517595; rs2517596; rs2517597; rs2517598; rs2523976; rs2523977; rs2523978; rs2523979; rs2523984; rs2523985; rs2523986; rs2523987; rs2523988; rs2523989; rs2844789; rs2844790; rs2844791; rs886423; rs886424; rs886425	2	Muscle_Skeletal; Skin_Sun_Exposed_Lower_leg	7	6p22.1_Example1	-	-	-
ENSG00000204525.10	HLA-C	Major histocompatibility complex, class I, C	31	-	GO:0002486~antigen processing and presentation of endogenous peptide antigen via MHC class I via ER pathway, TAP-independent	Immune, Ag presentation	rs886424; rs1264361	31	rs1150753; rs1150754; rs1150755; rs1150756; rs1150757; rs1264349; rs1264351; rs1264352; rs1264353; rs1264355; rs1264356; rs1264357; rs1264361; rs1264373; rs1265888; rs1265889; rs1265905; rs1270942; rs3130288; rs3131296; rs3132941; rs3134942; rs3134962; rs367364; rs369637; rs389884; rs394439; rs497309; rs886423; rs886424; rs886425	6	Artery_Aorta; Cells_Transformed_fibroblasts; Esophagus_Mucosa; Esophagus_Muscularis; Muscle_Skeletal; Pancreas	7	6p21.33_Example1	-	-	-
ENSG00000204257.10	HLA-DMA	Major histocompatibility complex, class II, DM alpha	56	-	GO:0002503~peptide antigen assembly with MHC class II protein complex	Immune, Ag presentation	rs3129716	56	rs1015166; rs1150753; rs1150754; rs1150755; rs1150756; rs1150757; rs1265888; rs1265889; rs150353632; rs1613056; rs1617322; rs1794272; rs1794277; rs1794279; rs1794280; rs1794282; rs1794283; rs1794511; rs1794519; rs1794528; rs1794530; rs1980493; rs2227138; rs2395151; rs2395158; rs2395160; rs2647004; rs2647019; rs2854275; rs2854277; rs2856674; rs2894251; rs2894254; rs3117097; rs3117103; rs3129716; r…	10	Artery_Tibial; Brain_Cortex; Cells_Transformed_fibroblasts; Esophagus_Mucosa; Liver; Muscle_Skeletal; Pancreas; Skin_Not_Sun_Exposed_Suprapubic; Skin_Sun_Exposed_Lower_leg; Thyroid	8	6p21.32_Example1	T	-	-
ENSG00000242574.4	HLA-DMB	Major histocompatibility complex, class II, DM beta	28	-	GO:0002503~peptide antigen assembly with MHC class II protein complex	Immune, Ag presentation	rs3129716	28	rs1150753; rs1150756; rs1150757; rs1265905; rs1270942; rs1613056; rs1794272; rs1794277; rs1794279; rs1794280; rs1794282; rs1794283; rs1794511; rs1794519; rs1794530; rs2395160; rs2647004; rs2856674; rs2894254; rs3129716; rs3129950; rs3129956; rs3129966; rs3130288; rs3132941; rs389884; rs7773668; rs9275576	1	Cells_Transformed_fibroblasts	8	6p21.32_Example1	T	-	-
ENSG00000196735.7	HLA-DQA1	Major histocompatibility complex, class II, DQ alpha 1	56	-	GO:0060333~interferon-gamma-mediated signaling pathway	Immune, Ag presentation	rs9268606	56	rs1049055; rs1049213; rs1049225; rs1063347; rs1130456; rs1130457; rs146453083; rs1987305; rs2157332; rs2187818; rs3129719; rs3129720; rs3129726; rs3134966; rs3134968; rs3134969; rs3135001; rs3135002; rs3135006; rs3135461; rs370436986; rs374397094; rs4311549; rs4321864; rs4348358; rs4403294; rs4612206; rs7753264; rs7756262; rs7773756; rs7774047; rs9268568; rs9268578; rs9268579; rs9268580; rs926858…	17	Adipose_Subcutaneous; Artery_Tibial; Colon_Transverse; Esophagus_Gastroesophageal_Junction; Esophagus_Mucosa; Esophagus_Muscularis; Heart_Atrial_Appendage; Heart_Left_Ventricle; Liver; Lung; Muscle_Skeletal; Nerve_Tibial; Pancreas; Skin_Not_Sun_Exposed_Suprapubic; Skin_Sun_Exposed_Lower_leg; Thyroid; Whole_Blood	8	6p21.32	-	-	-
ENSG00000237541.3	HLA-DQA2	Major histocompatibility complex, class II, DQ alpha 2	56	-	GO:0060333~interferon-gamma-mediated signaling pathway	Immune, Ag presentation	rs9268606	56	rs1049055; rs1049213; rs1049225; rs1063347; rs1130456; rs1130457; rs146453083; rs1987305; rs2157332; rs2187818; rs3129719; rs3129720; rs3129726; rs3134966; rs3134968; rs3134969; rs3135001; rs3135002; rs3135006; rs3135461; rs370436986; rs374397094; rs4311549; rs4321864; rs4348358; rs4403294; rs4612206; rs7753264; rs7756262; rs7773756; rs7774047; rs9268568; rs9268578; rs9268579; rs9268580; rs926858…	37	Adipose_Subcutaneous; Adipose_Visceral_Omentum; Adrenal_Gland; Artery_Aorta; Artery_Coronary; Artery_Tibial; Brain_Amygdala; Brain_Anterior_cingulate_cortex_BA24; Brain_Caudate_basal_ganglia; Brain_Cerebellum; Brain_Frontal_Cortex_BA9; Brain_Hippocampus; Brain_Nucleus_accumbens_basal_ganglia; Breast_Mammary_Tissue; Cells_EBV-transformed_lymphocytes; Colon_Sigmoid; Colon_Transverse; Esophagus_Gast…	8	6p21.32	T	-	-
ENSG00000179344.12	HLA-DQB1	Major histocompatibility complex, class II, DQ beta 1	103	-	GO:0002381~immunoglobulin production involved in immunoglobulin mediated immune response	Immune, Ag presentation	rs3129716; rs9268606	103	rs1049055; rs1049213; rs1049225; rs1063347; rs1130456; rs1130457; rs1150753; rs1150754; rs1150755; rs1150756; rs1150757; rs1265889; rs1265905; rs1270942; rs146453083; rs150353632; rs1613056; rs1617322; rs1794272; rs1794277; rs1794280; rs1794282; rs1794283; rs1794511; rs1794519; rs1794528; rs1794530; rs1987305; rs2157332; rs2187818; rs2395151; rs2395160; rs2647004; rs2647019; rs2854275; rs2854277;…	45	Adipose_Subcutaneous; Adipose_Visceral_Omentum; Adrenal_Gland; Artery_Aorta; Artery_Coronary; Artery_Tibial; Brain_Amygdala; Brain_Anterior_cingulate_cortex_BA24; Brain_Caudate_basal_ganglia; Brain_Cerebellar_Hemisphere; Brain_Cerebellum; Brain_Cortex; Brain_Frontal_Cortex_BA9; Brain_Hippocampus; Brain_Hypothalamus; Brain_Nucleus_accumbens_basal_ganglia; Brain_Putamen_basal_ganglia; Brain_Spinal_…	8	6p21.32_Example1	T	-	-
ENSG00000232629.4	HLA-DQB2	Major histocompatibility complex, class II, DQ beta 2	89	-	GO:0060333~interferon-gamma-mediated signaling pathway	Immune, Ag presentation	rs3129716; rs9268606	89	rs1049055; rs1049213; rs1049225; rs1063347; rs1130456; rs1130457; rs1150753; rs1150756; rs1150757; rs146453083; rs1613056; rs1617322; rs1794272; rs1794277; rs1794279; rs1794280; rs1794282; rs1794283; rs1794511; rs1794519; rs1794528; rs1794530; rs1987305; rs2157332; rs2187818; rs2395160; rs2647004; rs2647019; rs2854275; rs2854277; rs2856674; rs2894254; rs3129716; rs3129719; rs3129720; rs3129726; r…	28	Adipose_Subcutaneous; Adipose_Visceral_Omentum; Adrenal_Gland; Artery_Aorta; Artery_Coronary; Artery_Tibial; Brain_Caudate_basal_ganglia; Brain_Cortex; Brain_Hypothalamus; Breast_Mammary_Tissue; Cells_EBV-transformed_lymphocytes; Colon_Sigmoid; Colon_Transverse; Esophagus_Gastroesophageal_Junction; Esophagus_Muscularis; Heart_Atrial_Appendage; Heart_Left_Ventricle; Lung; Muscle_Skeletal; Nerve_Ti…	8	6p21.32_Example1	T	-	-
ENSG00000196126.6	HLA-DRB1	Major histocompatibility complex, class II, DR beta 1	72	-	GO:0002503~peptide antigen assembly with MHC class II protein complex	Immune, Ag presentation	rs3129716; rs9268606	72	rs1049055; rs1049213; rs1049225; rs1063347; rs1130456; rs1130457; rs146453083; rs1613056; rs1617322; rs1794277; rs1794280; rs1794283; rs1794511; rs1794519; rs1794528; rs1987305; rs2157332; rs2187818; rs2647004; rs2647019; rs2854275; rs2854277; rs2856674; rs3129716; rs3129719; rs3129720; rs3129726; rs3134966; rs3134968; rs3134969; rs3135001; rs3135002; rs3135006; rs3135461; rs370436986; rs37439709…	13	Adipose_Subcutaneous; Artery_Aorta; Artery_Tibial; Brain_Caudate_basal_ganglia; Brain_Cortex; Heart_Atrial_Appendage; Lung; Muscle_Skeletal; Skin_Not_Sun_Exposed_Suprapubic; Skin_Sun_Exposed_Lower_leg; Testis; Thyroid; Whole_Blood	8	6p21.32_Example1	T	-	-
ENSG00000198502.5	HLA-DRB5	Major histocompatibility complex, class II, DR beta 5	55	-	GO:2001179~regulation of interleukin-10 secretion	Immune, Ag presentation	rs3129716	55	rs1049055; rs1049213; rs1049225; rs1063347; rs1130456; rs1130457; rs1150753; rs1150756; rs1150757; rs150353632; rs1617322; rs1794272; rs1794277; rs1794280; rs1794511; rs1980493; rs2227138; rs2395151; rs2395158; rs2395160; rs2647004; rs2854275; rs2854277; rs2856674; rs2894251; rs3117097; rs3117103; rs3129716; rs3129719; rs3129720; rs3129726; rs3129953; rs3129959; rs3129963; rs3129965; rs3130288; r…	26	Adipose_Subcutaneous; Adipose_Visceral_Omentum; Artery_Aorta; Artery_Coronary; Artery_Tibial; Brain_Caudate_basal_ganglia; Breast_Mammary_Tissue; Colon_Sigmoid; Colon_Transverse; Esophagus_Gastroesophageal_Junction; Esophagus_Mucosa; Esophagus_Muscularis; Heart_Atrial_Appendage; Heart_Left_Ventricle; Liver; Lung; Muscle_Skeletal; Nerve_Tibial; Ovary; Pancreas; Skin_Not_Sun_Exposed_Suprapubic; Ski…	8	6p21.32_Example1	-	-	-
ENSG00000204632.7	HLA-G	Major histocompatibility complex, class I, G	7	-	GO:0002480~antigen processing and presentation of exogenous peptide antigen via MHC class I, TAP-independent	Immune, Ag presentation	rs886424; rs1264361	7	rs1264353; rs1264355; rs1264356; rs1264361; rs1264373; rs886424; rs886425	1	Lung	7	6p22.1_Example1	-	-	-
ENSG00000204520.8	MICA	MHC class I polypeptide-related sequence A	1	-	GO:0045953~negative regulation of natural killer cell mediated cytotoxicity	Immune, Ag presentation	-	1	rs2251396	28	Adipose_Subcutaneous; Adipose_Visceral_Omentum; Artery_Aorta; Artery_Tibial; Brain_Anterior_cingulate_cortex_BA24; Brain_Cortex; Brain_Nucleus_accumbens_basal_ganglia; Breast_Mammary_Tissue; Cells_Transformed_fibroblasts; Colon_Transverse; Esophagus_Mucosa; Esophagus_Muscularis; Heart_Atrial_Appendage; Heart_Left_Ventricle; Lung; Muscle_Skeletal; Nerve_Tibial; Pancreas; Pituitary; Prostate; Skin_…	3	6p21.33	T	-	-
ENSG00000204516.5	MICB	MHC class I polypeptide-related sequence B	41	-	GO:0046629~gamma-delta T cell activation	Immune, Ag presentation	-	41	rs1150753; rs1150754; rs1150755; rs1150756; rs1150757; rs1264349; rs1264351; rs1264352; rs1264357; rs1264373; rs1265888; rs1265889; rs1265905; rs1270942; rs150353632; rs1980493; rs2227138; rs2395151; rs2395158; rs2395160; rs2894251; rs2894254; rs3117097; rs3117103; rs3129950; rs3129953; rs3129956; rs3129959; rs3129966; rs3130288; rs3131296; rs3132941; rs3134942; rs3134962; rs367364; rs369637; rs3…	6	Artery_Aorta; Brain_Cerebellum; Cells_Transformed_fibroblasts; Esophagus_Mucosa; Skin_Not_Sun_Exposed_Suprapubic; Skin_Sun_Exposed_Lower_leg	8	6p21.33	-	-	-
ENSG00000176920.10	FUT2	Fucosyltransferase 2	5	FUT2	GO:0044282~small molecule catabolic process	Immune, Ag presentation: H antigen	-	5	rs281377; rs516246; rs516316; rs679574; rs681343	10	Brain_Caudate_basal_ganglia; Colon_Transverse; Esophagus_Mucosa; Minor_Salivary_Gland; Pancreas; Pituitary; Skin_Not_Sun_Exposed_Suprapubic; Skin_Sun_Exposed_Lower_leg; Small_Intestine_Terminal_Ileum; Stomach	21	19q13.33	-	-	-
ENSG00000176998.3	HCG4	HLA complex group 4	26	-	-	Immune, Ag presentation: Non-coding RNA	-	26	rs1541269; rs1573296; rs1970; rs2023473; rs2157678; rs2239529; rs2245420; rs2249099; rs2427749; rs2517595; rs2517596; rs2517597; rs2517598; rs2523976; rs2523977; rs2523978; rs2523979; rs2523984; rs2523985; rs2523986; rs2523987; rs2523988; rs2523989; rs2844789; rs2844790; rs2844791	7	Breast_Mammary_Tissue; Esophagus_Mucosa; Esophagus_Muscularis; Lung; Skin_Not_Sun_Exposed_Suprapubic; Skin_Sun_Exposed_Lower_leg; Thyroid	15	6p22.1	-	-	-
ENSG00000223534.1	HLA-DQB1-AS1	HLA-DQB1 antisense RNA 1	25	HLA-DQB1-AS1	-	Immune, Ag presentation: Non-coding RNA	-	25	rs1049055; rs1049213; rs1049225; rs1063347; rs1130456; rs1130457; rs1794528; rs3129719; rs3129720; rs3129726; rs3134966; rs3134968; rs3134969; rs3135001; rs3135002; rs3135006; rs3135461; rs4311549; rs4403294; rs9273423; rs9273440; rs9273442; rs9274526; rs9274528; rs9274535	36	Adipose_Subcutaneous; Adipose_Visceral_Omentum; Artery_Aorta; Artery_Coronary; Artery_Tibial; Brain_Anterior_cingulate_cortex_BA24; Brain_Caudate_basal_ganglia; Brain_Cortex; Brain_Hypothalamus; Brain_Nucleus_accumbens_basal_ganglia; Brain_Spinal_cord_cervical_c-1; Brain_Substantia_nigra; Breast_Mammary_Tissue; Cells_EBV-transformed_lymphocytes; Colon_Sigmoid; Colon_Transverse; Esophagus_Gastroes…	8	6p21.32	-	-	-
ENSG00000206337.6	HCP5	HLA complex P5	12	-	GO:0006952~defense response	Immune, Ag presentation: Non-coding RNA	-	12	rs1150753; rs1150756; rs1150757; rs1265905; rs1270942; rs2894254; rs3129950; rs3129956; rs3130288; rs3132941; rs389884; rs497309	1	Skin_Sun_Exposed_Lower_leg	8	6p21.33	T	-	-
ENSG00000103811.11	CTSH	Cathepsin H	20	CTSH	GO:0001913~T cell mediated cytotoxicity	Immune, Ag presentation: Proteinase	-	20	rs10152587; rs10152589; rs1036938; rs10400877; rs10400881; rs11072815; rs11072817; rs11072818; rs11855406; rs11856301; rs12148472; rs2289702; rs28655102; rs2870085; rs34593439; rs34843303; rs3825932; rs4254288; rs4778716; rs60254670	30	Adipose_Subcutaneous; Adipose_Visceral_Omentum; Adrenal_Gland; Artery_Aorta; Artery_Coronary; Artery_Tibial; Breast_Mammary_Tissue; Cells_EBV-transformed_lymphocytes; Cells_Transformed_fibroblasts; Colon_Sigmoid; Colon_Transverse; Esophagus_Gastroesophageal_Junction; Esophagus_Mucosa; Esophagus_Muscularis; Heart_Atrial_Appendage; Heart_Left_Ventricle; Liver; Lung; Minor_Salivary_Gland; Muscle_Ske…	8	15q25.1	T	-	-
ENSG00000237669.1	HCG4P3	HLA complex group 4 pseudogene	9	-	-	Immune, Ag presentation: Pseudogene	-	9	rs1264349; rs1264351; rs1264373; rs1573296; rs1970; rs2023473; rs2157678; rs2523978; rs2844789	3	Artery_Tibial; Nerve_Tibial; Skin_Sun_Exposed_Lower_leg	11	6p22.1	-	-	-
ENSG00000229391.3	HLA-DRB6	Major histocompatibility complex, class II, DR beta 6 (pseudogene)	56	-	-	Immune, Ag presentation: Pseudogene	rs9268606	56	rs1049055; rs1049213; rs1049225; rs1063347; rs1130456; rs1130457; rs146453083; rs1987305; rs2157332; rs2187818; rs3129719; rs3129720; rs3129726; rs3134966; rs3134968; rs3134969; rs3135001; rs3135002; rs3135006; rs3135461; rs370436986; rs374397094; rs4311549; rs4321864; rs4348358; rs4403294; rs4612206; rs7753264; rs7756262; rs7773756; rs7774047; rs9268568; rs9268578; rs9268579; rs9268580; rs926858…	32	Adipose_Subcutaneous; Adipose_Visceral_Omentum; Adrenal_Gland; Artery_Aorta; Artery_Tibial; Brain_Caudate_basal_ganglia; Brain_Cerebellum; Brain_Cortex; Brain_Hippocampus; Brain_Nucleus_accumbens_basal_ganglia; Brain_Putamen_basal_ganglia; Breast_Mammary_Tissue; Cells_EBV-transformed_lymphocytes; Colon_Sigmoid; Colon_Transverse; Esophagus_Gastroesophageal_Junction; Esophagus_Mucosa; Esophagus_Mus…	8	6p21.32	-	-	-
ENSG00000196301.3	HLA-DRB9	Major histocompatibility complex, class II, DR beta 9 (pseudogene)	35	-	-	Immune, Ag presentation: Pseudogene	rs9268606	35	rs146453083; rs1987305; rs2157332; rs2187818; rs3134968; rs3134969; rs3135002; rs370436986; rs374397094; rs4321864; rs4348358; rs4612206; rs7753264; rs7756262; rs7773756; rs7774047; rs9268568; rs9268578; rs9268579; rs9268580; rs9268582; rs9268585; rs9268588; rs9268589; rs9268605; rs9268606; rs9268607; rs9268608; rs9268609; rs9268610; rs9268613; rs9268634; rs9268645; rs9268657; rs960736	7	Adipose_Subcutaneous; Adipose_Visceral_Omentum; Artery_Aorta; Cells_EBV-transformed_lymphocytes; Lung; Thyroid; Whole_Blood	8	6p21.32	-	-	-
ENSG00000204622.6	HLA-J	Major histocompatibility complex, class I, J (pseudogene)	5	-	-	Immune, Ag presentation: Pseudogene	-	5	rs1573296; rs2023473; rs2157678; rs2523978; rs2844789	1	Colon_Transverse	7	6p22.1	-	-	-
ENSG00000230795.2	HLA-K	Major histocompatibility complex, class I, K (pseudogene)	29	-	-	Immune, Ag presentation: Pseudogene	rs886424; rs1264361	29	rs1264349; rs1264351; rs1264352; rs1264353; rs1264355; rs1264356; rs1264357; rs1264361; rs1264373; rs1541269; rs1573296; rs1970; rs2023473; rs2157678; rs2427749; rs2517595; rs2517596; rs2517597; rs2523976; rs2523977; rs2523978; rs2523979; rs2523986; rs2523987; rs2523988; rs2844789; rs2844790; rs886424; rs886425	9	Artery_Tibial; Brain_Cerebellum; Cells_Transformed_fibroblasts; Esophagus_Mucosa; Lung; Muscle_Skeletal; Skin_Not_Sun_Exposed_Suprapubic; Skin_Sun_Exposed_Lower_leg; Thyroid	7	6p22.1_Example1	-	-	-
ENSG00000187796.9	CARD9	Caspase recruitment domain family member 9	1	-	GO:0043331~response to dsRNA	Immune, Innate	-	1	rs11145763	3	Cells_Transformed_fibroblasts; Lung; Whole_Blood	7	9q34.3	-	-	-
ENSG00000164062.8	APEH	Acylaminoacyl-peptide hydrolase	77	-	GO:0071822~protein complex subunit organization	Immune, Innate: Acylpeptide hydrolase	rs11715915; rs6997; rs9814873	77	rs10212296; rs1050450; rs10640; rs11130203; rs111903592; rs11706370; rs11708955; rs11711536; rs11712569; rs11713474; rs11715915; rs11716974; rs11719996; rs11720597; rs11922013; rs11926781; rs12330269; rs13079082; rs13079643; rs13087851; rs13090388; rs17080528; rs1800668; rs1801143; rs1987628; rs33999608; rs34196454; rs34293138; rs34363169; rs34427167; rs34588335; rs35024166; rs35115732; rs3516979…	3	Adipose_Subcutaneous; Cells_Transformed_fibroblasts; Esophagus_Mucosa	18	3p21.33	T	-	-
ENSG00000167914.6	GSDMA	Gasdermin A	4	-	-	Immune, Innate: Bactericidal activity	-	4	rs1008723; rs12453507; rs2290400; rs56380902	8	Adipose_Subcutaneous; Adipose_Visceral_Omentum; Artery_Aorta; Artery_Tibial; Esophagus_Muscularis; Lung; Muscle_Skeletal; Nerve_Tibial	16	17q21.1	-	-	-
ENSG00000204540.6	PSORS1C1	Psoriasis susceptibility 1 candidate 1	33	-	-	Immune, innate: Inflammation, Psoriasis	rs886424; rs1264361	33	rs1150753; rs1150754; rs1150755; rs1150756; rs1150757; rs1264349; rs1264351; rs1264353; rs1264355; rs1264356; rs1264357; rs1264361; rs1264373; rs1265888; rs1265889; rs1265905; rs1270942; rs1541269; rs1573296; rs1970; rs2157678; rs2251396; rs2523978; rs2844789; rs2857595; rs3130632; rs367364; rs369637; rs389884; rs394439; rs497309; rs886424; rs886425	11	Adipose_Subcutaneous; Adipose_Visceral_Omentum; Colon_Sigmoid; Colon_Transverse; Esophagus_Mucosa; Esophagus_Muscularis; Heart_Atrial_Appendage; Heart_Left_Ventricle; Nerve_Tibial; Stomach; Thyroid	11	6p21.33_Example1	T	-	-
ENSG00000172057.5	ORMDL3	ORMDL sphingolipid biosynthesis regulator 3	4	ORMDL3	-	Immune, Innate: Protein binding	-	4	rs1008723; rs12453507; rs2290400; rs56380902	6	Cells_EBV-transformed_lymphocytes; Cells_Transformed_fibroblasts; Esophagus_Mucosa; Lung; Spleen; Whole_Blood	10	17q12	T	T	T
ENSG00000173531.11	MST1	Macrophage stimulating 1	77	-	GO:0030317~sperm motility	Immune, Signaling	rs11715915; rs6997; rs9814873	77	rs10212296; rs1050450; rs10640; rs11130203; rs111903592; rs11706370; rs11708955; rs11711536; rs11712569; rs11713474; rs11715915; rs11716974; rs11719996; rs11720597; rs11922013; rs11926781; rs12330269; rs13079082; rs13079643; rs13087851; rs13090388; rs17080528; rs1800668; rs1801143; rs1987628; rs33999608; rs34196454; rs34293138; rs34363169; rs34427167; rs34588335; rs35024166; rs35115732; rs3516979…	3	Nerve_Tibial; Skin_Sun_Exposed_Lower_leg; Thyroid	10	3p21.33	-	-	-
ENSG00000133466.9	C1QTNF6	C1q and TNF related 6	12	-	GO:0006461~protein complex assembly	Immune, Signaling: B-cell receptor	rs229544	12	rs229531; rs229533; rs229536; rs229540; rs229541; rs229542; rs229544; rs229562; rs2858483; rs2858484; rs5845323; rs64547	2	Muscle_Skeletal; Testis	3	22q12.3	T	-	-
ENSG00000197272.2	IL27	Interleukin 27	86	IL27	GO:0042088~T-helper 1 type immune response	Immune, Signaling: Cytokine	rs4788084; rs62031562; rs743590; rs762633	86	rs1059491; rs1074631; rs11074911; rs112047757; rs112191041; rs112479807; rs112831778; rs113208333; rs1136703; rs12445744; rs12445823; rs12446550; rs12447461; rs12448429; rs12598357; rs13333976; rs143626010; rs151174; rs151234; rs153106; rs153109; rs17640009; rs17707300; rs189278832; rs2077031; rs2106480; rs231976; rs231977; rs240702; rs240704; rs240705; rs240707; rs26528; rs2726036; rs28698667; r…	3	Liver; Testis; Whole_Blood	10	16p11.2_Example2	-	-	-
ENSG00000204616.6	TRIM31	Tripartite motif containing 31	1	-	GO:0060333~interferon-gamma-mediated signaling pathway	Immune, Signaling: Cytokine	-	1	rs2523989	1	Lung	20	6p22.1	-	-	-
ENSG00000105397.9	TYK2	Tyrosine kinase 2	2	-	GO:0071357~cellular response to type I interferon	Immune, Signaling: Cytokine	-	2	rs2304256; rs34725611	1	Adrenal_Gland	7	19p13.2	T	-	-
ENSG00000178188.10	SH2B1	SH2B adaptor protein 1	78	SH2B1	-	Immune, Signaling: Cytokine receptor	rs4788084; rs62031562; rs743590; rs762633	78	rs1059491; rs1074631; rs11074911; rs112047757; rs112191041; rs112479807; rs112831778; rs113208333; rs1136703; rs12445744; rs12445823; rs12446550; rs12447461; rs12448429; rs143626010; rs151174; rs153106; rs153109; rs17640009; rs17707300; rs189278832; rs2077031; rs2106480; rs240702; rs240704; rs240705; rs240707; rs26528; rs2726036; rs28698667; rs28772958; rs35175818; rs3785354; rs4115668; rs4149398…	4	Adipose_Subcutaneous; Adipose_Visceral_Omentum; Adrenal_Gland; Esophagus_Muscularis	1	16p11.2_Example2	-	-	-
ENSG00000160856.16	FCRL3	Fc receptor like 3	4	FCRL3	-	Immune, Signaling: Fc receptor-like glycoprotein	-	4	rs2210913; rs3761959; rs7528684; rs945635	5	Adipose_Subcutaneous; Esophagus_Mucosa; Lung; Spleen; Whole_Blood	7	1q23.1	-	T	T
ENSG00000240053.8	LY6G5B	Lymphocyte antigen 6 family member G5B	4	-	-	Immune, Signaling: Glycophosphatidylinositol	-	4	rs1264349; rs1264351; rs1264373; rs1265905	1	Lung	1	6p21.33	-	-	-
ENSG00000204421.2	LY6G6C	Lymphocyte antigen 6 family member G6C	31	-	-	Immune, Signaling: Glycophosphatidylinositol	-	31	rs1150753; rs1150754; rs1150755; rs1150756; rs1150757; rs1265888; rs1265889; rs1265905; rs1270942; rs150353632; rs1794279; rs1794282; rs2395151; rs2395160; rs2857595; rs2894251; rs2894254; rs3117103; rs3129950; rs3129956; rs3129966; rs3130288; rs3130632; rs3132941; rs3134962; rs367364; rs369637; rs389884; rs394439; rs497309; rs7773668	1	Esophagus_Mucosa	16	6p21.33	-	-	-
ENSG00000156711.12	MAPK13	Mitogen-activated protein kinase 13	83	MAPK13	GO:0001819~positive regulation of cytokine production	Immune, Signaling: Inflammation	-	83	rs112201657; rs112202188; rs113008645; rs113885326; rs138782604; rs144956706; rs146269924; rs146680189; rs147404416; rs16883819; rs16883860; rs16883989; rs16884628; rs16884660; rs16884694; rs16884906; rs16884919; rs2237096; rs35214995; rs3730327; rs3730366; rs3761980; rs376732583; rs3804451; rs41271263; rs56044978; rs56059109; rs56133220; rs56156688; rs56327416; rs56362075; rs56413204; rs56715462…	4	Brain_Cerebellar_Hemisphere; Brain_Cerebellum; Esophagus_Gastroesophageal_Junction; Esophagus_Muscularis	16	6p21.31	-	-	-
ENSG00000111540.11	RAB5B	RAB5B, member RAS oncogene family	19	-	GO:0030100~regulation of endocytosis	Immune, Signaling: SMAD	rs10876870; rs4759229	19	rs10876864; rs10876866; rs10876870; rs11171739; rs1131017; rs1689510; rs1701704; rs1702877; rs2271194; rs2292239; rs2456973; rs34415530; rs3741499; rs4759229; rs705704; rs7297175; rs772921; rs7955865; rs877636	1	Muscle_Skeletal	3	12q13.2	T	-	-
ENSG00000166949.11	SMAD3	SMAD family member 3	1	-	GO:1901888~regulation of cell junction assembly	Immune, Signaling: SMAD	-	1	rs72743477	1	Thyroid	3	15q22.33	T	-	-
ENSG00000005020.8	SKAP2	Src kinase associated phosphoprotein 2	2	-	GO:0002757~immune response-activating signal transduction	Immune, Signaling: Src	-	2	rs17323934; rs73069541	1	Whole_Blood	2	7p15.2	-	-	-
ENSG00000184293.3	CLECL1	C-type lectin like 1	2	-	-	Immune, T cell: costimulator	-	2	rs4763879; rs917911	5	Adipose_Subcutaneous; Adipose_Visceral_Omentum; Adrenal_Gland; Lung; Nerve_Tibial	8	12p13.31	T	-	T
ENSG00000119919.9	NKX2-3	NK2 homeobox 3	9	-	GO:0030217~T cell differentiation	Immune, T cell: differentiation, TF	-	9	rs10883370; rs10883371; rs10883372; rs10883373; rs11190140; rs1332099; rs41290504; rs7893840; rs7908704	1	Thyroid	12	10q24.2	-	-	-
ENSG00000213658.6	LAT	Linker for activation of T cells	1	-	GO:0045576~mast cell activation	Immune, T cell: TCR	-	1	rs112191041	1	Muscle_Skeletal	17	16p11.2	-	-	-
ENSG00000105287.8	PRKD2	Protein kinase D2	5	PRKD2	GO:0050852~T cell receptor signaling pathway	Immune, T cell: TCR, downstream signaling	-	5	rs313839; rs313841; rs402072; rs425105; rs60652743	13	Adipose_Subcutaneous; Artery_Coronary; Artery_Tibial; Cells_Transformed_fibroblasts; Colon_Sigmoid; Esophagus_Muscularis; Heart_Atrial_Appendage; Heart_Left_Ventricle; Muscle_Skeletal; Nerve_Tibial; Pituitary; Thyroid; Whole_Blood	7	19q13.32	T	-	-
ENSG00000171862.5	PTEN	Phosphatase and tensin homolog	7	-	GO:0046855~inositol phosphate dephosphorylation	Immune, T cell: TCR, downstream signaling	-	7	rs10509540; rs12416116; rs17110523; rs286487; rs7094781; rs737391; rs9665166	1	Pancreas	3	10q23.31	T	-	-
ENSG00000185010.9	F8	Coagulation factor VIII	6	-	GO:0002526~acute inflammatory response	Immune: Blood coagulation	-	6	rs1605895; rs1848763; rs2664170; rs2664172; rs5945233; rs5987015	1	Nerve_Tibial	9	Xq28	T	-	-
ENSG00000176046.7	NUPR1	Nuclear protein 1, transcriptional regulator	85	-	GO:0002526~acute inflammatory response	Immune: Transcription factor	rs4788084; rs62031562; rs743590; rs762633	85	rs1059491; rs1074631; rs11074911; rs112047757; rs112191041; rs112479807; rs112831778; rs113208333; rs1136703; rs12445744; rs12445823; rs12446550; rs12447461; rs12448429; rs12598357; rs13333976; rs143626010; rs151174; rs153106; rs153109; rs17640009; rs17707300; rs189278832; rs2077031; rs2106480; rs231976; rs231977; rs240702; rs240704; rs240705; rs240707; rs26528; rs2726036; rs28698667; rs28772958;…	4	Artery_Aorta; Artery_Tibial; Brain_Cerebellar_Hemisphere; Esophagus_Muscularis	17	16p11.2_Example2	-	-	-
ENSG00000111275.8	ALDH2	Aldehyde dehydrogenase 2 family member	4	-	GO:0046164~alcohol catabolic process	Metabolism: Alcohol, aldehyde dehydrogenase	-	4	rs10774625; rs17696736; rs35350651; rs4766578	1	Skin_Not_Sun_Exposed_Suprapubic	10	12q24.12	T	-	-
ENSG00000185973.6	TMLHE	Trimethyllysine hydroxylase, epsilon	7	-	GO:0009437~carnitine metabolic process	Metabolism: Carnitine, Trimethyllysine dioxygenase	-	7	rs1605895; rs1848763; rs2664170; rs2664172; rs2728723; rs5945233; rs5987015	4	Esophagus_Mucosa; Muscle_Skeletal; Skin_Sun_Exposed_Lower_leg; Stomach	3	Xq28	T	-	-
ENSG00000186075.8	ZPBP2	Zona pellucida binding protein 2	4	-	-	Metabolism: Ceramide, Asthma (29536159)	-	4	rs1008723; rs12453507; rs2290400; rs56380902	1	Testis	11	17q12	T	-	-
ENSG00000204338.4	CYP21A1P	Cytochrome P450 family 21 subfamily A member 1, pseudogene	61	-	-	Metabolism: CYP, Pseudogene	rs3129716	61	rs1150753; rs1150754; rs1150755; rs1150756; rs1150757; rs1265888; rs1265889; rs1265905; rs1270942; rs150353632; rs1613056; rs1617322; rs1794272; rs1794277; rs1794279; rs1794280; rs1794282; rs1794283; rs1794511; rs1794519; rs1794528; rs1794530; rs1980493; rs2227138; rs2395151; rs2395158; rs2395160; rs2647004; rs2647019; rs2854275; rs2854277; rs2856674; rs2857595; rs2894251; rs2894254; rs3117097; r…	32	Adipose_Subcutaneous; Adipose_Visceral_Omentum; Adrenal_Gland; Artery_Aorta; Artery_Tibial; Brain_Amygdala; Brain_Anterior_cingulate_cortex_BA24; Brain_Caudate_basal_ganglia; Brain_Cerebellar_Hemisphere; Brain_Cerebellum; Brain_Cortex; Brain_Frontal_Cortex_BA9; Brain_Hypothalamus; Breast_Mammary_Tissue; Colon_Sigmoid; Colon_Transverse; Esophagus_Gastroesophageal_Junction; Esophagus_Mucosa; Esopha…	27	6p21.33_Example1	-	-	-
ENSG00000231852.2	CYP21A2	Cytochrome P450 family 21 subfamily A member 2	58	-	GO:1901615~organic hydroxy compound metabolic process	Metabolism: Cytochrome P450	rs3129716	58	rs1150753; rs1150754; rs1150755; rs1150756; rs1150757; rs1265888; rs1265889; rs1265905; rs1270942; rs150353632; rs1613056; rs1617322; rs1794272; rs1794277; rs1794279; rs1794280; rs1794282; rs1794283; rs1794511; rs1794519; rs1794528; rs1794530; rs1980493; rs2227138; rs2395151; rs2395158; rs2395160; rs2647004; rs2647019; rs2854275; rs2854277; rs2856674; rs2894251; rs2894254; rs3117097; rs3117103; r…	7	Adipose_Subcutaneous; Artery_Aorta; Artery_Tibial; Brain_Cerebellum; Skin_Not_Sun_Exposed_Suprapubic; Skin_Sun_Exposed_Lower_leg; Whole_Blood	27	6p21.33_Example1	-	-	-
ENSG00000180176.10	TH	Tyrosine hydroxylase	6	TH	GO:0009712~catechol-containing compound metabolic process	Metabolism: Dopamine synthesis from Tyrosine	-	6	rs3842729; rs3842752; rs3842755; rs3842756; rs4929966; rs72853903	2	Skin_Not_Sun_Exposed_Suprapubic; Thyroid	23	11p15.5	-	-	-
ENSG00000233276.2	GPX1	Glutathione peroxidase 1	27	-	GO:0002437~inflammatory response to antigenic stimulus	Metabolism: Glutathione peroxiase	rs11715915; rs9814873	27	rs10212296; rs1050450; rs10640; rs11706370; rs11708955; rs11711536; rs11715915; rs11716974; rs13079643; rs13087851; rs13090388; rs17080528; rs1800668; rs1987628; rs34588335; rs35024166; rs35115732; rs3811699; rs6446264; rs67485053; rs6793308; rs6797664; rs6809216; rs7630869; rs7646366; rs7648841; rs9814873	2	Brain_Cerebellum; Cells_Transformed_fibroblasts	7	3p21.33	-	-	-
ENSG00000145020.10	AMT	Aminomethyltransferase	77	-	GO:0044282~small molecule catabolic process	Metabolism: Glycine cleavage system	rs11715915; rs6997; rs9814873	77	rs10212296; rs1050450; rs10640; rs11130203; rs111903592; rs11706370; rs11708955; rs11711536; rs11712569; rs11713474; rs11715915; rs11716974; rs11719996; rs11720597; rs11922013; rs11926781; rs12330269; rs13079082; rs13079643; rs13087851; rs13090388; rs17080528; rs1800668; rs1801143; rs1987628; rs33999608; rs34196454; rs34293138; rs34363169; rs34427167; rs34588335; rs35024166; rs35115732; rs3516979…	11	Adipose_Subcutaneous; Adipose_Visceral_Omentum; Artery_Aorta; Artery_Tibial; Esophagus_Mucosa; Esophagus_Muscularis; Lung; Muscle_Skeletal; Nerve_Tibial; Skin_Sun_Exposed_Lower_leg; Thyroid	1	3p21.33	T	-	-
ENSG00000204444.6	APOM	Apolipoprotein M	1	-	GO:0009749~response to glucose	Metabolism: Lipid trnasport, phospholipid binidng	-	1	rs3134942	1	Muscle_Skeletal	10	6p21.33	-	-	-
ENSG00000146112.7	PPP1R18	Protein phosphatase 1 regulatory subunit 18	30	-	-	Metabolism: PP1, enzyme regulation	rs886424; rs1264361	30	rs1264349; rs1264351; rs1264352; rs1264353; rs1264355; rs1264356; rs1264357; rs1264361; rs1264373; rs1541269; rs1573296; rs1970; rs2023473; rs2157678; rs2427749; rs2517595; rs2517596; rs2517597; rs2523976; rs2523977; rs2523978; rs2523979; rs2523986; rs2523987; rs2523988; rs2844789; rs2844790; rs2844791; rs886424; rs886425	4	Artery_Aorta; Artery_Tibial; Esophagus_Muscularis; Thyroid	7	6p21.33_Example1	T*	-	-
ENSG00000196502.7	SULT1A1	Sulfotransferase family 1A member 1	85	-	GO:0009712~catechol-containing compound metabolic process	Metabolism: Sulfotransferase	rs4788084; rs62031562; rs743590; rs762633	85	rs1059491; rs1074631; rs11074911; rs112047757; rs112191041; rs112479807; rs112831778; rs113208333; rs1136703; rs12445744; rs12445823; rs12446550; rs12447461; rs12448429; rs12598357; rs13333976; rs143626010; rs151174; rs153106; rs153109; rs17640009; rs17707300; rs189278832; rs2077031; rs2106480; rs231976; rs231977; rs240702; rs240704; rs240705; rs240707; rs26528; rs2726036; rs28698667; rs28772958;…	21	Artery_Aorta; Artery_Tibial; Brain_Cortex; Cells_Transformed_fibroblasts; Colon_Transverse; Esophagus_Gastroesophageal_Junction; Esophagus_Mucosa; Esophagus_Muscularis; Heart_Atrial_Appendage; Heart_Left_Ventricle; Lung; Muscle_Skeletal; Nerve_Tibial; Pancreas; Pituitary; Prostate; Skin_Not_Sun_Exposed_Suprapubic; Skin_Sun_Exposed_Lower_leg; Stomach; Thyroid; Whole_Blood	4	16p11.2_Example2	-	-	-
ENSG00000197165.6	SULT1A2	Sulfotransferase family 1A member 2	86	SULT1A2	GO:0009712~catechol-containing compound metabolic process	Metabolism: Sulfotransferase	rs4788084; rs62031562; rs743590; rs762633	86	rs1059491; rs1074631; rs11074911; rs112047757; rs112191041; rs112479807; rs112831778; rs113208333; rs1136703; rs12445744; rs12445823; rs12446550; rs12447461; rs12448429; rs12598357; rs13333976; rs143626010; rs151174; rs151234; rs153106; rs153109; rs17640009; rs17707300; rs189278832; rs2077031; rs2106480; rs231976; rs231977; rs240702; rs240704; rs240705; rs240707; rs26528; rs2726036; rs28698667; r…	38	Adipose_Subcutaneous; Adipose_Visceral_Omentum; Adrenal_Gland; Artery_Aorta; Artery_Coronary; Artery_Tibial; Brain_Amygdala; Brain_Anterior_cingulate_cortex_BA24; Brain_Caudate_basal_ganglia; Brain_Cortex; Brain_Frontal_Cortex_BA9; Brain_Hippocampus; Brain_Hypothalamus; Brain_Nucleus_accumbens_basal_ganglia; Brain_Putamen_basal_ganglia; Brain_Spinal_cord_cervical_c-1; Breast_Mammary_Tissue; Cells…	4	16p11.2_Example2	-	-	-
ENSG00000181915.3	ADO	2-aminoethanethiol dioxygenase	4	-	GO:0044282~small molecule catabolic process	Metabolism: Thiol dioxygenase, cysteamine to hypotaurine	-	4	rs10822050; rs10995271; rs12766391; rs138012443	1	Muscle_Skeletal	11	10q21.3	T	-	-
ENSG00000184117.7	NIPSNAP1	Nipsnap homolog 1	4	-	-	Mitochondria: DNA maintenance	-	4	rs193471; rs5753008; rs5763790; rs5763797	1	Esophagus_Mucosa	25	22q12.2	-	-	-
ENSG00000180488.10	MIGA1	Mitoguardin 1	2	-	-	Mitochondria: Mitochondrial fusion regulotor	-	2	rs111564203; rs142216833	1	Skin_Not_Sun_Exposed_Suprapubic	24	1p31.1	-	-	-
ENSG00000139531.8	SUOX	Sulfite oxidase	19	SUOX	-	Mitochondria: Sulfite oxidase	rs10876870; rs4759229	19	rs10876864; rs10876866; rs10876870; rs11171739; rs1131017; rs1689510; rs1701704; rs1702877; rs2271194; rs2292239; rs2456973; rs34415530; rs3741499; rs4759229; rs705704; rs7297175; rs772921; rs7955865; rs877636	28	Adipose_Subcutaneous; Artery_Aorta; Artery_Tibial; Brain_Caudate_basal_ganglia; Brain_Cerebellar_Hemisphere; Brain_Cerebellum; Brain_Cortex; Brain_Hippocampus; Brain_Putamen_basal_ganglia; Colon_Sigmoid; Colon_Transverse; Esophagus_Gastroesophageal_Junction; Esophagus_Muscularis; Heart_Atrial_Appendage; Heart_Left_Ventricle; Lung; Nerve_Tibial; Pancreas; Pituitary; Prostate; Skin_Not_Sun_Exposed_…	5	12q13.2	T	T	-
ENSG00000178952.4	TUFM	Tu translation elongation factor, mitochondrial	85	-	-	Mitochondria: translation	rs4788084; rs62031562; rs743590; rs762633	85	rs1059491; rs1074631; rs11074911; rs112047757; rs112191041; rs112479807; rs112831778; rs113208333; rs1136703; rs12445744; rs12445823; rs12446550; rs12447461; rs12448429; rs12598357; rs13333976; rs143626010; rs151174; rs153106; rs153109; rs17640009; rs17707300; rs189278832; rs2077031; rs2106480; rs231976; rs231977; rs240702; rs240704; rs240705; rs240707; rs26528; rs2726036; rs28698667; rs28772958;…	20	Adipose_Subcutaneous; Adipose_Visceral_Omentum; Artery_Aorta; Artery_Tibial; Brain_Nucleus_accumbens_basal_ganglia; Breast_Mammary_Tissue; Colon_Sigmoid; Colon_Transverse; Esophagus_Gastroesophageal_Junction; Esophagus_Mucosa; Esophagus_Muscularis; Lung; Nerve_Tibial; Ovary; Pancreas; Skin_Not_Sun_Exposed_Suprapubic; Skin_Sun_Exposed_Lower_leg; Testis; Thyroid; Whole_Blood	18	16p11.2_Example2	-	T*	T*
ENSG00000137411.12	VARS2	Valyl-tRNA synthetase 2, mitochondrial	10	-	-	Mitochondria: tRNA(Val) synthetase	rs886424; rs1264361	10	rs1264349; rs1264351; rs1264353; rs1264355; rs1264356; rs1264357; rs1264361; rs1264373; rs886424; rs886425	2	Lung; Skin_Sun_Exposed_Lower_leg	14	6p21.33_Example1	-	-	-
ENSG00000145029.7	NICN1	Nicolin 1	77	-	-	Nucleus	rs11715915; rs6997; rs9814873	77	rs10212296; rs1050450; rs10640; rs11130203; rs111903592; rs11706370; rs11708955; rs11711536; rs11712569; rs11713474; rs11715915; rs11716974; rs11719996; rs11720597; rs11922013; rs11926781; rs12330269; rs13079082; rs13079643; rs13087851; rs13090388; rs17080528; rs1800668; rs1801143; rs1987628; rs33999608; rs34196454; rs34293138; rs34363169; rs34427167; rs34588335; rs35024166; rs35115732; rs3516979…	6	Artery_Aorta; Artery_Tibial; Esophagus_Muscularis; Lung; Nerve_Tibial; Thyroid	1	3p21.33	-	-	-
ENSG00000198156.6	NPIPB6	Nuclear pore complex interacting protein family member B6	85	-	-	Nucleus: Nuclear pore complex	rs4788084; rs62031562; rs743590; rs762633	85	rs1059491; rs1074631; rs11074911; rs112047757; rs112191041; rs112479807; rs112831778; rs113208333; rs1136703; rs12445744; rs12445823; rs12446550; rs12447461; rs12448429; rs12598357; rs13333976; rs143626010; rs151174; rs153106; rs153109; rs17640009; rs17707300; rs189278832; rs2077031; rs2106480; rs231976; rs231977; rs240702; rs240704; rs240705; rs240707; rs26528; rs2726036; rs28698667; rs28772958;…	2	Skin_Sun_Exposed_Lower_leg; Testis	11	16p11.2_Example2	-	-	-
ENSG00000196993.4	NPIPB9	Nuclear pore complex interacting protein family member B9	77	-	-	Nucleus: Nuclear pore complex	rs4788084; rs62031562; rs743590; rs762633	77	rs1059491; rs1074631; rs11074911; rs112047757; rs112191041; rs112479807; rs112831778; rs113208333; rs1136703; rs12445744; rs12445823; rs12446550; rs12447461; rs12448429; rs13333976; rs143626010; rs151174; rs153106; rs153109; rs17640009; rs17707300; rs189278832; rs2077031; rs2106480; rs231976; rs231977; rs240702; rs240704; rs240705; rs240707; rs26528; rs2726036; rs28698667; rs28772958; rs35175818;…	2	Esophagus_Muscularis; Stomach	11	16p11.2_Example2	-	-	-
ENSG00000203760.4	CENPW	Centromere protein W	14	-	GO:0043044~ATP-dependent chromatin remodeling	Proliferation: CENPA-NAC complex	-	14	rs10641703; rs1361109; rs139082274; rs1415671; rs1538171; rs2027299; rs2039735; rs2152876; rs2184968; rs2326387; rs4895807; rs4897178; rs4897181; rs6919397	1	Heart_Atrial_Appendage	8	6q22.32	-	-	-
ENSG00000138092.6	CENPO	Centromere protein O	13	-	GO:0043044~ATP-dependent chromatin remodeling	Proliferation: Centromere complex	rs478222	13	rs1530016; rs478222; rs483428; rs487617; rs488817; rs492393; rs497567; rs510107; rs512419; rs519111; rs522806; rs530951; rs839652	1	Whole_Blood	8	2p23.3	-	-	-
ENSG00000137312.10	FLOT1	Flotillin 1	36	FLOT1	GO:1901888~regulation of cell junction assembly	Protein transport: Caveolae, vesicle	rs886424; rs1264361	36	rs1264349; rs1264351; rs1264353; rs1264355; rs1264356; rs1264357; rs1264361; rs1264373; rs1541269; rs1573296; rs1970; rs2023473; rs2157678; rs2239529; rs2245420; rs2249099; rs2427749; rs2517595; rs2517596; rs2517597; rs2517598; rs2523976; rs2523977; rs2523978; rs2523979; rs2523984; rs2523985; rs2523986; rs2523987; rs2523988; rs2523989; rs2844789; rs2844790; rs2844791; rs886424; rs886425	5	Brain_Cerebellum; Lung; Nerve_Tibial; Pituitary; Thyroid	2	6p21.33_Example1	T*	-	-
ENSG00000100314.3	CABP7	Calcium binding protein 7	5	-	-	Protein transport: Golgi-to-plasma membrane	-	5	rs193474; rs193475; rs193476; rs1989870; rs5763751	1	Brain_Cerebellum	6	22q12.2	-	-	-
ENSG00000177548.8	RABEP2	Rabaptin, RAB GTPase binding effector protein 2	51	-	-	Protein transport: Membrane trafficking	rs62031562; rs743590; rs762633	51	rs1059491; rs1074631; rs11074911; rs112047757; rs112191041; rs112479807; rs112831778; rs1136703; rs12445744; rs12445823; rs12447461; rs12448429; rs143626010; rs17640009; rs17707300; rs2077031; rs35175818; rs3785354; rs4149398; rs4149406; rs4787455; rs4787456; rs4787457; rs4788073; rs4788074; rs4788076; rs4788077; rs4788078; rs4788080; rs55792032; rs56209193; rs56272201; rs56396270; rs62031560; rs…	1	Adrenal_Gland	18	16p11.2_Example2	-	-	-
ENSG00000148396.14	SEC16A	SEC16 homolog A, endoplasmic reticulum export factor	1	-	GO:0006461~protein complex assembly	Protein transport: Sec16 complex, COPII vesicle formation	-	1	rs11145763	2	Pancreas; Whole_Blood	1	9q34.3	-	-	-
ENSG00000072682.14	P4HA2	Prolyl 4-hydroxylase subunit alpha 2	1	-	-	Protein: Collagen synthesis	-	1	rs11741255	6	Artery_Aorta; Artery_Tibial; Esophagus_Mucosa; Nerve_Tibial; Testis; Thyroid	3	5q31.1	T	-	-
ENSG00000165689.12	ENTR1	Endosome associated trafficking regulator 1	1	-	-	Protein: Cytokinesis	-	1	rs11145763	1	Whole_Blood	1	9q34.3	-	-	-
ENSG00000166822.8	TMEM170A	Transmembrane protein 170A	34	-	GO:0006461~protein complex assembly	Protein: ER and nuclear envelope morphogenesis	-	34	rs111852127; rs11317724; rs13331385; rs147630228; rs184458383; rs28690217; rs2870463; rs59409959; rs60470336; rs61634868; rs6564232; rs6564233; rs6564234; rs6564235; rs6564236; rs6564237; rs66473537; rs66535165; rs66881382; rs67478528; rs7195852; rs7197746; rs7202844; rs7202858; rs7202877; rs72802357; rs72802365; rs72802372; rs72802375; rs8052763; rs8053595; rs9921586; rs9936550; rs9940370	2	Skin_Not_Sun_Exposed_Suprapubic; Skin_Sun_Exposed_Lower_leg	8	16q23.1	T	-	-
ENSG00000161395.8	PGAP3	Post-GPI attachment to proteins 3	4	-	GO:0006661~phosphatidylinositol biosynthetic process	Protein: GPI-specific phospholipase	-	4	rs1008723; rs12453507; rs2290400; rs56380902	4	Heart_Left_Ventricle; Pancreas; Stomach; Thyroid	17	17q12	T	-	-
ENSG00000181027.6	FKRP	Fukutin related protein	5	-	-	Protein: modification	-	5	rs313839; rs313841; rs402072; rs425105; rs60652743	19	Adipose_Subcutaneous; Adipose_Visceral_Omentum; Artery_Aorta; Artery_Tibial; Brain_Hippocampus; Cells_Transformed_fibroblasts; Colon_Sigmoid; Colon_Transverse; Esophagus_Gastroesophageal_Junction; Esophagus_Mucosa; Esophagus_Muscularis; Heart_Atrial_Appendage; Heart_Left_Ventricle; Lung; Muscle_Skeletal; Nerve_Tibial; Skin_Not_Sun_Exposed_Suprapubic; Skin_Sun_Exposed_Lower_leg; Thyroid	3	19q13.32	-	-	-
ENSG00000197728.5	RPS26	Ribosomal protein S26	19	RPS26	GO:0016032~viral process	Protein: Ribosomal protein	rs10876870; rs4759229	19	rs10876864; rs10876866; rs10876870; rs11171739; rs1131017; rs1689510; rs1701704; rs1702877; rs2271194; rs2292239; rs2456973; rs34415530; rs3741499; rs4759229; rs705704; rs7297175; rs772921; rs7955865; rs877636	48	Adipose_Subcutaneous; Adipose_Visceral_Omentum; Adrenal_Gland; Artery_Aorta; Artery_Coronary; Artery_Tibial; Brain_Amygdala; Brain_Anterior_cingulate_cortex_BA24; Brain_Caudate_basal_ganglia; Brain_Cerebellar_Hemisphere; Brain_Cerebellum; Brain_Cortex; Brain_Frontal_Cortex_BA9; Brain_Hippocampus; Brain_Hypothalamus; Brain_Nucleus_accumbens_basal_ganglia; Brain_Putamen_basal_ganglia; Brain_Spinal_…	3	12q13.2	-	-	-
ENSG00000204308.6	RNF5	Ring finger protein 5	58	-	GO:0009617~response to bacterium	Protein: Ubiquitin ligase	rs3129716	58	rs1150753; rs1150754; rs1150755; rs1150756; rs1150757; rs1265888; rs1265889; rs1265905; rs1270942; rs150353632; rs1613056; rs1617322; rs1794272; rs1794277; rs1794279; rs1794280; rs1794282; rs1794283; rs1794511; rs1794519; rs1794528; rs1794530; rs1980493; rs2227138; rs2395151; rs2395158; rs2395160; rs2647004; rs2647019; rs2854275; rs2854277; rs2856674; rs2894251; rs2894254; rs3117097; rs3117103; r…	6	Colon_Transverse; Esophagus_Muscularis; Muscle_Skeletal; Pancreas; Stomach; Thyroid	5	6p21.32_Example1	T	-	-
ENSG00000213676.6	ATF6B	Activating transcription factor 6 beta	1	-	-	Protien: Unfolded protein response, transcription factor	-	1	rs4321864	1	Muscle_Skeletal	1	6p21.33	-	-	-
ENSG00000271623.1	AC138894.3	AC138894.3	85	-	-	Pseudogene	rs4788084; rs62031562; rs743590; rs762633	85	rs1059491; rs1074631; rs11074911; rs112047757; rs112191041; rs112479807; rs112831778; rs113208333; rs1136703; rs12445744; rs12445823; rs12446550; rs12447461; rs12448429; rs12598357; rs13333976; rs143626010; rs151174; rs153106; rs153109; rs17640009; rs17707300; rs189278832; rs2077031; rs2106480; rs231976; rs231977; rs240702; rs240704; rs240705; rs240707; rs26528; rs2726036; rs28698667; rs28772958;…	4	Nerve_Tibial; Ovary; Testis; Thyroid	1	16p11.2_Example2	-	-	-
ENSG00000270424.1	AC145285.5	AC138894.3	85	-	-	Pseudogene	rs4788084; rs62031562; rs743590; rs762633	85	rs1059491; rs1074631; rs11074911; rs112047757; rs112191041; rs112479807; rs112831778; rs113208333; rs1136703; rs12445744; rs12445823; rs12446550; rs12447461; rs12448429; rs12598357; rs13333976; rs143626010; rs151174; rs153106; rs153109; rs17640009; rs17707300; rs189278832; rs2077031; rs2106480; rs231976; rs231977; rs240702; rs240704; rs240705; rs240707; rs26528; rs2726036; rs28698667; rs28772958;…	5	Nerve_Tibial; Skin_Not_Sun_Exposed_Suprapubic; Skin_Sun_Exposed_Lower_leg; Testis; Thyroid	1	16p11.2_Example2	-	-	-
ENSG00000259982.1	CDC37P1	Cell division cycle 37 pseudogene 1	85	-	-	Pseudogene	rs4788084; rs62031562; rs743590; rs762633	85	rs1059491; rs1074631; rs11074911; rs112047757; rs112191041; rs112479807; rs112831778; rs113208333; rs1136703; rs12445744; rs12445823; rs12446550; rs12447461; rs12448429; rs12598357; rs13333976; rs143626010; rs151174; rs153106; rs153109; rs17640009; rs17707300; rs189278832; rs2077031; rs2106480; rs231976; rs231977; rs240702; rs240704; rs240705; rs240707; rs26528; rs2726036; rs28698667; rs28772958;…	19	Adipose_Subcutaneous; Artery_Aorta; Artery_Coronary; Artery_Tibial; Breast_Mammary_Tissue; Cells_EBV-transformed_lymphocytes; Cells_Transformed_fibroblasts; Colon_Transverse; Heart_Atrial_Appendage; Liver; Lung; Nerve_Tibial; Pancreas; Prostate; Small_Intestine_Terminal_Ileum; Spleen; Stomach; Testis; Thyroid	17	16p11.2_Example2	-	-	-
ENSG00000263179.1	HNRNPCP4	Heterogeneous nuclear ribonucleoprotein C pseudogene 4	8	-	-	Pseudogene	-	8	rs12708716; rs12917893; rs12930373; rs17673553; rs2903692; rs34720006; rs4322688; rs62026379	1	Thyroid	1	16p13.13	-	-	-
ENSG00000233232.2	NPIPB7	Nuclear pore complex interacting protein family member B7	85	-	-	Pseudogene	rs4788084; rs62031562; rs743590; rs762633	85	rs1059491; rs1074631; rs11074911; rs112047757; rs112191041; rs112479807; rs112831778; rs113208333; rs1136703; rs12445744; rs12445823; rs12446550; rs12447461; rs12448429; rs12598357; rs13333976; rs143626010; rs151174; rs153106; rs153109; rs17640009; rs17707300; rs189278832; rs2077031; rs2106480; rs231976; rs231977; rs240702; rs240704; rs240705; rs240707; rs26528; rs2726036; rs28698667; rs28772958;…	17	Adipose_Subcutaneous; Artery_Aorta; Artery_Tibial; Brain_Anterior_cingulate_cortex_BA24; Brain_Caudate_basal_ganglia; Brain_Cerebellar_Hemisphere; Brain_Cerebellum; Brain_Cortex; Brain_Hypothalamus; Brain_Nucleus_accumbens_basal_ganglia; Brain_Putamen_basal_ganglia; Lung; Skin_Not_Sun_Exposed_Suprapubic; Skin_Sun_Exposed_Lower_leg; Testis; Thyroid; Whole_Blood	11	16p11.2_Example2	-	-	-
ENSG00000232871.4	SEC1P	Secretory blood group 1, pseudogene	5	-	-	Pseudogene	-	5	rs281377; rs516246; rs516316; rs679574; rs681343	2	Lung; Thyroid	11	19q13.33	-	-	-
ENSG00000250535.1	STK19B	Serine/threonine kinase 19B (pseudogene)	43	-	-	Pseudogene	rs3129716	43	rs1150753; rs1150754; rs1150755; rs1150756; rs1150757; rs1265888; rs1265889; rs1265905; rs1270942; rs150353632; rs1613056; rs1617322; rs1794277; rs1794279; rs1794280; rs1794282; rs1794283; rs1794511; rs2395151; rs2395160; rs2647004; rs2647019; rs2854275; rs2854277; rs2856674; rs2894251; rs2894254; rs3117103; rs3129716; rs3129950; rs3129956; rs3129966; rs3130288; rs3132941; rs3134962; rs367364; rs…	3	Colon_Sigmoid; Liver; Testis	27	6p21.33_Example1	-	-	-
ENSG00000248290.1	TNXA	Tenascin XA (pseudogene)	42	-	-	Pseudogene	rs3129716	42	rs1150753; rs1150756; rs1150757; rs1265905; rs1270942; rs150353632; rs1613056; rs1617322; rs1794277; rs1794280; rs1794282; rs1794283; rs1794511; rs1794519; rs1794528; rs1980493; rs2227138; rs2395151; rs2395158; rs2395160; rs2647004; rs2647019; rs2854275; rs2854277; rs2856674; rs2894251; rs2894254; rs3117097; rs3117103; rs3129716; rs3129950; rs3129953; rs3129956; rs3129959; rs3129966; rs3130288; r…	1	Liver	27	6p21.33_Example1	-	-	-
ENSG00000231402.1	WASF5P	WAS protein family member 5, pseudogene	30	-	-	Pseudogene	rs886424; rs1264361	30	rs1150753; rs1150754; rs1150755; rs1150756; rs1150757; rs1264349; rs1264351; rs1264353; rs1264355; rs1264356; rs1264357; rs1264361; rs1264373; rs1265888; rs1265889; rs1265905; rs1270942; rs3130288; rs3130632; rs3131296; rs3132941; rs3134942; rs3134962; rs367364; rs369637; rs389884; rs394439; rs497309; rs886424; rs886425	1	Pancreas	14	6p21.33_Example1	-	-	-
ENSG00000204623.4	ZNRD1ASP	Zinc ribbon domain containing 1 antisense, pseudogene	17	-	-	Pseudogene	-	17	rs2239529; rs2245420; rs2249099; rs2427749; rs2517595; rs2517596; rs2517597; rs2517598; rs2523976; rs2523977; rs2523979; rs2523984; rs2523985; rs2523986; rs2523987; rs2523988; rs2523989	6	Artery_Aorta; Artery_Tibial; Esophagus_Muscularis; Nerve_Tibial; Skin_Sun_Exposed_Lower_leg; Thyroid	1	6p22.1	-	-	-
ENSG00000214894.2	LINC00243	Long intergenic non-protein coding RNA 243	16	LINC00243	-	RNA: lncRNA	rs886424; rs1264361	16	rs1264349; rs1264351; rs1264353; rs1264355; rs1264356; rs1264357; rs1264361; rs1264373; rs1573296; rs1970; rs2023473; rs2157678; rs2523978; rs2844789; rs886424; rs886425	1	Whole_Blood	7	6p21.33_Example1	T*	-	-
ENSG00000233006.2	MIR3936HG	MIR3936 host gene	1	-	-	RNA: miRNA	-	1	rs11741255	6	Adipose_Visceral_Omentum; Brain_Nucleus_accumbens_basal_ganglia; Heart_Atrial_Appendage; Heart_Left_Ventricle; Muscle_Skeletal; Stomach	15	5q31.1	-	-	-
ENSG00000226167.1	AP4B1-AS1	AP4B1 antisense RNA 1	6	AP4B1-AS1	-	RNA: Non-coding RNA	-	6	rs11102694; rs11552449; rs2358994; rs2358995; rs7513707; rs7547478	1	Cells_Transformed_fibroblasts	1	1p13.2	T	-	-
ENSG00000260442.1	ATP2A1-AS1	ATP2A1 antisense RNA 1	85	-	-	RNA: Non-coding RNA	rs4788084; rs62031562; rs743590; rs762633	85	rs1059491; rs1074631; rs11074911; rs112047757; rs112191041; rs112479807; rs112831778; rs113208333; rs1136703; rs12445744; rs12445823; rs12446550; rs12447461; rs12448429; rs12598357; rs13333976; rs143626010; rs151174; rs153106; rs153109; rs17640009; rs17707300; rs189278832; rs2077031; rs2106480; rs231976; rs231977; rs240702; rs240704; rs240705; rs240707; rs26528; rs2726036; rs28698667; rs28772958;…	1	Muscle_Skeletal	11	16p11.2_Example2	-	-	-
ENSG00000237914.1	SIRPG-AS1	SIRPG antisense RNA 1	4	-	-	RNA: Non-coding RNA	-	4	rs2281808; rs3746722; rs6043409; rs6110697	1	Testis	11	20p13	-	-	-
ENSG00000099869.6	IGF2-AS	IGF2 antisense RNA	2	-	-	RNA: Non-coding RNA, Cell growth inhibitor	-	2	rs1004446; rs3741204	1	Liver	5	11p15.5	T	-	-
ENSG00000188322.4	SBK1	SH3 domain binding kinase 1	15	SBK1	-	Signaling	rs4788084	15	rs112047757; rs12446550; rs153106; rs2106480; rs240702; rs240705; rs28698667; rs28772958; rs4788083; rs4788084; rs4788085; rs62034319; rs62034321; rs62034323; rs62034326	2	Skin_Not_Sun_Exposed_Suprapubic; Skin_Sun_Exposed_Lower_leg	14	16p11.2_Example2	T*	-	-
ENSG00000206052.6	DOK6	Docking protein 6	10	-	-	Signaling: Adaptor/scaffolding protein	-	10	rs13381239; rs1469858; rs1615504; rs1788105; rs1788229; rs1790961; rs1808094; rs371095822; rs727088; rs763361	1	Spleen	6	18q22.2	T	-	-
ENSG00000138031.10	ADCY3	Adenylate cyclase 3	18	-	GO:0030317~sperm motility	Signaling: Adenylyll cyclase, cAMP	rs478222	18	rs1530016; rs2917916; rs2918630; rs475868; rs478222; rs483428; rs487617; rs488817; rs492393; rs497567; rs510107; rs512419; rs519111; rs522806; rs530951; rs546217; rs564667; rs839652	2	Nerve_Tibial; Whole_Blood	3	2p23.3	T*	T*	-
ENSG00000185614.4	INKA1	Inka box actin regulator 1	77	-	GO:0035295~tube development	Signaling: Cytoskeleton reorganization, PAK4 inhibitor	rs11715915; rs6997; rs9814873	77	rs10212296; rs1050450; rs10640; rs11130203; rs111903592; rs11706370; rs11708955; rs11711536; rs11712569; rs11713474; rs11715915; rs11716974; rs11719996; rs11720597; rs11922013; rs11926781; rs12330269; rs13079082; rs13079643; rs13087851; rs13090388; rs17080528; rs1800668; rs1801143; rs1987628; rs33999608; rs34196454; rs34293138; rs34363169; rs34427167; rs34588335; rs35024166; rs35115732; rs3516979…	4	Brain_Cerebellar_Hemisphere; Brain_Cerebellum; Esophagus_Mucosa; Muscle_Skeletal	16	3p21.33	-	-	-
ENSG00000160360.7	GPSM1	G protein signaling modulator 1	1	-	-	Signaling: GPCR, Amphetamine addiction	-	1	rs11145763	1	Thyroid	14	9q34.3	-	-	-
ENSG00000148384.11	INPP5E	Inositol polyphosphate-5-phosphatase E	1	-	GO:0046855~inositol phosphate dephosphorylation	Signaling: Inositol 1,4,5-triphosphate 5-phosphatase	-	1	rs11145763	3	Brain_Caudate_basal_ganglia; Testis; Thyroid	1	9q34.3	-	T	T
ENSG00000204301.5	NOTCH4	Notch 4	59	-	GO:0060562~epithelial tube morphogenesis	Signaling: NOTCH-Jagged, cell-fate determination	rs3129716	59	rs1150753; rs1150754; rs1150755; rs1150756; rs1150757; rs1265888; rs1265889; rs1265905; rs1270942; rs150353632; rs1613056; rs1617322; rs1794272; rs1794277; rs1794279; rs1794280; rs1794282; rs1794283; rs1794511; rs1794519; rs1794528; rs1794530; rs1980493; rs2227138; rs2395151; rs2395158; rs2395160; rs2647004; rs2647019; rs2854275; rs2854277; rs2856674; rs2857595; rs2894251; rs2894254; rs3117097; r…	9	Adipose_Subcutaneous; Adipose_Visceral_Omentum; Esophagus_Mucosa; Esophagus_Muscularis; Heart_Left_Ventricle; Lung; Muscle_Skeletal; Skin_Sun_Exposed_Lower_leg; Thyroid	9	6p21.32_Example1	T	-	-
ENSG00000100330.11	MTMR3	Myotubularin related protein 3	18	-	GO:0046856~phosphatidylinositol dephosphorylation	Signaling: PI3P, phosphatase	-	18	rs1468176; rs1548389; rs193474; rs193475; rs193476; rs1989870; rs2412972; rs2412976; rs2899147; rs4336042; rs4820830; rs4823076; rs5753025; rs5753037; rs5763751; rs5763775; rs5763842; rs7287570	2	Artery_Tibial; Muscle_Skeletal	7	22q12.2	T	-	-
ENSG00000182264.4	IZUMO1	Izumo sperm-egg fusion 1	1	-	GO:0016337~single organismal cell-cell adhesion	Structure: Cell-cell adhesion	-	1	rs281377	5	Adipose_Visceral_Omentum; Adrenal_Gland; Esophagus_Mucosa; Heart_Atrial_Appendage; Lung	11	19q13.33	-	-	-
ENSG00000131435.8	PDLIM4	PDZ and LIM domain 4	1	-	-	Structure: Cytoskeletone, actin reorganization	-	1	rs11741255	1	Skin_Sun_Exposed_Lower_leg	3	5q31.1	-	-	-
ENSG00000167916.4	KRT24	Keratin 24	13	-	-	Structure: Cytoskeletone, Intermediate filament	-	13	rs1013971; rs1048572; rs1048573; rs11464691; rs4890092; rs4890117; rs7221109; rs7223136; rs757411; rs79074911; rs9906785; rs9911533; rs9915135	2	Esophagus_Mucosa; Nerve_Tibial	13	17q21.2	-	-	-
ENSG00000004534.10	RBM6	RNA binding motif protein 6	77	-	-	Transcription: binding	rs11715915; rs6997; rs9814873	77	rs10212296; rs1050450; rs10640; rs11130203; rs111903592; rs11706370; rs11708955; rs11711536; rs11712569; rs11713474; rs11715915; rs11716974; rs11719996; rs11720597; rs11922013; rs11926781; rs12330269; rs13079082; rs13079643; rs13087851; rs13090388; rs17080528; rs1800668; rs1801143; rs1987628; rs33999608; rs34196454; rs34293138; rs34363169; rs34427167; rs34588335; rs35024166; rs35115732; rs3516979…	14	Adipose_Subcutaneous; Adipose_Visceral_Omentum; Artery_Tibial; Breast_Mammary_Tissue; Colon_Sigmoid; Esophagus_Mucosa; Esophagus_Muscularis; Heart_Atrial_Appendage; Lung; Muscle_Skeletal; Nerve_Tibial; Skin_Sun_Exposed_Lower_leg; Thyroid; Whole_Blood	1	3p21.33	T	T	-
ENSG00000153774.4	CFDP1	Craniofacial development protein 1	32	-	GO:0042127~regulation of cell proliferation	Transcription: Chromatin remodeling, SRCAP binding (28367969)	-	32	rs111852127; rs11317724; rs13331385; rs147630228; rs184458383; rs28690217; rs2870463; rs60470336; rs61634868; rs6564232; rs6564233; rs6564234; rs6564235; rs6564236; rs6564237; rs66473537; rs66535165; rs66881382; rs67478528; rs7195852; rs7197746; rs7202844; rs7202858; rs7202877; rs72802357; rs72802372; rs72802375; rs8053595; rs8054218; rs9921586; rs9936550; rs9940370	2	Adipose_Subcutaneous; Adipose_Visceral_Omentum	1	16q23.1	T	-	-
ENSG00000176909.7	MAMSTR	MEF2 activating motif and SAP domain containing transcriptional regulator	5	-	-	Transcription: Coactivator	-	5	rs281377; rs516246; rs516316; rs679574; rs681343	2	Heart_Atrial_Appendage; Heart_Left_Ventricle	19	19q13.33	-	-	-
ENSG00000176476.4	SGF29	SAGA complex associated factor 29	62	-	-	Transcription: Histone acetyltranferase complex	rs62031562; rs743590; rs762633	62	rs1059491; rs1074631; rs112047757; rs112191041; rs112479807; rs112831778; rs113208333; rs1136703; rs12445744; rs12445823; rs12447461; rs12448429; rs143626010; rs153109; rs17640009; rs17707300; rs2077031; rs2106480; rs231976; rs231977; rs240707; rs26528; rs28772958; rs35175818; rs3785354; rs4115668; rs4149398; rs4149406; rs4787455; rs4787456; rs4787457; rs4787458; rs4788073; rs4788074; rs4788076; …	6	Artery_Tibial; Colon_Sigmoid; Esophagus_Muscularis; Muscle_Skeletal; Pancreas; Whole_Blood	1	16p11.2_Example2	-	-	-
ENSG00000204536.9	CCHCR1	Coiled-coil alpha-helical rod protein 1	28	-	-	Transcription: P-body component	rs886424; rs1264361	28	rs1150753; rs1150754; rs1150755; rs1150756; rs1150757; rs1264349; rs1264351; rs1264352; rs1264353; rs1264355; rs1264356; rs1264357; rs1264361; rs1264373; rs1265889; rs1265905; rs1270942; rs1573296; rs2157678; rs3130288; rs367364; rs369637; rs389884; rs394439; rs497309; rs886423; rs886424; rs886425	11	Adipose_Subcutaneous; Adipose_Visceral_Omentum; Brain_Cerebellum; Breast_Mammary_Tissue; Colon_Transverse; Esophagus_Muscularis; Lung; Nerve_Tibial; Skin_Sun_Exposed_Lower_leg; Thyroid; Whole_Blood	11	6p21.33_Example1	T	-	-
ENSG00000165684.3	SNAPC4	Small nuclear RNA activating complex polypeptide 4	1	-	-	Transcription: SNAP complex, largest subunit	-	1	rs11145763	1	Whole_Blood	1	9q34.3	T	-	-
ENSG00000073584.14	SMARCE1	SWI/SNF related, matrix associated, actin dependent regulator of chromatin, subfamily e, member 1	13	SMARCE1	GO:0043044~ATP-dependent chromatin remodeling	Transcription: SWI/SNF complex, Large component, ATP-dependent	-	13	rs1013971; rs1048572; rs1048573; rs11464691; rs4890092; rs4890117; rs7221109; rs7223136; rs757411; rs79074911; rs9906785; rs9911533; rs9915135	17	Adipose_Subcutaneous; Adipose_Visceral_Omentum; Adrenal_Gland; Artery_Aorta; Artery_Coronary; Artery_Tibial; Cells_Transformed_fibroblasts; Colon_Sigmoid; Esophagus_Gastroesophageal_Junction; Esophagus_Mucosa; Esophagus_Muscularis; Lung; Nerve_Tibial; Skin_Not_Sun_Exposed_Suprapubic; Skin_Sun_Exposed_Lower_leg; Stomach; Thyroid	3	17q21.2	T	T	T
ENSG00000204644.5	ZFP57	ZFP57 zinc finger protein	26	-	-	Transcription: TF, T1D associated	-	26	rs1541269; rs1573296; rs1970; rs2023473; rs2157678; rs2239529; rs2245420; rs2249099; rs2427749; rs2517595; rs2517596; rs2517597; rs2517598; rs2523976; rs2523977; rs2523978; rs2523979; rs2523984; rs2523985; rs2523986; rs2523987; rs2523988; rs2523989; rs2844789; rs2844790; rs2844791	22	Adipose_Subcutaneous; Adipose_Visceral_Omentum; Adrenal_Gland; Artery_Aorta; Artery_Tibial; Breast_Mammary_Tissue; Cells_Transformed_fibroblasts; Colon_Sigmoid; Colon_Transverse; Esophagus_Gastroesophageal_Junction; Esophagus_Mucosa; Esophagus_Muscularis; Heart_Atrial_Appendage; Heart_Left_Ventricle; Liver; Lung; Nerve_Tibial; Skin_Not_Sun_Exposed_Suprapubic; Skin_Sun_Exposed_Lower_leg; Stomach; …	28	6p22.1	-	-	-
ENSG00000100296.9	THOC5	THO complex 5	4	-	GO:0016032~viral process	Transcription: THO complex, TREX complex	-	4	rs193471; rs5753008; rs5763790; rs5763797	1	Esophagus_Muscularis	3	22q12.2	-	-	-
ENSG00000184110.10	EIF3C	Eukaryotic translation initiation factor 3 subunit C	69	-	GO:0065003~macromolecular complex assembly	Translation: eIF3 complex	rs4788084; rs62031562; rs743590; rs762633	69	rs1059491; rs1074631; rs11074911; rs112047757; rs112191041; rs112479807; rs112831778; rs113208333; rs1136703; rs12445744; rs12445823; rs12446550; rs12447461; rs12448429; rs151174; rs153106; rs17640009; rs17707300; rs2077031; rs2106480; rs240702; rs240705; rs28698667; rs28772958; rs35175818; rs3785354; rs4115668; rs4149398; rs4149406; rs4787455; rs4787456; rs4787457; rs4787458; rs4788073; rs478807…	4	Adipose_Subcutaneous; Artery_Tibial; Esophagus_Muscularis; Testis	3	16p11.2_Example2	-	-	-
ENSG00000205609.8	EIF3CL	Eukaryotic translation initiation factor 3 subunit C like	1	-	GO:0065003~macromolecular complex assembly	Translation: eIF3 complex	-	1	rs4788081	1	Artery_Aorta	3	16p11.2	-	-	-
ENSG00000105281.8	SLC1A5	Solute carrier family 1 member 5	3	-	GO:0051701~interaction with host	Transporter: Amino acid, Na-dependent	-	3	rs313841; rs425105; rs60652743	1	Cells_Transformed_fibroblasts	3	19q13.32	T	-	-
ENSG00000112053.9	SLC26A8	Solute carrier family 26 member 8	86	SLC26A8	GO:0030317~sperm motility	Transporter: Anion	-	86	rs112201657; rs112202188; rs112249319; rs113008645; rs113885326; rs138782604; rs144956706; rs146269924; rs146680189; rs147404416; rs16883819; rs16883860; rs16883989; rs16884628; rs16884660; rs16884694; rs16884857; rs16884906; rs16884919; rs2237096; rs35214995; rs3730327; rs3730366; rs3761980; rs376732583; rs3804451; rs41271263; rs56044978; rs56059109; rs56133220; rs56156688; rs56327416; rs5636207…	14	Adipose_Subcutaneous; Adipose_Visceral_Omentum; Adrenal_Gland; Artery_Tibial; Breast_Mammary_Tissue; Cells_Transformed_fibroblasts; Colon_Transverse; Esophagus_Muscularis; Minor_Salivary_Gland; Nerve_Tibial; Skin_Not_Sun_Exposed_Suprapubic; Skin_Sun_Exposed_Lower_leg; Testis; Thyroid	11	6p21.31	-	-	-
ENSG00000197375.8	SLC22A5	Solute carrier family 22 member 5	1	-	GO:0009437~carnitine metabolic process	Transporter: Carnitine, Organic cation	-	1	rs11741255	8	Artery_Tibial; Cells_Transformed_fibroblasts; Esophagus_Mucosa; Lung; Skin_Not_Sun_Exposed_Suprapubic; Skin_Sun_Exposed_Lower_leg; Thyroid; Whole_Blood	19	5q31.1	T	T	T
ENSG00000169682.13	SPNS1	Sphingolipid transporter 1 (putative)	85	-	-	Transporter: Sphingolipid	rs4788084; rs62031562; rs743590; rs762633	85	rs1059491; rs1074631; rs11074911; rs112047757; rs112191041; rs112479807; rs112831778; rs113208333; rs1136703; rs12445744; rs12445823; rs12446550; rs12447461; rs12448429; rs12598357; rs13333976; rs143626010; rs151174; rs153106; rs153109; rs17640009; rs17707300; rs189278832; rs2077031; rs2106480; rs231976; rs231977; rs240702; rs240704; rs240705; rs240707; rs26528; rs2726036; rs28698667; rs28772958;…	2	Cells_EBV-transformed_lymphocytes; Whole_Blood	1	16p11.2_Example2	-	-	-
ENSG00000263080.1	AC009121.2	AC009121.2	1	-	-	Unknown	-	1	rs72771866	1	Testis	11	16p13.13	-	-	-
ENSG00000264968.1	AC090844.2	AC090844.2	4	-	-	Unknown	-	4	rs1008723; rs12453507; rs2290400; rs56380902	3	Adipose_Subcutaneous; Esophagus_Gastroesophageal_Junction; Nerve_Tibial	11	17q12	-	-	-
ENSG00000259326.1	AC116158.1	AC116158.1	4	-	-	Unknown	-	4	rs4924273; rs56059718; rs6495979; rs72727394	2	Esophagus_Mucosa; Skin_Sun_Exposed_Lower_leg	14	15q14	-	-	-
ENSG00000234290.2	AC116366.1	AC116366.1	1	-	-	Unknown	-	1	rs11741255	1	Whole_Blood	7	5q31.1	-	-	-
ENSG00000251417.1	AC145285.2	AC145285.2	85	-	-	Unknown	rs4788084; rs62031562; rs743590; rs762633	85	rs1059491; rs1074631; rs11074911; rs112047757; rs112191041; rs112479807; rs112831778; rs113208333; rs1136703; rs12445744; rs12445823; rs12446550; rs12447461; rs12448429; rs12598357; rs13333976; rs143626010; rs151174; rs153106; rs153109; rs17640009; rs17707300; rs189278832; rs2077031; rs2106480; rs231976; rs231977; rs240702; rs240704; rs240705; rs240707; rs26528; rs2726036; rs28698667; rs28772958;…	18	Adipose_Subcutaneous; Adipose_Visceral_Omentum; Artery_Aorta; Artery_Tibial; Brain_Amygdala; Breast_Mammary_Tissue; Colon_Sigmoid; Esophagus_Muscularis; Heart_Atrial_Appendage; Lung; Muscle_Skeletal; Nerve_Tibial; Prostate; Skin_Not_Sun_Exposed_Suprapubic; Skin_Sun_Exposed_Lower_leg; Small_Intestine_Terminal_Ileum; Spleen; Thyroid	1	16p11.2_Example2	-	-	-
ENSG00000226141.1	AC244107.1	AC244107.1	5	-	-	Unknown	-	5	rs1605895; rs1848763; rs2664170; rs2664172; rs5987015	1	Testis	11	Xq28	-	-	-
ENSG00000228778.1	AL513542.1	Novel transcrip	9	-	-	Unknown	-	9	rs10883370; rs10883371; rs10883372; rs10883373; rs11190140; rs1332099; rs41290504; rs7893840; rs7908704	1	Colon_Transverse	12	10q24.2	-	-	-
ENSG00000260302.1	AP005482.1	Novel transcrip	24	-	-	Unknown	-	24	rs1893217; rs2014857; rs2542147; rs2542148; rs2542149; rs2542150; rs2542151; rs2847260; rs2847274; rs2847278; rs2847280; rs2847293; rs34920518; rs35153695; rs45450798; rs60474474; rs60735058; rs60751993; rs7237497; rs8096138; rs888270; rs9952749; rs9952753; rs9952991	12	Adrenal_Gland; Artery_Aorta; Artery_Tibial; Colon_Sigmoid; Colon_Transverse; Esophagus_Gastroesophageal_Junction; Esophagus_Mucosa; Esophagus_Muscularis; Lung; Pancreas; Stomach; Thyroid	11	18p11.21	-	-	-
ENSG00000225393.1	BX571846.1	Novel transcrip	7	-	-	Unknown	-	7	rs1605895; rs1848763; rs2664170; rs2664172; rs2728723; rs5945233; rs5987015	10	Adrenal_Gland; Brain_Cerebellum; Cells_Transformed_fibroblasts; Colon_Transverse; Esophagus_Gastroesophageal_Junction; Esophagus_Muscularis; Heart_Left_Ventricle; Muscle_Skeletal; Nerve_Tibial; Thyroid	5	Xq28	-	-	-
ENSG00000241287.1	ENSG00000241287	ENSG0000024128	24	-	-	Unknown	-	24	rs1049055; rs1049213; rs1049225; rs1063347; rs1130456; rs1130457; rs3129719; rs3129720; rs3129726; rs3134966; rs3134968; rs3134969; rs3135001; rs3135002; rs3135006; rs3135461; rs4311549; rs4403294; rs9273423; rs9273440; rs9273442; rs9274526; rs9274528; rs9274535	7	Adipose_Subcutaneous; Breast_Mammary_Tissue; Cells_EBV-transformed_lymphocytes; Lung; Nerve_Tibial; Small_Intestine_Terminal_Ileum; Spleen	8	6p21.32	-	-	-
ENSG00000259747.1	ENSG00000259747	ENSG0000025974	7	-	-	Unknown	-	7	rs35615287; rs36027443; rs4924273; rs56059718; rs6495979; rs7170151; rs72727394	1	Esophagus_Mucosa	8	15q14	-	-	-
ENSG00000261452.1	ENSG00000261452	ENSG0000026145	13	-	-	Unknown	rs478222	13	rs1530016; rs478222; rs483428; rs487617; rs488817; rs492393; rs497567; rs510107; rs512419; rs519111; rs522806; rs530951; rs839652	1	Adrenal_Gland	6	2p23.3	-	-	-
ENSG00000197932.3	F8A1	Coagulation Factor VIII Associated	7	-	-	Unknown	-	7	rs1605895; rs1848763; rs2664170; rs2664172; rs2728723; rs5945233; rs5987015	28	Adipose_Subcutaneous; Adipose_Visceral_Omentum; Adrenal_Gland; Artery_Aorta; Artery_Coronary; Artery_Tibial; Brain_Caudate_basal_ganglia; Brain_Frontal_Cortex_BA9; Cells_Transformed_fibroblasts; Colon_Sigmoid; Colon_Transverse; Esophagus_Mucosa; Esophagus_Muscularis; Heart_Atrial_Appendage; Heart_Left_Ventricle; Liver; Lung; Muscle_Skeletal; Nerve_Tibial; Pancreas; Pituitary; Prostate; Skin_Not_S…	26	Xq28	-	-	-
ENSG00000198082.3	H2AFB1	H2A Histone Family Member B	7	-	-	Unknown	-	7	rs1605895; rs1848763; rs2664170; rs2664172; rs2728723; rs5945233; rs5987015	1	Testis	11	Xq28	-	-	-
ENSG00000257582.1	LINC01475	Long intergenic non-protein coding RNA 1475	9	-	-	Unknown	-	9	rs10883370; rs10883371; rs10883372; rs10883373; rs11190140; rs1332099; rs41290504; rs7893840; rs7908704	5	Colon_Sigmoid; Colon_Transverse; Minor_Salivary_Gland; Small_Intestine_Terminal_Ileum; Spleen	12	10q24.2	-	-	-
ENSG00000178734.4	LMO7DN	LMO7 downstream neighbor	1	-	-	Unknown	-	1	rs7997101	1	Nerve_Tibial	22	13q22.2	-	-	-
ENSG00000199332.1	RF00019	ENSG0000019933	1	-	-	Unknown	-	1	rs2251396	4	Artery_Tibial; Esophagus_Muscularis; Lung; Nerve_Tibial	3	6p21.33	-	-	-
ENSG00000142233.7	NTN5	Netrin 5	5	NTN5	-	Unknown: Neuron	-	5	rs281377; rs516246; rs516316; rs679574; rs681343	5	Colon_Transverse; Esophagus_Muscularis; Skin_Not_Sun_Exposed_Suprapubic; Skin_Sun_Exposed_Lower_leg; Thyroid	15	19q13.33	-	-	-
