# Supplementary material for: A comprehensive integrated post-GWAS analysis of Type 1 diabetes reveals enhancer-based immune dysregulation
Source: PLoS One. 2021 Sep 16;16(9):e0257265. doi: 10.1371/journal.pone.0257265 (PMC8445446; doi:10.1371/journal.pone.0257265)
Supplement: S6 Table — (XLSX) [file pone.0257265.s009.xlsx]

## Sheet: Table S6
S6 Table. lncRNASNP2: 199 lncRNA-SNP pairs of 78 T1D SNPs and 42 associated lncRNAs.
* 26_high_prob_snps: having binary values; 'T' means true and '-' means false.
lncRNA	Source_DB	Alias_name	Rsid	Snp_n	Disease	Pubmed	26_high_prob_snps*
NONHSAT108682.2	NONCODEv4	NONHSAT108682	rs886424	179	-	-	T
NONHSAT160979.1	PMID25116943	LCAT_00050000	rs68037604	57	-	-	T
NONHSAT207123.1	PMID23934149	TCONS_00371065	rs3129716	95	-	-	T
NONHSAT208006.1	refseq	NR_104462	rs9388486	176	-	-	T
NONHSAT208963.1	PMID24463510	ENSG00000214894	rs886424	177	-	-	T
NONHSAT017487.2	gencode	ENST00000381363.4	rs151225866	267	Wilms' tumor	12702581	-
NONHSAT017487.2	gencode	ENST00000381363.4	rs151225866	267	Wilms' tumor	10731720	-
NONHSAT017487.2	gencode	ENST00000381363.4	rs17885785	267	Wilms' tumor	12702581	-
NONHSAT017487.2	gencode	ENST00000381363.4	rs17885785	267	Wilms' tumor	10731720	-
NONHSAT017487.2	gencode	ENST00000381363.4	rs151225866	267	type 1 diabetes	17554260	-
NONHSAT017487.2	gencode	ENST00000381363.4	rs17885785	267	type 1 diabetes	17554260	-
NONHSAT017487.2	gencode	ENST00000381363.4	rs151225866	267	prostat	19767753	-
NONHSAT017487.2	gencode	ENST00000381363.4	rs17885785	267	prostat	19767753	-
NONHSAT017487.2	gencode	ENST00000381363.4	rs151225866	267	hepatocelluar carcinoma	12603530	-
NONHSAT017487.2	gencode	ENST00000381363.4	rs17885785	267	hepatocelluar carcinoma	12603530	-
NONHSAT011204.2	ensembl	ENST00000397237	rs12412095	19	-	-	-
NONHSAT027727.2	PMID26117828	PNCT_HSA023425	rs17467144	91	-	-	-
NONHSAT027727.2	PMID26117828	PNCT_HSA023425	rs117237084	91	-	-	-
NONHSAT027727.2	PMID26117828	PNCT_HSA023425	rs118081441	91	-	-	-
NONHSAT027727.2	PMID26117828	PNCT_HSA023425	rs183347939	91	-	-	-
NONHSAT027727.2	PMID26117828	PNCT_HSA023425	rs116946443	91	-	-	-
NONHSAT027727.2	PMID26117828	PNCT_HSA023425	rs143377635	91	-	-	-
NONHSAT027728.2	NAME	MUC19	rs10506156	1744	-	-	-
NONHSAT027728.2	NAME	MUC19	rs11564125	1744	-	-	-
NONHSAT027728.2	NAME	MUC19	rs149221842	1744	-	-	-
NONHSAT027728.2	NAME	MUC19	rs11564170	1744	-	-	-
NONHSAT027728.2	NAME	MUC19	rs17467164	1744	-	-	-
NONHSAT027728.2	NAME	MUC19	rs148698440	1744	-	-	-
NONHSAT027728.2	NAME	MUC19	rs11564104	1744	-	-	-
NONHSAT027728.2	NAME	MUC19	rs17467284	1744	-	-	-
NONHSAT027728.2	NAME	MUC19	rs61736852	1744	-	-	-
NONHSAT027728.2	NAME	MUC19	rs11564249	1744	-	-	-
NONHSAT027728.2	NAME	MUC19	rs17467263	1744	-	-	-
NONHSAT027728.2	NAME	MUC19	rs2114566	1744	-	-	-
NONHSAT027729.2	lncipedia	lnc-SLC2A13-3-1_dup1	rs2114566	29	-	-	-
NONHSAT027729.2	lncipedia	lnc-SLC2A13-3-1_dup1	rs117887879	29	-	-	-
NONHSAT027730.2	PMID26117828	PNCT_HSA160948	rs183347939	33	-	-	-
NONHSAT027730.2	PMID26117828	PNCT_HSA160948	rs2114566	33	-	-	-
NONHSAT027730.2	PMID26117828	PNCT_HSA160948	rs17467144	33	-	-	-
NONHSAT027730.2	PMID26117828	PNCT_HSA160948	rs116946443	33	-	-	-
NONHSAT027730.2	PMID26117828	PNCT_HSA160948	rs143377635	33	-	-	-
NONHSAT027730.2	PMID26117828	PNCT_HSA160948	rs118081441	33	-	-	-
NONHSAT027730.2	PMID26117828	PNCT_HSA160948	rs117237084	33	-	-	-
NONHSAT027731.2	PMID26117828	TCONS_00008792	rs118081441	35	-	-	-
NONHSAT027731.2	PMID26117828	TCONS_00008792	rs143377635	35	-	-	-
NONHSAT027731.2	PMID26117828	TCONS_00008792	rs2114566	35	-	-	-
NONHSAT027731.2	PMID26117828	TCONS_00008792	rs17444744	35	-	-	-
NONHSAT027731.2	PMID26117828	TCONS_00008792	rs117237084	35	-	-	-
NONHSAT027731.2	PMID26117828	TCONS_00008792	rs116946443	35	-	-	-
NONHSAT027731.2	PMID26117828	TCONS_00008792	rs183347939	35	-	-	-
NONHSAT027731.2	PMID26117828	TCONS_00008792	rs17467144	35	-	-	-
NONHSAT028740.2	lncipedia	lnc-PMEL-2-1_dup1	rs705704	17	-	-	-
NONHSAT028740.2	lncipedia	lnc-PMEL-2-1_dup1	rs705705	17	-	-	-
NONHSAT053492.2	PMID23818866	FPKM1_group_12714_transcr	rs12453507	116	-	-	-
NONHSAT058391.2	lncipedia	lnc-PTPN2-2-2_dup1	rs2542147	119	-	-	-
NONHSAT058393.2	NONCODEv4	NONHSAT058393	rs2542147	184	-	-	-
NONHSAT058393.2	NONCODEv4	NONHSAT058393	rs2847260	184	-	-	-
NONHSAT058393.2	NONCODEv4	NONHSAT058393	rs142342883	184	-	-	-
NONHSAT058393.2	NONCODEv4	NONHSAT058393	rs888270	184	-	-	-
NONHSAT058393.2	NONCODEv4	NONHSAT058393	rs67878610	184	-	-	-
NONHSAT067101.2	lncipedia	lnc-MAMSTR-1-1	rs516246	286	-	-	-
NONHSAT067101.2	lncipedia	lnc-MAMSTR-1-1	rs281377	286	-	-	-
NONHSAT067101.2	lncipedia	lnc-MAMSTR-1-1	rs516316	286	-	-	-
NONHSAT067101.2	lncipedia	lnc-MAMSTR-1-1	rs679574	286	-	-	-
NONHSAT067101.2	lncipedia	lnc-MAMSTR-1-1	rs681343	286	-	-	-
NONHSAT077462.2	PMID24035497	intronic623,intronic217	rs3792109	54	-	-	-
NONHSAT089703.2	NONCODEv4	NONHSAT089703	rs1801143	550	-	-	-
NONHSAT089703.2	NONCODEv4	NONHSAT089703	rs4625	550	-	-	-
NONHSAT089709.2	PMID23040067	HI-LNC435	rs3811697	37	-	-	-
NONHSAT108603.2	noncodeV3	n384857	rs2844790	111	-	-	-
NONHSAT108682.2	NONCODEv4	NONHSAT108682	rs886423	179	-	-	-
NONHSAT108682.2	NONCODEv4	NONHSAT108682	rs886425	179	-	-	-
NONHSAT108683.2	noncodeV3	n344477	rs1264352	57	-	-	-
NONHSAT108905.2	NONCODEv4	NONHSAT108905	rs3129966	46	-	-	-
NONHSAT108921.2	NONCODEv4	NONHSAT108921	rs1049213	85	-	-	-
NONHSAT108921.2	NONCODEv4	NONHSAT108921	rs1049225	85	-	-	-
NONHSAT108921.2	NONCODEv4	NONHSAT108921	rs2854275	85	-	-	-
NONHSAT108926.2	NONCODEv4	NONHSAT108926	rs3134969	98	-	-	-
NONHSAT108926.2	NONCODEv4	NONHSAT108926	rs3134966	98	-	-	-
NONHSAT108926.2	NONCODEv4	NONHSAT108926	rs3134968	98	-	-	-
NONHSAT113982.2	NAME	BACH2	rs45553631	28	-	-	-
NONHSAT114827.2	noncodeV3	Human	rs67126256	132	-	-	-
NONHSAT141501.2	NONCODEv4	NONHSAT141501	rs62034323	51	-	-	-
NONHSAT142417.2	NONCODEv4	NONHSAT142417	rs117372389	75	-	-	-
NONHSAT143724.2	PMID26117828	PNCT_HSA044850	rs28690217	73	-	-	-
NONHSAT160979.1	PMID25116943	LCAT_00050000	rs67957462	57	-	-	-
NONHSAT160979.1	PMID25116943	LCAT_00050000	rs76361611	57	-	-	-
NONHSAT162071.1	gencode	ENST00000454784.7	rs4768252	2141	-	-	-
NONHSAT162071.1	gencode	ENST00000454784.7	rs11564104	2141	-	-	-
NONHSAT162071.1	gencode	ENST00000454784.7	rs17467164	2141	-	-	-
NONHSAT162071.1	gencode	ENST00000454784.7	rs11564125	2141	-	-	-
NONHSAT162071.1	gencode	ENST00000454784.7	rs17467263	2141	-	-	-
NONHSAT162071.1	gencode	ENST00000454784.7	rs11564249	2141	-	-	-
NONHSAT162071.1	gencode	ENST00000454784.7	rs148698440	2141	-	-	-
NONHSAT162071.1	gencode	ENST00000454784.7	rs11564170	2141	-	-	-
NONHSAT162071.1	gencode	ENST00000454784.7	rs10506156	2141	-	-	-
NONHSAT162071.1	gencode	ENST00000454784.7	rs2114566	2141	-	-	-
NONHSAT162071.1	gencode	ENST00000454784.7	rs61736852	2141	-	-	-
NONHSAT162071.1	gencode	ENST00000454784.7	rs17467284	2141	-	-	-
NONHSAT162071.1	gencode	ENST00000454784.7	rs149221842	2141	-	-	-
NONHSAT162071.1	gencode	ENST00000454784.7	rs142268259	2141	-	-	-
NONHSAT162071.1	gencode	ENST00000454784.7	rs4768253	2141	-	-	-
NONHSAT162071.1	gencode	ENST00000454784.7	rs201098338	2141	-	-	-
NONHSAT163292.1	PMID24108091	m121218_180114_00126_c100449542550000001523046302151301_s1_p0/14569/ccs.path1	rs917911	115	-	-	-
NONHSAT169452.1	PMID24463510	blastnMouse.ENSMUSG00000085644_dup1	rs194748	39	-	-	-
NONHSAT169452.1	PMID24463510	blastnMouse.ENSMUSG00000085644_dup1	rs11294653	39	-	-	-
NONHSAT169452.1	PMID24463510	blastnMouse.ENSMUSG00000085644_dup1	rs4899258	39	-	-	-
NONHSAT170367.1	PMID25116943	LCAT_00080941	rs9323978	13	-	-	-
NONHSAT173737.1	PMID24108091	m121218_132759_00126_c100418802550000001523036412191227_s1_p0/74463/ccs.path1	rs1059491	183	-	-	-
NONHSAT178234.1	PMID24463510	Locus_17707	rs2542147	110	-	-	-
NONHSAT180479.1	PMID24108091	m130127_174513_00126_c100456792550000001523064703201347_s2_p0/29823/ccs.path1	rs313841	80	-	-	-
NONHSAT195743.1	lncipedia	lnc-NICN1-3-1	rs34196454	91	-	-	-
NONHSAT195744.1	PMID24463510	ENSG00000226913_dup1	rs4625	127	-	-	-
NONHSAT201844.1	PMID25116943	LCAT_00193941	rs2714828	53	-	-	-
NONHSAT208963.1	PMID24463510	ENSG00000214894	rs886423	177	-	-	-
NONHSAT208963.1	PMID24463510	ENSG00000214894	rs886425	177	-	-	-
NONHSAT209001.1	lncipedia	lnc-HLA-DQB1-1-1	rs3134971	44	-	-	-
NONHSAT209001.1	lncipedia	lnc-HLA-DQB1-1-1	rs3134970	44	-	-	-
NONHSAT209660.1	lncipedia	lnc-ECHDC1-4-1_dup1	rs34279746	169	-	-	-
