# Supplementary material for: A comprehensive integrated post-GWAS analysis of Type 1 diabetes reveals enhancer-based immune dysregulation
Source: PLoS One. 2021 Sep 16;16(9):e0257265. doi: 10.1371/journal.pone.0257265 (PMC8445446; doi:10.1371/journal.pone.0257265)
Supplement: S7 Table — (XLSX) [file pone.0257265.s010.xlsx]

## Sheet: Table S7
S7 Table. GO analysis of 159 eQTL genes
* Note: Using web-based utility DAVID, significant GO terms (FDR < 0.05) were selected describing functions of 159 genes associated with the 745 T1D eQTLs (nominal p < 5x10-8).
1. Category: GO categories include biological process (BP), cellular component (CC), and molecular function (MF), as well as KEGG pathway (KEGG).
Category1	Term	Count	%	PValue	Genes	List Total	Pop Hits	Pop Total	Fold Enrichment	Bonferroni	Benjamini	FDR
BP	GO:0050776~regulation of immune response	29	21.4815	3.88e-13	ENSG00000237541, ENSG00000233276, ENSG00000166949, ENSG00000198502, ENSG00000242574, ENSG00000171862, ENSG00000197272, ENSG00000005020, ENSG00000204525, ENSG00000105397, ENSG00000204520, ENSG00000196126, ENSG00000204632, ENSG00000103811, ENSG00000110852, ENSG00000187796, ENSG00000232629, ENSG00000179344, ENSG00000196735, ENSG00000105287, ENSG00000204516, ENSG00000172575, ENSG00000163599, ENSG0000…	102	912	16792	5.23486	1e-09	1e-09	6.87e-10
BP	GO:0019882~antigen processing and presentation	15	11.1111	8.27e-11	ENSG00000204632, ENSG00000196126, ENSG00000237541, ENSG00000103811, ENSG00000232629, ENSG00000198502, ENSG00000179344, ENSG00000196735, ENSG00000242574, ENSG00000204516, ENSG00000111540, ENSG00000204525, ENSG00000204257, ENSG00000204520, ENSG00000206503	102	227	16792	10.8785	2.13e-07	1.07e-07	1.46e-07
BP	GO:0060333~interferon-gamma-mediated signaling pathway	10	7.40741	1.17e-09	ENSG00000196126, ENSG00000204632, ENSG00000204525, ENSG00000237541, ENSG00000206503, ENSG00000198502, ENSG00000232629, ENSG00000179344, ENSG00000196735, ENSG00000204616	102	80	16792	20.5784	3.01e-06	1e-06	2.07e-06
BP	GO:0002682~regulation of immune system process	30	22.2222	1.27e-09	ENSG00000237541, ENSG00000233276, ENSG00000166949, ENSG00000198502, ENSG00000242574, ENSG00000171862, ENSG00000197272, ENSG00000005020, ENSG00000204525, ENSG00000105397, ENSG00000204520, ENSG00000196126, ENSG00000204632, ENSG00000103811, ENSG00000110852, ENSG00000173531, ENSG00000187796, ENSG00000232629, ENSG00000179344, ENSG00000196735, ENSG00000105287, ENSG00000204516, ENSG00000172575, ENSG0000…	102	1378	16792	3.58405	3.28e-06	8.21e-07	2.25e-06
BP	GO:0006955~immune response	31	22.963	4.44e-09	ENSG00000237541, ENSG00000233276, ENSG00000166949, ENSG00000198502, ENSG00000242574, ENSG00000119919, ENSG00000171862, ENSG00000197272, ENSG00000005020, ENSG00000204525, ENSG00000105397, ENSG00000204520, ENSG00000204632, ENSG00000196126, ENSG00000103811, ENSG00000187796, ENSG00000232629, ENSG00000179344, ENSG00000196735, ENSG00000105287, ENSG00000204516, ENSG00000204616, ENSG00000172575, ENSG0000…	102	1551	16792	3.29043	1.14e-05	2.29e-06	7.85e-06
BP	GO:0042110~T cell activation	17	12.5926	9.47e-09	ENSG00000204632, ENSG00000196126, ENSG00000237541, ENSG00000166949, ENSG00000232629, ENSG00000198502, ENSG00000179344, ENSG00000196735, ENSG00000242574, ENSG00000204516, ENSG00000119919, ENSG00000197272, ENSG00000172575, ENSG00000163599, ENSG00000204520, ENSG00000213658, ENSG00000206503	102	446	16792	6.27504	2.44e-05	4.07e-06	1.68e-05
BP	GO:0070489~T cell aggregation	17	12.5926	9.47e-09	ENSG00000204632, ENSG00000196126, ENSG00000237541, ENSG00000166949, ENSG00000232629, ENSG00000198502, ENSG00000179344, ENSG00000196735, ENSG00000242574, ENSG00000204516, ENSG00000119919, ENSG00000197272, ENSG00000172575, ENSG00000163599, ENSG00000204520, ENSG00000213658, ENSG00000206503	102	446	16792	6.27504	2.44e-05	4.07e-06	1.68e-05
BP	GO:0071593~lymphocyte aggregation	17	12.5926	9.78e-09	ENSG00000204632, ENSG00000196126, ENSG00000237541, ENSG00000166949, ENSG00000232629, ENSG00000198502, ENSG00000179344, ENSG00000196735, ENSG00000242574, ENSG00000204516, ENSG00000119919, ENSG00000197272, ENSG00000172575, ENSG00000163599, ENSG00000204520, ENSG00000213658, ENSG00000206503	102	447	16792	6.261	2.52e-05	3.6e-06	1.73e-05
BP	GO:0070486~leukocyte aggregation	17	12.5926	1.22e-08	ENSG00000204632, ENSG00000196126, ENSG00000237541, ENSG00000166949, ENSG00000232629, ENSG00000198502, ENSG00000179344, ENSG00000196735, ENSG00000242574, ENSG00000204516, ENSG00000119919, ENSG00000197272, ENSG00000172575, ENSG00000163599, ENSG00000204520, ENSG00000213658, ENSG00000206503	102	454	16792	6.16446	3.14e-05	3.92e-06	2.15e-05
BP	GO:0050778~positive regulation of immune response	20	14.8148	2.15e-08	ENSG00000196126, ENSG00000237541, ENSG00000187796, ENSG00000232629, ENSG00000198502, ENSG00000179344, ENSG00000196735, ENSG00000105287, ENSG00000242574, ENSG00000204516, ENSG00000171862, ENSG00000005020, ENSG00000172575, ENSG00000224389, ENSG00000163599, ENSG00000213658, ENSG00000206503, ENSG00000244731, ENSG00000137312, ENSG00000150637	102	684	16792	4.81367	5.53e-05	6.15e-06	3.8e-05
BP	GO:0007159~leukocyte cell-cell adhesion	17	12.5926	3.63e-08	ENSG00000204632, ENSG00000196126, ENSG00000237541, ENSG00000166949, ENSG00000232629, ENSG00000198502, ENSG00000179344, ENSG00000196735, ENSG00000242574, ENSG00000204516, ENSG00000119919, ENSG00000197272, ENSG00000172575, ENSG00000163599, ENSG00000204520, ENSG00000213658, ENSG00000206503	102	491	16792	5.69993	9.36e-05	9.36e-06	6.43e-05
BP	GO:0002478~antigen processing and presentation of exogenous peptide antigen	11	8.14815	4.78e-08	ENSG00000196126, ENSG00000204632, ENSG00000204525, ENSG00000237541, ENSG00000204257, ENSG00000206503, ENSG00000198502, ENSG00000232629, ENSG00000179344, ENSG00000196735, ENSG00000242574	102	162	16792	11.1784	0.000123	1.12e-05	8.46e-05
BP	GO:0016337~single organismal cell-cell adhesion	20	14.8148	5.41e-08	ENSG00000204632, ENSG00000196126, ENSG00000237541, ENSG00000166949, ENSG00000232629, ENSG00000198502, ENSG00000179344, ENSG00000196735, ENSG00000242574, ENSG00000204516, ENSG00000119919, ENSG00000182264, ENSG00000197272, ENSG00000172575, ENSG00000163599, ENSG00000136153, ENSG00000204520, ENSG00000213658, ENSG00000206503, ENSG00000137312	102	725	16792	4.54145	0.000139	1.16e-05	9.57e-05
BP	GO:0019884~antigen processing and presentation of exogenous antigen	11	8.14815	7.13e-08	ENSG00000196126, ENSG00000204632, ENSG00000204525, ENSG00000237541, ENSG00000204257, ENSG00000206503, ENSG00000198502, ENSG00000232629, ENSG00000179344, ENSG00000196735, ENSG00000242574	102	169	16792	10.7154	0.000184	1.41e-05	0.000126
BP	GO:0002764~immune response-regulating signaling pathway	17	12.5926	1.07e-07	ENSG00000204632, ENSG00000196126, ENSG00000103811, ENSG00000237541, ENSG00000187796, ENSG00000232629, ENSG00000198502, ENSG00000179344, ENSG00000196735, ENSG00000105287, ENSG00000204516, ENSG00000171862, ENSG00000005020, ENSG00000163599, ENSG00000213658, ENSG00000137312, ENSG00000150637	102	531	16792	5.27056	0.000275	1.96e-05	0.000189
BP	GO:0071346~cellular response to interferon-gamma	10	7.40741	1.2e-07	ENSG00000196126, ENSG00000204632, ENSG00000204525, ENSG00000237541, ENSG00000206503, ENSG00000198502, ENSG00000232629, ENSG00000179344, ENSG00000196735, ENSG00000204616	102	135	16792	12.1946	0.000309	2.06e-05	0.000212
BP	GO:0048002~antigen processing and presentation of peptide antigen	11	8.14815	1.22e-07	ENSG00000196126, ENSG00000204632, ENSG00000204525, ENSG00000237541, ENSG00000204257, ENSG00000206503, ENSG00000198502, ENSG00000232629, ENSG00000179344, ENSG00000196735, ENSG00000242574	102	179	16792	10.1168	0.000316	1.97e-05	0.000217
BP	GO:0098602~single organism cell adhesion	20	14.8148	1.66e-07	ENSG00000204632, ENSG00000196126, ENSG00000237541, ENSG00000166949, ENSG00000232629, ENSG00000198502, ENSG00000179344, ENSG00000196735, ENSG00000242574, ENSG00000204516, ENSG00000119919, ENSG00000182264, ENSG00000197272, ENSG00000172575, ENSG00000163599, ENSG00000136153, ENSG00000204520, ENSG00000213658, ENSG00000206503, ENSG00000137312	102	779	16792	4.22664	0.000428	2.52e-05	0.000294
BP	GO:0002253~activation of immune response	17	12.5926	1.72e-07	ENSG00000196126, ENSG00000237541, ENSG00000187796, ENSG00000232629, ENSG00000198502, ENSG00000179344, ENSG00000196735, ENSG00000105287, ENSG00000204516, ENSG00000171862, ENSG00000005020, ENSG00000224389, ENSG00000163599, ENSG00000213658, ENSG00000244731, ENSG00000137312, ENSG00000150637	102	550	16792	5.08848	0.000443	2.46e-05	0.000305
BP	GO:0050863~regulation of T cell activation	13	9.62963	2.37e-07	ENSG00000197272, ENSG00000196126, ENSG00000204632, ENSG00000237541, ENSG00000172575, ENSG00000163599, ENSG00000213658, ENSG00000206503, ENSG00000179344, ENSG00000198502, ENSG00000232629, ENSG00000196735, ENSG00000242574	102	299	16792	7.15772	0.000609	3.21e-05	0.000419
BP	GO:0030155~regulation of cell adhesion	18	13.3333	2.64e-07	ENSG00000204632, ENSG00000196126, ENSG00000237541, ENSG00000166949, ENSG00000232629, ENSG00000198502, ENSG00000179344, ENSG00000196735, ENSG00000105287, ENSG00000242574, ENSG00000171862, ENSG00000197272, ENSG00000172575, ENSG00000163599, ENSG00000136153, ENSG00000213658, ENSG00000206503, ENSG00000137312	102	643	16792	4.60854	0.00068	3.4e-05	0.000467
BP	GO:0046649~lymphocyte activation	18	13.3333	2.64e-07	ENSG00000204632, ENSG00000196126, ENSG00000237541, ENSG00000166949, ENSG00000232629, ENSG00000198502, ENSG00000179344, ENSG00000196735, ENSG00000242574, ENSG00000204516, ENSG00000119919, ENSG00000197272, ENSG00000005020, ENSG00000172575, ENSG00000163599, ENSG00000204520, ENSG00000213658, ENSG00000206503	102	643	16792	4.60854	0.00068	3.4e-05	0.000467
BP	GO:0022409~positive regulation of cell-cell adhesion	12	8.88889	2.88e-07	ENSG00000196126, ENSG00000204632, ENSG00000237541, ENSG00000172575, ENSG00000163599, ENSG00000206503, ENSG00000198502, ENSG00000232629, ENSG00000179344, ENSG00000196735, ENSG00000137312, ENSG00000242574	102	248	16792	7.96584	0.000742	3.53e-05	0.00051
BP	GO:1903037~regulation of leukocyte cell-cell adhesion	13	9.62963	3.86e-07	ENSG00000197272, ENSG00000196126, ENSG00000204632, ENSG00000237541, ENSG00000172575, ENSG00000163599, ENSG00000213658, ENSG00000206503, ENSG00000179344, ENSG00000198502, ENSG00000232629, ENSG00000196735, ENSG00000242574	102	313	16792	6.83756	0.000995	4.52e-05	0.000683
BP	GO:0002376~immune system process	36	26.6667	4.25e-07	ENSG00000237541, ENSG00000233276, ENSG00000166949, ENSG00000198502, ENSG00000242574, ENSG00000119919, ENSG00000171862, ENSG00000197272, ENSG00000005020, ENSG00000204525, ENSG00000111540, ENSG00000100296, ENSG00000105397, ENSG00000204520, ENSG00000204632, ENSG00000196126, ENSG00000103811, ENSG00000110852, ENSG00000173531, ENSG00000204301, ENSG00000187796, ENSG00000232629, ENSG00000179344, ENSG0000…	102	2465	16792	2.4043	0.00109434	4.76e-05	0.000752
BP	GO:0045321~leukocyte activation	19	14.0741	4.4e-07	ENSG00000204632, ENSG00000196126, ENSG00000237541, ENSG00000166949, ENSG00000232629, ENSG00000198502, ENSG00000179344, ENSG00000196735, ENSG00000242574, ENSG00000204516, ENSG00000119919, ENSG00000197272, ENSG00000005020, ENSG00000172575, ENSG00000163599, ENSG00000204520, ENSG00000213658, ENSG00000206503, ENSG00000150637	102	747	16792	4.18731	0.00113334	4.72e-05	0.000779
BP	GO:0045087~innate immune response	20	14.8148	4.9e-07	ENSG00000204632, ENSG00000196126, ENSG00000237541, ENSG00000187796, ENSG00000232629, ENSG00000198502, ENSG00000179344, ENSG00000196735, ENSG00000204516, ENSG00000204616, ENSG00000197272, ENSG00000204525, ENSG00000172575, ENSG00000224389, ENSG00000105397, ENSG00000204520, ENSG00000206503, ENSG00000244731, ENSG00000137312, ENSG00000150637	102	836	16792	3.93846	0.00126292	5.05e-05	0.000868
BP	GO:0045785~positive regulation of cell adhesion	14	10.3704	5.21e-07	ENSG00000196126, ENSG00000204632, ENSG00000237541, ENSG00000172575, ENSG00000163599, ENSG00000166949, ENSG00000206503, ENSG00000179344, ENSG00000198502, ENSG00000232629, ENSG00000196735, ENSG00000137312, ENSG00000105287, ENSG00000242574	102	385	16792	5.98645	0.00134097	5.16e-05	0.000922
BP	GO:0022407~regulation of cell-cell adhesion	14	10.3704	5.36e-07	ENSG00000204632, ENSG00000196126, ENSG00000237541, ENSG00000232629, ENSG00000198502, ENSG00000179344, ENSG00000196735, ENSG00000242574, ENSG00000197272, ENSG00000172575, ENSG00000163599, ENSG00000213658, ENSG00000206503, ENSG00000137312	102	386	16792	5.97094	0.00138086	5.12e-05	0.000949
BP	GO:0034341~response to interferon-gamma	10	7.40741	5.38e-07	ENSG00000196126, ENSG00000204632, ENSG00000204525, ENSG00000237541, ENSG00000206503, ENSG00000198502, ENSG00000232629, ENSG00000179344, ENSG00000196735, ENSG00000204616	102	161	16792	10.2253	0.00138568	4.95e-05	0.000953
BP	GO:0050870~positive regulation of T cell activation	11	8.14815	5.39e-07	ENSG00000196126, ENSG00000204632, ENSG00000237541, ENSG00000172575, ENSG00000163599, ENSG00000206503, ENSG00000198502, ENSG00000232629, ENSG00000179344, ENSG00000196735, ENSG00000242574	102	210	16792	8.62334	0.00138846	4.79e-05	0.000954
BP	GO:0006952~defense response	27	20	6.95e-07	ENSG00000185010, ENSG00000237541, ENSG00000233276, ENSG00000166949, ENSG00000198502, ENSG00000156711, ENSG00000197272, ENSG00000204525, ENSG00000105397, ENSG00000204520, ENSG00000196126, ENSG00000204632, ENSG00000232629, ENSG00000179344, ENSG00000187796, ENSG00000196735, ENSG00000204516, ENSG00000204616, ENSG00000172575, ENSG00000224389, ENSG00000213658, ENSG00000206503, ENSG00000176046, ENSG0000…	102	1518	16792	2.92816	0.00178977	5.97e-05	0.00123052
BP	GO:1903039~positive regulation of leukocyte cell-cell adhesion	11	8.14815	7.59e-07	ENSG00000196126, ENSG00000204632, ENSG00000237541, ENSG00000172575, ENSG00000163599, ENSG00000206503, ENSG00000198502, ENSG00000232629, ENSG00000179344, ENSG00000196735, ENSG00000242574	102	218	16792	8.30689	0.00195479	6.31e-05	0.00134409
BP	GO:0002768~immune response-regulating cell surface receptor signaling pathway	14	10.3704	7.79e-07	ENSG00000204632, ENSG00000196126, ENSG00000237541, ENSG00000179344, ENSG00000187796, ENSG00000232629, ENSG00000198502, ENSG00000196735, ENSG00000105287, ENSG00000204516, ENSG00000171862, ENSG00000163599, ENSG00000213658, ENSG00000150637	102	399	16792	5.7764	0.00200494	6.27e-05	0.00137861
BP	GO:0002694~regulation of leukocyte activation	15	11.1111	7.86e-07	ENSG00000204632, ENSG00000196126, ENSG00000237541, ENSG00000232629, ENSG00000198502, ENSG00000179344, ENSG00000196735, ENSG00000242574, ENSG00000197272, ENSG00000172575, ENSG00000163599, ENSG00000204520, ENSG00000213658, ENSG00000206503, ENSG00000150637	102	468	16792	5.27652	0.00202467	6.14e-05	0.00139218
BP	GO:0002684~positive regulation of immune system process	21	15.5556	9.21e-07	ENSG00000204632, ENSG00000196126, ENSG00000237541, ENSG00000187796, ENSG00000232629, ENSG00000198502, ENSG00000179344, ENSG00000196735, ENSG00000105287, ENSG00000242574, ENSG00000204516, ENSG00000171862, ENSG00000005020, ENSG00000172575, ENSG00000224389, ENSG00000163599, ENSG00000213658, ENSG00000206503, ENSG00000244731, ENSG00000137312, ENSG00000150637	102	960	16792	3.60123	0.00237058	6.98e-05	0.00163032
BP	GO:0051249~regulation of lymphocyte activation	14	10.3704	1.09e-06	ENSG00000204632, ENSG00000196126, ENSG00000237541, ENSG00000232629, ENSG00000198502, ENSG00000179344, ENSG00000196735, ENSG00000242574, ENSG00000197272, ENSG00000172575, ENSG00000163599, ENSG00000204520, ENSG00000213658, ENSG00000206503	102	411	16792	5.60775	0.00279285	7.99e-05	0.00192113
BP	GO:0019886~antigen processing and presentation of exogenous peptide antigen via MHC class II	8	5.92593	1.33e-06	ENSG00000196126, ENSG00000237541, ENSG00000204257, ENSG00000198502, ENSG00000232629, ENSG00000179344, ENSG00000196735, ENSG00000242574	102	92	16792	14.3154	0.00342414	9.53e-05	0.00235612
BP	GO:0002250~adaptive immune response	14	10.3704	1.38e-06	ENSG00000196126, ENSG00000103811, ENSG00000179344, ENSG00000198502, ENSG00000105287, ENSG00000204516, ENSG00000197272, ENSG00000163599, ENSG00000224389, ENSG00000213658, ENSG00000204520, ENSG00000206503, ENSG00000244731, ENSG00000150637	102	420	16792	5.48758	0.00355381	9.62e-05	0.00244549
BP	GO:0002757~immune response-activating signal transduction	15	11.1111	1.64e-06	ENSG00000196126, ENSG00000237541, ENSG00000187796, ENSG00000232629, ENSG00000198502, ENSG00000179344, ENSG00000196735, ENSG00000105287, ENSG00000204516, ENSG00000171862, ENSG00000005020, ENSG00000163599, ENSG00000213658, ENSG00000137312, ENSG00000150637	102	498	16792	4.95866	0.00421418	0.000111	0.00290087
BP	GO:0001775~cell activation	20	14.8148	1.75e-06	ENSG00000204632, ENSG00000196126, ENSG00000185010, ENSG00000237541, ENSG00000166949, ENSG00000232629, ENSG00000198502, ENSG00000179344, ENSG00000196735, ENSG00000242574, ENSG00000204516, ENSG00000119919, ENSG00000197272, ENSG00000005020, ENSG00000172575, ENSG00000163599, ENSG00000204520, ENSG00000213658, ENSG00000206503, ENSG00000150637	102	910	16792	3.61819	0.00449483	0.000116	0.0030945
BP	GO:0050865~regulation of cell activation	15	11.1111	1.76e-06	ENSG00000204632, ENSG00000196126, ENSG00000237541, ENSG00000232629, ENSG00000198502, ENSG00000179344, ENSG00000196735, ENSG00000242574, ENSG00000197272, ENSG00000172575, ENSG00000163599, ENSG00000204520, ENSG00000213658, ENSG00000206503, ENSG00000150637	102	501	16792	4.92897	0.00452098	0.000113	0.00311254
BP	GO:0002495~antigen processing and presentation of peptide antigen via MHC class II	8	5.92593	1.78e-06	ENSG00000196126, ENSG00000237541, ENSG00000204257, ENSG00000198502, ENSG00000232629, ENSG00000179344, ENSG00000196735, ENSG00000242574	102	96	16792	13.719	0.00456569	0.000112	0.00314339
BP	GO:0002429~immune response-activating cell surface receptor signaling pathway	13	9.62963	2.06e-06	ENSG00000196126, ENSG00000237541, ENSG00000163599, ENSG00000213658, ENSG00000198502, ENSG00000232629, ENSG00000187796, ENSG00000179344, ENSG00000196735, ENSG00000105287, ENSG00000204516, ENSG00000171862, ENSG00000150637	102	367	16792	5.83149	0.00529641	0.000126	0.00364781
BP	GO:0002504~antigen processing and presentation of peptide or polysaccharide antigen via MHC class II	8	5.92593	2.19e-06	ENSG00000196126, ENSG00000237541, ENSG00000204257, ENSG00000198502, ENSG00000232629, ENSG00000179344, ENSG00000196735, ENSG00000242574	102	99	16792	13.3032	0.00561636	0.000131	0.00386879
BP	GO:0002696~positive regulation of leukocyte activation	12	8.88889	2.66e-06	ENSG00000196126, ENSG00000204632, ENSG00000237541, ENSG00000172575, ENSG00000163599, ENSG00000206503, ENSG00000198502, ENSG00000232629, ENSG00000179344, ENSG00000196735, ENSG00000242574, ENSG00000150637	102	311	16792	6.35218	0.00683968	0.000156	0.00471434
BP	GO:0050867~positive regulation of cell activation	12	8.88889	3.5e-06	ENSG00000196126, ENSG00000204632, ENSG00000237541, ENSG00000172575, ENSG00000163599, ENSG00000206503, ENSG00000198502, ENSG00000232629, ENSG00000179344, ENSG00000196735, ENSG00000242574, ENSG00000150637	102	320	16792	6.17353	0.00898886	0.000201	0.00620234
BP	GO:0098609~cell-cell adhesion	22	16.2963	4.67e-06	ENSG00000204632, ENSG00000196126, ENSG00000237541, ENSG00000166949, ENSG00000179344, ENSG00000232629, ENSG00000198502, ENSG00000196735, ENSG00000197728, ENSG00000242574, ENSG00000204516, ENSG00000119919, ENSG00000182264, ENSG00000197272, ENSG00000172575, ENSG00000163599, ENSG00000136153, ENSG00000204520, ENSG00000213658, ENSG00000206503, ENSG00000137312, ENSG00000150637	102	1164	16792	3.11152	0.0119636	0.000262	0.00826721
BP	GO:0050852~T cell receptor signaling pathway	9	6.66667	7.46e-06	ENSG00000196126, ENSG00000237541, ENSG00000213658, ENSG00000198502, ENSG00000232629, ENSG00000179344, ENSG00000196735, ENSG00000105287, ENSG00000171862	102	167	16792	8.87214	0.0190361	0.000409	0.0132014
BP	GO:0002449~lymphocyte mediated immunity	11	8.14815	8.35e-06	ENSG00000196126, ENSG00000103811, ENSG00000172575, ENSG00000224389, ENSG00000204520, ENSG00000206503, ENSG00000198502, ENSG00000179344, ENSG00000244731, ENSG00000204516, ENSG00000150637	102	285	16792	6.35404	0.0212952	0.000448	0.014785
BP	GO:0002460~adaptive immune response based on somatic recombination of immune receptors built from immunoglobulin superfamily domains	11	8.14815	8.61e-06	ENSG00000197272, ENSG00000196126, ENSG00000103811, ENSG00000224389, ENSG00000204520, ENSG00000206503, ENSG00000198502, ENSG00000179344, ENSG00000244731, ENSG00000204516, ENSG00000150637	102	286	16792	6.33183	0.0219505	0.000453	0.015245
BP	GO:0051251~positive regulation of lymphocyte activation	11	8.14815	8.88e-06	ENSG00000196126, ENSG00000204632, ENSG00000237541, ENSG00000172575, ENSG00000163599, ENSG00000206503, ENSG00000198502, ENSG00000232629, ENSG00000179344, ENSG00000196735, ENSG00000242574	102	287	16792	6.30976	0.0226228	0.000458	0.0157173
BP	GO:0031295~T cell costimulation	7	5.18519	9.19e-06	ENSG00000196126, ENSG00000237541, ENSG00000163599, ENSG00000198502, ENSG00000232629, ENSG00000179344, ENSG00000196735	102	81	16792	14.2271	0.0233975	0.000464	0.0162619
BP	GO:0050851~antigen receptor-mediated signaling pathway	10	7.40741	9.47e-06	ENSG00000196126, ENSG00000237541, ENSG00000163599, ENSG00000213658, ENSG00000198502, ENSG00000232629, ENSG00000179344, ENSG00000196735, ENSG00000105287, ENSG00000171862	102	228	16792	7.2205	0.0241093	0.000469	0.0167626
BP	GO:0002443~leukocyte mediated immunity	12	8.88889	9.64e-06	ENSG00000196126, ENSG00000103811, ENSG00000172575, ENSG00000224389, ENSG00000213658, ENSG00000204520, ENSG00000206503, ENSG00000198502, ENSG00000179344, ENSG00000244731, ENSG00000204516, ENSG00000150637	102	356	16792	5.54924	0.0245384	0.000469	0.0170647
BP	GO:0031294~lymphocyte costimulation	7	5.18519	9.86e-06	ENSG00000196126, ENSG00000237541, ENSG00000163599, ENSG00000198502, ENSG00000232629, ENSG00000179344, ENSG00000196735	102	82	16792	14.0536	0.0251009	0.000471	0.0174608
CC	GO:0042611~MHC protein complex	11	8.14815	1.03e-15	ENSG00000196126, ENSG00000204632, ENSG00000204525, ENSG00000237541, ENSG00000204257, ENSG00000206503, ENSG00000198502, ENSG00000232629, ENSG00000179344, ENSG00000196735, ENSG00000242574	110	30	18224	60.7467	3.4e-13	3.4e-13	1.37e-12
CC	GO:0042613~MHC class II protein complex	10	7.40741	3.24e-15	ENSG00000196126, ENSG00000204525, ENSG00000237541, ENSG00000204257, ENSG00000206503, ENSG00000198502, ENSG00000232629, ENSG00000179344, ENSG00000196735, ENSG00000242574	110	22	18224	75.3058	1.09e-12	5.47e-13	4.39e-12
CC	GO:0071556~integral component of lumenal side of endoplasmic reticulum membrane	9	6.66667	4.88e-12	ENSG00000196126, ENSG00000204632, ENSG00000204525, ENSG00000237541, ENSG00000206503, ENSG00000198502, ENSG00000232629, ENSG00000179344, ENSG00000196735	110	29	18224	51.4157	1.66e-09	5.53e-10	6.64e-09
CC	GO:0098553~lumenal side of endoplasmic reticulum membrane	9	6.66667	4.88e-12	ENSG00000196126, ENSG00000204632, ENSG00000204525, ENSG00000237541, ENSG00000206503, ENSG00000198502, ENSG00000232629, ENSG00000179344, ENSG00000196735	110	29	18224	51.4157	1.66e-09	5.53e-10	6.64e-09
CC	GO:0030134~ER to Golgi transport vesicle	10	7.40741	9.06e-10	ENSG00000196126, ENSG00000204632, ENSG00000185010, ENSG00000204525, ENSG00000237541, ENSG00000206503, ENSG00000198502, ENSG00000232629, ENSG00000179344, ENSG00000196735	110	78	18224	21.2401	3.08e-07	7.7e-08	1.23e-06
CC	GO:0012507~ER to Golgi transport vesicle membrane	9	6.66667	1.41e-09	ENSG00000196126, ENSG00000204632, ENSG00000204525, ENSG00000237541, ENSG00000206503, ENSG00000198502, ENSG00000232629, ENSG00000179344, ENSG00000196735	110	56	18224	26.626	4.8e-07	9.61e-08	1.92e-06
CC	GO:0031227~intrinsic component of endoplasmic reticulum membrane	11	8.14815	2.55e-08	ENSG00000196126, ENSG00000204632, ENSG00000204525, ENSG00000237541, ENSG00000213676, ENSG00000206503, ENSG00000198502, ENSG00000232629, ENSG00000179344, ENSG00000196735, ENSG00000161395	110	152	18224	11.9895	8.66e-06	1.44e-06	3.47e-05
CC	GO:0000139~Golgi membrane	20	14.8148	3.04e-08	ENSG00000204632, ENSG00000196126, ENSG00000148384, ENSG00000185010, ENSG00000237541, ENSG00000204301, ENSG00000148396, ENSG00000181027, ENSG00000232629, ENSG00000198502, ENSG00000179344, ENSG00000175164, ENSG00000196735, ENSG00000161395, ENSG00000160360, ENSG00000176920, ENSG00000204525, ENSG00000172575, ENSG00000206503, ENSG00000100314	110	699	18224	4.74028	1.03e-05	1.48e-06	4.14e-05
CC	GO:0030176~integral component of endoplasmic reticulum membrane	10	7.40741	2.43e-07	ENSG00000196126, ENSG00000204632, ENSG00000204525, ENSG00000237541, ENSG00000213676, ENSG00000206503, ENSG00000198502, ENSG00000232629, ENSG00000179344, ENSG00000196735	110	147	18224	11.2703	8.26e-05	1.03e-05	0.000331
CC	GO:0044431~Golgi apparatus part	21	15.5556	3.98e-07	ENSG00000204632, ENSG00000196126, ENSG00000148384, ENSG00000185010, ENSG00000237541, ENSG00000204301, ENSG00000148396, ENSG00000181027, ENSG00000232629, ENSG00000198502, ENSG00000179344, ENSG00000175164, ENSG00000196735, ENSG00000161395, ENSG00000105538, ENSG00000160360, ENSG00000176920, ENSG00000204525, ENSG00000172575, ENSG00000206503, ENSG00000100314	110	910	18224	3.82322	0.000135	1.5e-05	0.000542
CC	GO:0098588~bounding membrane of organelle	29	21.4815	8.63e-07	ENSG00000148384, ENSG00000185010, ENSG00000237541, ENSG00000181027, ENSG00000198502, ENSG00000242574, ENSG00000180488, ENSG00000111540, ENSG00000204525, ENSG00000169682, ENSG00000100314, ENSG00000204632, ENSG00000196126, ENSG00000204301, ENSG00000148396, ENSG00000232629, ENSG00000179344, ENSG00000175164, ENSG00000161395, ENSG00000196735, ENSG00000182264, ENSG00000180176, ENSG00000085978, ENSG0000…	110	1742	18224	2.75804	0.000294	2.94e-05	0.00117574
CC	GO:0005794~Golgi apparatus	26	19.2593	1.63e-06	ENSG00000148384, ENSG00000185010, ENSG00000237541, ENSG00000181027, ENSG00000198502, ENSG00000138031, ENSG00000204525, ENSG00000100314, ENSG00000204632, ENSG00000196126, ENSG00000204301, ENSG00000148396, ENSG00000232629, ENSG00000179344, ENSG00000175164, ENSG00000161395, ENSG00000196735, ENSG00000105287, ENSG00000105538, ENSG00000105281, ENSG00000160360, ENSG00000176920, ENSG00000172575, ENSG0000…	110	1482	18224	2.90654	0.000554	5.04e-05	0.00221906
CC	GO:0030135~coated vesicle	11	8.14815	1.77e-06	ENSG00000196126, ENSG00000204632, ENSG00000185010, ENSG00000204525, ENSG00000237541, ENSG00000163599, ENSG00000206503, ENSG00000198502, ENSG00000232629, ENSG00000179344, ENSG00000196735	110	240	18224	7.59333	0.000603	5.02e-05	0.00241515
CC	GO:0030662~coated vesicle membrane	9	6.66667	1.96e-06	ENSG00000196126, ENSG00000204632, ENSG00000204525, ENSG00000237541, ENSG00000206503, ENSG00000198502, ENSG00000232629, ENSG00000179344, ENSG00000196735	110	140	18224	10.6504	0.000667	5.13e-05	0.00267252
CC	GO:0098791~Golgi subcompartment	12	8.88889	2.02e-06	ENSG00000148384, ENSG00000196126, ENSG00000176920, ENSG00000237541, ENSG00000206503, ENSG00000198502, ENSG00000232629, ENSG00000179344, ENSG00000175164, ENSG00000196735, ENSG00000105538, ENSG00000100314	110	303	18224	6.5613	0.000688	4.91e-05	0.00275549
CC	GO:0045334~clathrin-coated endocytic vesicle	7	5.18519	2.47e-06	ENSG00000196126, ENSG00000237541, ENSG00000163599, ENSG00000198502, ENSG00000232629, ENSG00000179344, ENSG00000196735	110	65	18224	17.8417	0.00084	5.6e-05	0.00336558
CC	GO:0098552~side of membrane	14	10.3704	2.5e-06	ENSG00000204632, ENSG00000196126, ENSG00000237541, ENSG00000232629, ENSG00000198502, ENSG00000179344, ENSG00000196735, ENSG00000180176, ENSG00000171862, ENSG00000204525, ENSG00000163599, ENSG00000105397, ENSG00000206503, ENSG00000150637	110	444	18224	5.22391	0.00085	5.32e-05	0.00340645
CC	GO:0030139~endocytic vesicle	11	8.14815	3.51e-06	ENSG00000196126, ENSG00000204632, ENSG00000111540, ENSG00000204525, ENSG00000237541, ENSG00000163599, ENSG00000206503, ENSG00000198502, ENSG00000232629, ENSG00000179344, ENSG00000196735	110	259	18224	7.03629	0.00119168	7.01e-05	0.0047757
CC	GO:0031984~organelle subcompartment	12	8.88889	3.63e-06	ENSG00000148384, ENSG00000196126, ENSG00000176920, ENSG00000237541, ENSG00000206503, ENSG00000198502, ENSG00000232629, ENSG00000179344, ENSG00000175164, ENSG00000196735, ENSG00000105538, ENSG00000100314	110	322	18224	6.17414	0.00123501	6.87e-05	0.00494945
CC	GO:0044444~cytoplasmic part	73	54.0741	3.99e-06	ENSG00000139531, ENSG00000148384, ENSG00000185010, ENSG00000184110, ENSG00000073605, ENSG00000184117, ENSG00000138092, ENSG00000138031, ENSG00000171862, ENSG00000185973, ENSG00000180488, ENSG00000204525, ENSG00000111540, ENSG00000231852, ENSG00000100330, ENSG00000169682, ENSG00000205609, ENSG00000204632, ENSG00000204301, ENSG00000173531, ENSG00000181915, ENSG00000179344, ENSG00000161395, ENSG0000…	110	8090	18224	1.49495	0.00135457	7.13e-05	0.00542892
CC	GO:0030666~endocytic vesicle membrane	9	6.66667	4.2e-06	ENSG00000196126, ENSG00000204632, ENSG00000204525, ENSG00000237541, ENSG00000206503, ENSG00000198502, ENSG00000232629, ENSG00000179344, ENSG00000196735	110	155	18224	9.61971	0.0014263	7.14e-05	0.00571659
CC	GO:0030658~transport vesicle membrane	9	6.66667	4.84e-06	ENSG00000196126, ENSG00000204632, ENSG00000204525, ENSG00000237541, ENSG00000206503, ENSG00000198502, ENSG00000232629, ENSG00000179344, ENSG00000196735	110	158	18224	9.43705	0.00164393	7.83e-05	0.00658956
CC	GO:0032588~trans-Golgi network membrane	7	5.18519	1.04e-05	ENSG00000196126, ENSG00000237541, ENSG00000198502, ENSG00000232629, ENSG00000179344, ENSG00000196735, ENSG00000100314	110	83	18224	13.9724	0.00351342	0.00016	0.0140959
CC	GO:0030669~clathrin-coated endocytic vesicle membrane	6	4.44444	1.19e-05	ENSG00000196126, ENSG00000237541, ENSG00000198502, ENSG00000232629, ENSG00000179344, ENSG00000196735	110	50	18224	19.8807	0.00404979	0.000176	0.016252
CC	GO:0044440~endosomal part	13	9.62963	1.31e-05	ENSG00000196126, ENSG00000204632, ENSG00000103811, ENSG00000204525, ENSG00000237541, ENSG00000111540, ENSG00000204257, ENSG00000206503, ENSG00000179344, ENSG00000198502, ENSG00000232629, ENSG00000196735, ENSG00000242574	110	441	18224	4.88378	0.00442866	0.000185	0.0177757
CC	GO:0005774~vacuolar membrane	15	11.1111	1.64e-05	ENSG00000196126, ENSG00000204632, ENSG00000204525, ENSG00000237541, ENSG00000111540, ENSG00000204257, ENSG00000206503, ENSG00000179344, ENSG00000169682, ENSG00000198502, ENSG00000232629, ENSG00000196735, ENSG00000137312, ENSG00000242574, ENSG00000085978	110	610	18224	4.07392	0.00555109	0.000223	0.022293
CC	GO:0031090~organelle membrane	34	25.1852	1.93e-05	ENSG00000148384, ENSG00000185010, ENSG00000237541, ENSG00000166949, ENSG00000181027, ENSG00000198502, ENSG00000184117, ENSG00000242574, ENSG00000180488, ENSG00000204525, ENSG00000111540, ENSG00000231852, ENSG00000169682, ENSG00000164062, ENSG00000100314, ENSG00000204632, ENSG00000196126, ENSG00000204301, ENSG00000148396, ENSG00000179344, ENSG00000232629, ENSG00000196735, ENSG00000161395, ENSG0000…	110	2646	18224	2.12883	0.0065311	0.000252	0.026241
CC	GO:0044432~endoplasmic reticulum part	21	15.5556	1.96e-05	ENSG00000204632, ENSG00000196126, ENSG00000185010, ENSG00000237541, ENSG00000072682, ENSG00000204301, ENSG00000148396, ENSG00000172057, ENSG00000232629, ENSG00000198502, ENSG00000179344, ENSG00000161395, ENSG00000196735, ENSG00000204308, ENSG00000160360, ENSG00000204525, ENSG00000172575, ENSG00000231852, ENSG00000213676, ENSG00000206503, ENSG00000166822	110	1177	18224	2.95593	0.00664302	0.000247	0.0266921
CC	GO:0044437~vacuolar part	16	11.8519	2.4e-05	ENSG00000204632, ENSG00000196126, ENSG00000103811, ENSG00000237541, ENSG00000232629, ENSG00000198502, ENSG00000179344, ENSG00000196735, ENSG00000242574, ENSG00000085978, ENSG00000111540, ENSG00000204525, ENSG00000204257, ENSG00000206503, ENSG00000169682, ENSG00000137312	110	718	18224	3.69187	0.00813726	0.000292	0.0327197
CC	GO:0005789~endoplasmic reticulum membrane	19	14.0741	2.52e-05	ENSG00000204632, ENSG00000196126, ENSG00000237541, ENSG00000204301, ENSG00000148396, ENSG00000172057, ENSG00000232629, ENSG00000198502, ENSG00000179344, ENSG00000161395, ENSG00000196735, ENSG00000204308, ENSG00000160360, ENSG00000204525, ENSG00000172575, ENSG00000231852, ENSG00000213676, ENSG00000206503, ENSG00000166822	110	999	18224	3.15093	0.00851651	0.000295	0.0342509
CC	GO:0012505~endomembrane system	43	31.8519	2.93e-05	ENSG00000148384, ENSG00000185010, ENSG00000237541, ENSG00000072682, ENSG00000181027, ENSG00000166949, ENSG00000198502, ENSG00000172057, ENSG00000242574, ENSG00000138031, ENSG00000204525, ENSG00000111540, ENSG00000231852, ENSG00000165689, ENSG00000164062, ENSG00000100314, ENSG00000204632, ENSG00000196126, ENSG00000103811, ENSG00000204301, ENSG00000148396, ENSG00000179344, ENSG00000232629, ENSG0000…	110	3878	18224	1.83701	0.00991386	0.000332	0.0398976
CC	GO:0005773~vacuole	21	15.5556	2.98e-05	ENSG00000204632, ENSG00000196126, ENSG00000103811, ENSG00000237541, ENSG00000173531, ENSG00000232629, ENSG00000198502, ENSG00000179344, ENSG00000196735, ENSG00000242574, ENSG00000177548, ENSG00000085978, ENSG00000204525, ENSG00000111540, ENSG00000172575, ENSG00000204257, ENSG00000165689, ENSG00000213658, ENSG00000206503, ENSG00000169682, ENSG00000137312	110	1212	18224	2.87057	0.0100917	0.000327	0.0406167
CC	GO:0010008~endosome membrane	12	8.88889	3.25e-05	ENSG00000196126, ENSG00000204632, ENSG00000111540, ENSG00000204525, ENSG00000237541, ENSG00000204257, ENSG00000206503, ENSG00000198502, ENSG00000232629, ENSG00000179344, ENSG00000196735, ENSG00000242574	110	407	18224	4.8847	0.0109967	0.000345	0.0442786
CC	GO:0042612~MHC class I protein complex	4	2.96296	3.32e-05	ENSG00000204632, ENSG00000204525, ENSG00000206503, ENSG00000179344	110	11	18224	60.2446	0.0112129	0.000342	0.0451541
CC	GO:0042175~nuclear outer membrane-endoplasmic reticulum membrane network	19	14.0741	3.35e-05	ENSG00000204632, ENSG00000196126, ENSG00000237541, ENSG00000204301, ENSG00000148396, ENSG00000172057, ENSG00000232629, ENSG00000198502, ENSG00000179344, ENSG00000161395, ENSG00000196735, ENSG00000204308, ENSG00000160360, ENSG00000204525, ENSG00000172575, ENSG00000231852, ENSG00000213676, ENSG00000206503, ENSG00000166822	110	1021	18224	3.08304	0.0113353	0.000335	0.0456494
KEGG	hsa05332:Graft-versus-host disease	10	7.40741	3.15e-12	ENSG00000196126, ENSG00000204632, ENSG00000204525, ENSG00000237541, ENSG00000204257, ENSG00000206503, ENSG00000198502, ENSG00000179344, ENSG00000196735, ENSG00000242574	58	33	6879	35.9404	4.98e-10	4.98e-10	3.8e-09
KEGG	hsa05320:Autoimmune thyroid disease	11	8.14815	8.09e-12	ENSG00000196126, ENSG00000204632, ENSG00000204525, ENSG00000237541, ENSG00000163599, ENSG00000204257, ENSG00000206503, ENSG00000198502, ENSG00000179344, ENSG00000196735, ENSG00000242574	58	52	6879	25.0892	1.28e-09	6.39e-10	9.75e-09
KEGG	hsa05330:Allograft rejection	10	7.40741	9.92e-12	ENSG00000196126, ENSG00000204632, ENSG00000204525, ENSG00000237541, ENSG00000204257, ENSG00000206503, ENSG00000198502, ENSG00000179344, ENSG00000196735, ENSG00000242574	58	37	6879	32.055	1.57e-09	5.22e-10	1.2e-08
KEGG	hsa04940:Type I diabetes mellitus	10	7.40741	3.44e-11	ENSG00000196126, ENSG00000204632, ENSG00000204525, ENSG00000237541, ENSG00000204257, ENSG00000206503, ENSG00000198502, ENSG00000179344, ENSG00000196735, ENSG00000242574	58	42	6879	28.2389	5.44e-09	1.36e-09	4.15e-08
KEGG	hsa05416:Viral myocarditis	10	7.40741	6.32e-10	ENSG00000196126, ENSG00000204632, ENSG00000204525, ENSG00000237541, ENSG00000204257, ENSG00000206503, ENSG00000198502, ENSG00000179344, ENSG00000196735, ENSG00000242574	58	57	6879	20.8076	9.99e-08	2e-08	7.62e-07
KEGG	hsa04612:Antigen processing and presentation	10	7.40741	8.87e-09	ENSG00000196126, ENSG00000204632, ENSG00000204525, ENSG00000237541, ENSG00000204257, ENSG00000206503, ENSG00000198502, ENSG00000179344, ENSG00000196735, ENSG00000242574	58	76	6879	15.6057	1.4e-06	2.34e-07	1.07e-05
KEGG	hsa05150:Staphylococcus aureus infection	9	6.66667	1.04e-08	ENSG00000196126, ENSG00000237541, ENSG00000224389, ENSG00000204257, ENSG00000198502, ENSG00000179344, ENSG00000244731, ENSG00000196735, ENSG00000242574	58	54	6879	19.7672	1.64e-06	2.34e-07	1.25e-05
KEGG	hsa04514:Cell adhesion molecules (CAMs)	12	8.88889	1.61e-08	ENSG00000196126, ENSG00000204632, ENSG00000204525, ENSG00000237541, ENSG00000163599, ENSG00000204257, ENSG00000206503, ENSG00000198502, ENSG00000179344, ENSG00000196735, ENSG00000242574, ENSG00000150637	58	142	6879	10.0228	2.54e-06	3.18e-07	1.94e-05
KEGG	hsa05310:Asthma	7	5.18519	1.26e-07	ENSG00000196126, ENSG00000237541, ENSG00000204257, ENSG00000198502, ENSG00000179344, ENSG00000196735, ENSG00000242574	58	30	6879	27.6741	1.99e-05	2.21e-06	0.000152
KEGG	hsa04145:Phagosome	11	8.14815	3.23e-07	ENSG00000196126, ENSG00000204632, ENSG00000111540, ENSG00000204525, ENSG00000237541, ENSG00000204257, ENSG00000206503, ENSG00000198502, ENSG00000179344, ENSG00000196735, ENSG00000242574	58	150	6879	8.69759	5.1e-05	5.1e-06	0.000389
KEGG	hsa05169:Epstein-Barr virus infection	10	7.40741	5.67e-07	ENSG00000196126, ENSG00000204632, ENSG00000204525, ENSG00000237541, ENSG00000105397, ENSG00000206503, ENSG00000198502, ENSG00000179344, ENSG00000196735, ENSG00000156711	58	122	6879	9.72159	8.96e-05	8.15e-06	0.000684
KEGG	hsa05321:Inflammatory bowel disease (IBD)	8	5.92593	7.91e-07	ENSG00000196126, ENSG00000237541, ENSG00000204257, ENSG00000166949, ENSG00000198502, ENSG00000179344, ENSG00000196735, ENSG00000242574	58	64	6879	14.8254	0.000125	1.04e-05	0.000953
KEGG	hsa05140:Leishmaniasis	8	5.92593	1.62e-06	ENSG00000196126, ENSG00000237541, ENSG00000204257, ENSG00000198502, ENSG00000179344, ENSG00000196735, ENSG00000156711, ENSG00000242574	58	71	6879	13.3638	0.000256	1.97e-05	0.00195174
KEGG	hsa05168:Herpes simplex infection	11	8.14815	2.03e-06	ENSG00000196126, ENSG00000204632, ENSG00000204525, ENSG00000237541, ENSG00000204257, ENSG00000105397, ENSG00000206503, ENSG00000198502, ENSG00000179344, ENSG00000196735, ENSG00000242574	58	183	6879	7.12917	0.00032	2.29e-05	0.00244171
KEGG	hsa04672:Intestinal immune network for IgA production	7	5.18519	2.04e-06	ENSG00000196126, ENSG00000237541, ENSG00000204257, ENSG00000198502, ENSG00000179344, ENSG00000196735, ENSG00000242574	58	47	6879	17.6643	0.000323	2.15e-05	0.00246122
KEGG	hsa05145:Toxoplasmosis	9	6.66667	2.85e-06	ENSG00000196126, ENSG00000237541, ENSG00000204257, ENSG00000105397, ENSG00000198502, ENSG00000179344, ENSG00000196735, ENSG00000156711, ENSG00000242574	58	110	6879	9.70392	0.000451	2.82e-05	0.00343747
KEGG	hsa05166:HTLV-I infection	12	8.88889	5.72e-06	ENSG00000196126, ENSG00000204632, ENSG00000204525, ENSG00000237541, ENSG00000204257, ENSG00000166949, ENSG00000206503, ENSG00000198502, ENSG00000179344, ENSG00000196735, ENSG00000242574, ENSG00000138031	58	254	6879	5.60331	0.000904	5.32e-05	0.00689557
KEGG	hsa05323:Rheumatoid arthritis	8	5.92593	6.94e-06	ENSG00000196126, ENSG00000237541, ENSG00000163599, ENSG00000204257, ENSG00000198502, ENSG00000179344, ENSG00000196735, ENSG00000242574	58	88	6879	10.7821	0.00109525	6.09e-05	0.00835652
KEGG	hsa05322:Systemic lupus erythematosus	9	6.66667	1.24e-05	ENSG00000196126, ENSG00000237541, ENSG00000224389, ENSG00000204257, ENSG00000198502, ENSG00000179344, ENSG00000244731, ENSG00000196735, ENSG00000242574	58	134	6879	7.9659	0.00196456	0.000103	0.0149952
KEGG	hsa05152:Tuberculosis	10	7.40741	1.25e-05	ENSG00000196126, ENSG00000111540, ENSG00000237541, ENSG00000204257, ENSG00000198502, ENSG00000187796, ENSG00000179344, ENSG00000196735, ENSG00000156711, ENSG00000242574	58	177	6879	6.70076	0.00197749	9.9e-05	0.015094
MF	GO:0032395~MHC class II receptor activity	7	5.18519	1.78e-10	ENSG00000196126, ENSG00000204525, ENSG00000237541, ENSG00000204257, ENSG00000232629, ENSG00000179344, ENSG00000196735	101	15	16881	77.998	6.94e-08	6.94e-08	2.47e-07
MF	GO:0003823~antigen binding	11	8.14815	1.98e-08	ENSG00000196126, ENSG00000204632, ENSG00000204525, ENSG00000204257, ENSG00000204520, ENSG00000206503, ENSG00000198502, ENSG00000179344, ENSG00000196735, ENSG00000242574, ENSG00000204516	101	150	16881	12.2568	7.74e-06	3.87e-06	2.76e-05
MF	GO:0042605~peptide antigen binding	6	4.44444	5.82e-07	ENSG00000196126, ENSG00000204525, ENSG00000206503, ENSG00000198502, ENSG00000179344, ENSG00000196735	101	28	16881	35.8154	0.000227	7.56e-05	0.000808
GOTERM_CC_ALL	GO:0030133~transport vesicle	11	8.14815	4.31e-05	ENSG00000196126, ENSG00000204632, ENSG00000185010, ENSG00000204525, ENSG00000237541, ENSG00000206503, ENSG00000198502, ENSG00000232629, ENSG00000179344, ENSG00000196735, ENSG00000180176	110	346	18224	5.26705	0.0145567	0.000419	0.0587145
GOTERM_CC_ALL	GO:0005765~lysosomal membrane	10	7.40741	6.14e-05	ENSG00000196126, ENSG00000237541, ENSG00000204257, ENSG00000198502, ENSG00000232629, ENSG00000169682, ENSG00000179344, ENSG00000196735, ENSG00000137312, ENSG00000242574	110	290	18224	5.71285	0.0206474	0.000579	0.0835288
GOTERM_CC_ALL	GO:0098852~lytic vacuole membrane	10	7.40741	6.14e-05	ENSG00000196126, ENSG00000237541, ENSG00000204257, ENSG00000198502, ENSG00000232629, ENSG00000169682, ENSG00000179344, ENSG00000196735, ENSG00000137312, ENSG00000242574	110	290	18224	5.71285	0.0206474	0.000579	0.0835288
GOTERM_CC_ALL	GO:0098797~plasma membrane protein complex	13	9.62963	7.41e-05	ENSG00000196126, ENSG00000204632, ENSG00000204525, ENSG00000237541, ENSG00000204257, ENSG00000181027, ENSG00000206503, ENSG00000198502, ENSG00000232629, ENSG00000179344, ENSG00000196735, ENSG00000137312, ENSG00000242574	110	527	18224	4.0868	0.0248658	0.00068	0.100802
GOTERM_CC_ALL	GO:0005768~endosome	16	11.8519	9.59e-05	ENSG00000204632, ENSG00000196126, ENSG00000103811, ENSG00000237541, ENSG00000232629, ENSG00000198502, ENSG00000179344, ENSG00000196735, ENSG00000242574, ENSG00000177548, ENSG00000111540, ENSG00000204525, ENSG00000204257, ENSG00000165689, ENSG00000206503, ENSG00000137312	110	811	18224	3.26851	0.032066	0.000857	0.130451
GOTERM_CC_ALL	GO:0005764~lysosome	13	9.62963	0.0001	ENSG00000196126, ENSG00000103811, ENSG00000237541, ENSG00000172575, ENSG00000204257, ENSG00000213658, ENSG00000179344, ENSG00000169682, ENSG00000198502, ENSG00000232629, ENSG00000196735, ENSG00000137312, ENSG00000242574	110	544	18224	3.95909	0.033436	0.000872	0.136117
GOTERM_CC_ALL	GO:0000323~lytic vacuole	13	9.62963	0.0001	ENSG00000196126, ENSG00000103811, ENSG00000237541, ENSG00000172575, ENSG00000204257, ENSG00000213658, ENSG00000179344, ENSG00000169682, ENSG00000198502, ENSG00000232629, ENSG00000196735, ENSG00000137312, ENSG00000242574	110	544	18224	3.95909	0.033436	0.000872	0.136117
GOTERM_CC_ALL	GO:0030665~clathrin-coated vesicle membrane	6	4.44444	0.000125	ENSG00000196126, ENSG00000237541, ENSG00000198502, ENSG00000232629, ENSG00000179344, ENSG00000196735	110	81	18224	12.2721	0.0414823	0.00105862	0.169548
GOTERM_CC_ALL	GO:0005783~endoplasmic reticulum	23	17.037	0.000291	ENSG00000204632, ENSG00000196126, ENSG00000185010, ENSG00000237541, ENSG00000072682, ENSG00000204301, ENSG00000148396, ENSG00000181027, ENSG00000172057, ENSG00000232629, ENSG00000198502, ENSG00000179344, ENSG00000196735, ENSG00000161395, ENSG00000204308, ENSG00000180176, ENSG00000160360, ENSG00000204525, ENSG00000172575, ENSG00000231852, ENSG00000213676, ENSG00000206503, ENSG00000166822	110	1660	18224	2.29547	0.0941531	0.00240892	0.395276
GOTERM_CC_ALL	GO:0005737~cytoplasm	83	61.4815	0.000307	ENSG00000139531, ENSG00000148384, ENSG00000185010, ENSG00000184110, ENSG00000073605, ENSG00000184117, ENSG00000138092, ENSG00000138031, ENSG00000171862, ENSG00000185973, ENSG00000180488, ENSG00000204525, ENSG00000111540, ENSG00000231852, ENSG00000204520, ENSG00000169682, ENSG00000100330, ENSG00000205609, ENSG00000204632, ENSG00000188322, ENSG00000204301, ENSG00000173531, ENSG00000181915, ENSG0000…	110	10775	18224	1.27618	0.0990354	0.00248	0.416833
GOTERM_CC_ALL	GO:0030136~clathrin-coated vesicle	7	5.18519	0.00035	ENSG00000196126, ENSG00000237541, ENSG00000163599, ENSG00000198502, ENSG00000232629, ENSG00000179344, ENSG00000196735	110	156	18224	7.43403	0.11228	0.00276592	0.475886
GOTERM_CC_ALL	GO:0098805~whole membrane	20	14.8148	0.000433	ENSG00000204632, ENSG00000196126, ENSG00000237541, ENSG00000179344, ENSG00000232629, ENSG00000198502, ENSG00000196735, ENSG00000242574, ENSG00000180176, ENSG00000182264, ENSG00000085978, ENSG00000180488, ENSG00000204525, ENSG00000111540, ENSG00000204257, ENSG00000213658, ENSG00000206503, ENSG00000169682, ENSG00000137312, ENSG00000150637	110	1363	18224	2.431	0.137029	0.0033438	0.588529
GOTERM_CC_ALL	GO:0071944~cell periphery	49	36.2963	0.000503	ENSG00000148384, ENSG00000185010, ENSG00000073605, ENSG00000184117, ENSG00000171862, ENSG00000138031, ENSG00000180488, ENSG00000111540, ENSG00000204525, ENSG00000204520, ENSG00000204632, ENSG00000204444, ENSG00000110852, ENSG00000204301, ENSG00000179344, ENSG00000180176, ENSG00000182264, ENSG00000160360, ENSG00000163599, ENSG00000136153, ENSG00000224389, ENSG00000244731, ENSG00000112053, ENSG0000…	110	5256	18224	1.54451	0.157289	0.00379568	0.683077
GOTERM_CC_ALL	GO:0005886~plasma membrane	48	35.5556	0.000591	ENSG00000148384, ENSG00000185010, ENSG00000237541, ENSG00000181027, ENSG00000166949, ENSG00000073605, ENSG00000198502, ENSG00000184117, ENSG00000242574, ENSG00000138031, ENSG00000171862, ENSG00000005020, ENSG00000204525, ENSG00000111540, ENSG00000160856, ENSG00000105397, ENSG00000167914, ENSG00000204520, ENSG00000197375, ENSG00000100314, ENSG00000204444, ENSG00000204632, ENSG00000196126, ENSG0000…	110	5141	18224	1.54684	0.182114	0.00436074	0.801952
GOTERM_CC_ALL	GO:0016023~cytoplasmic, membrane-bounded vesicle	18	13.3333	0.00064	ENSG00000204632, ENSG00000196126, ENSG00000185010, ENSG00000103811, ENSG00000237541, ENSG00000179344, ENSG00000232629, ENSG00000198502, ENSG00000196735, ENSG00000180176, ENSG00000182264, ENSG00000105281, ENSG00000204525, ENSG00000111540, ENSG00000163599, ENSG00000206503, ENSG00000137312, ENSG00000186075	110	1183	18224	2.5208	0.195699	0.00462294	0.868477
GOTERM_CC_ALL	GO:0030659~cytoplasmic vesicle membrane	11	8.14815	0.000724	ENSG00000196126, ENSG00000204632, ENSG00000204525, ENSG00000237541, ENSG00000206503, ENSG00000198502, ENSG00000232629, ENSG00000179344, ENSG00000196735, ENSG00000182264, ENSG00000180176	110	491	18224	3.71161	0.218283	0.00511733	0.981493
GOTERM_CC_ALL	GO:0012506~vesicle membrane	11	8.14815	0.000924	ENSG00000196126, ENSG00000204632, ENSG00000204525, ENSG00000237541, ENSG00000206503, ENSG00000198502, ENSG00000232629, ENSG00000179344, ENSG00000196735, ENSG00000182264, ENSG00000180176	110	507	18224	3.59448	0.269826	0.00639725	1.25164
GOTERM_CC_ALL	GO:0044433~cytoplasmic vesicle part	12	8.88889	0.00113772	ENSG00000196126, ENSG00000204632, ENSG00000185010, ENSG00000204525, ENSG00000237541, ENSG00000206503, ENSG00000198502, ENSG00000232629, ENSG00000179344, ENSG00000196735, ENSG00000182264, ENSG00000180176	110	615	18224	3.23264	0.32094	0.00771103	1.53826
GOTERM_CC_ALL	GO:0005802~trans-Golgi network	7	5.18519	0.00128635	ENSG00000196126, ENSG00000237541, ENSG00000198502, ENSG00000232629, ENSG00000179344, ENSG00000196735, ENSG00000100314	110	200	18224	5.79855	0.354442	0.00854448	1.73759
GOTERM_CC_ALL	GO:0044459~plasma membrane part	29	21.4815	0.00141935	ENSG00000237541, ENSG00000181027, ENSG00000198502, ENSG00000184117, ENSG00000242574, ENSG00000138031, ENSG00000171862, ENSG00000204525, ENSG00000105397, ENSG00000204520, ENSG00000197375, ENSG00000196126, ENSG00000204632, ENSG00000204444, ENSG00000110852, ENSG00000204301, ENSG00000232629, ENSG00000179344, ENSG00000196735, ENSG00000105281, ENSG00000180176, ENSG00000163599, ENSG00000136153, ENSG0000…	110	2635	18224	1.82334	0.383022	0.00924397	1.91563
GOTERM_CC_ALL	GO:0031410~cytoplasmic vesicle	18	13.3333	0.00157582	ENSG00000204632, ENSG00000196126, ENSG00000185010, ENSG00000103811, ENSG00000237541, ENSG00000179344, ENSG00000232629, ENSG00000198502, ENSG00000196735, ENSG00000180176, ENSG00000182264, ENSG00000105281, ENSG00000204525, ENSG00000111540, ENSG00000163599, ENSG00000206503, ENSG00000137312, ENSG00000186075	110	1284	18224	2.32251	0.415034	0.010066	2.12472
GOTERM_CC_ALL	GO:0097708~intracellular vesicle	18	13.3333	0.00160234	ENSG00000204632, ENSG00000196126, ENSG00000185010, ENSG00000103811, ENSG00000237541, ENSG00000179344, ENSG00000232629, ENSG00000198502, ENSG00000196735, ENSG00000180176, ENSG00000182264, ENSG00000105281, ENSG00000204525, ENSG00000111540, ENSG00000163599, ENSG00000206503, ENSG00000137312, ENSG00000186075	110	1286	18224	2.3189	0.420293	0.0100461	2.16012
GOTERM_CC_ALL	GO:0098796~membrane protein complex	16	11.8519	0.0018111	ENSG00000204632, ENSG00000196126, ENSG00000237541, ENSG00000181027, ENSG00000172057, ENSG00000232629, ENSG00000198502, ENSG00000179344, ENSG00000196735, ENSG00000204308, ENSG00000242574, ENSG00000204525, ENSG00000204257, ENSG00000165689, ENSG00000206503, ENSG00000137312	110	1074	18224	2.46812	0.460079	0.0111435	2.43834
GOTERM_CC_ALL	GO:0044446~intracellular organelle part	65	48.1481	0.00301811	ENSG00000139531, ENSG00000148384, ENSG00000185010, ENSG00000184117, ENSG00000138092, ENSG00000171862, ENSG00000153774, ENSG00000185973, ENSG00000180488, ENSG00000204525, ENSG00000111540, ENSG00000231852, ENSG00000100330, ENSG00000169682, ENSG00000204632, ENSG00000176476, ENSG00000204301, ENSG00000179344, ENSG00000161395, ENSG00000204308, ENSG00000180176, ENSG00000182264, ENSG00000160360, ENSG0000…	110	8233	18224	1.308	0.642174	0.0181846	4.03266
GOTERM_CC_ALL	GO:0044422~organelle part	65	48.1481	0.00562335	ENSG00000139531, ENSG00000148384, ENSG00000185010, ENSG00000184117, ENSG00000138092, ENSG00000171862, ENSG00000153774, ENSG00000185973, ENSG00000180488, ENSG00000204525, ENSG00000111540, ENSG00000231852, ENSG00000100330, ENSG00000169682, ENSG00000204632, ENSG00000176476, ENSG00000204301, ENSG00000179344, ENSG00000161395, ENSG00000204308, ENSG00000180176, ENSG00000182264, ENSG00000160360, ENSG0000…	110	8415	18224	1.27971	0.853002	0.033078	7.39194
GOTERM_CC_ALL	GO:0031982~vesicle	35	25.9259	0.0059343	ENSG00000185010, ENSG00000237541, ENSG00000233276, ENSG00000198502, ENSG00000197728, ENSG00000204525, ENSG00000111540, ENSG00000167916, ENSG00000105397, ENSG00000197375, ENSG00000169682, ENSG00000164062, ENSG00000204444, ENSG00000132436, ENSG00000204632, ENSG00000196126, ENSG00000185614, ENSG00000103811, ENSG00000173531, ENSG00000179344, ENSG00000232629, ENSG00000196735, ENSG00000175164, ENSG0000…	110	3754	18224	1.54463	0.867831	0.0342892	7.78552
GOTERM_CC_ALL	GO:0044424~intracellular part	95	70.3704	0.00614578	ENSG00000139531, ENSG00000148384, ENSG00000185010, ENSG00000184110, ENSG00000073605, ENSG00000184117, ENSG00000138092, ENSG00000138031, ENSG00000153774, ENSG00000171862, ENSG00000176909, ENSG00000185973, ENSG00000180488, ENSG00000204525, ENSG00000111540, ENSG00000231852, ENSG00000204520, ENSG00000169682, ENSG00000100330, ENSG00000205609, ENSG00000204632, ENSG00000004534, ENSG00000176476, ENSG0000…	110	13860	18224	1.13556	0.877054	0.034902	8.05232
GOTERM_CC_ALL	GO:0043231~intracellular membrane-bounded organelle	80	59.2593	0.00614673	ENSG00000139531, ENSG00000148384, ENSG00000185010, ENSG00000184117, ENSG00000138092, ENSG00000138031, ENSG00000171862, ENSG00000176909, ENSG00000185973, ENSG00000180488, ENSG00000204525, ENSG00000111540, ENSG00000231852, ENSG00000100330, ENSG00000169682, ENSG00000204632, ENSG00000004534, ENSG00000176476, ENSG00000204301, ENSG00000173531, ENSG00000181915, ENSG00000179344, ENSG00000161395, ENSG0000…	110	11035	18224	1.20107	0.877094	0.0343356	8.05352
GOTERM_CC_ALL	GO:0005795~Golgi stack	5	3.7037	0.00655836	ENSG00000148384, ENSG00000176920, ENSG00000206503, ENSG00000175164, ENSG00000105538	110	124	18224	6.68035	0.893241	0.0360108	8.57075
GOTERM_CC_ALL	GO:0043227~membrane-bounded organelle	86	63.7037	0.00797045	ENSG00000139531, ENSG00000148384, ENSG00000185010, ENSG00000184117, ENSG00000138092, ENSG00000138031, ENSG00000171862, ENSG00000176909, ENSG00000185973, ENSG00000180488, ENSG00000204525, ENSG00000111540, ENSG00000231852, ENSG00000169682, ENSG00000100330, ENSG00000204632, ENSG00000204444, ENSG00000185614, ENSG00000004534, ENSG00000176476, ENSG00000204301, ENSG00000173531, ENSG00000181915, ENSG0000…	110	12209	18224	1.167	0.934179	0.0429351	10.3247
GOTERM_CC_ALL	GO:0031988~membrane-bounded vesicle	33	24.4444	0.0108502	ENSG00000185010, ENSG00000237541, ENSG00000233276, ENSG00000198502, ENSG00000197728, ENSG00000204525, ENSG00000111540, ENSG00000167916, ENSG00000105397, ENSG00000197375, ENSG00000164062, ENSG00000204444, ENSG00000132436, ENSG00000204632, ENSG00000196126, ENSG00000185614, ENSG00000103811, ENSG00000173531, ENSG00000232629, ENSG00000179344, ENSG00000196735, ENSG00000105281, ENSG00000182264, ENSG0000…	110	3611	18224	1.51404	0.975503	0.0571768	13.8055
GOTERM_CC_ALL	GO:0005769~early endosome	7	5.18519	0.0111628	ENSG00000204632, ENSG00000111540, ENSG00000204525, ENSG00000165689, ENSG00000206503, ENSG00000137312, ENSG00000177548	110	312	18224	3.71702	0.978	0.0578925	14.1757
GOTERM_CC_ALL	GO:0044464~cell part	106	78.5185	0.0152749	ENSG00000185010, ENSG00000073605, ENSG00000138031, ENSG00000153774, ENSG00000176909, ENSG00000185973, ENSG00000180488, ENSG00000204525, ENSG00000231852, ENSG00000204520, ENSG00000100330, ENSG00000188322, ENSG00000110852, ENSG00000004534, ENSG00000204301, ENSG00000181915, ENSG00000179344, ENSG00000161395, ENSG00000240053, ENSG00000204308, ENSG00000182264, ENSG00000180176, ENSG00000085978, ENSG0000…	110	16449	18224	1.06762	0.994665	0.0773599	18.9105
GOTERM_CC_ALL	GO:0005623~cell	106	78.5185	0.0173424	ENSG00000185010, ENSG00000073605, ENSG00000138031, ENSG00000153774, ENSG00000176909, ENSG00000185973, ENSG00000180488, ENSG00000204525, ENSG00000231852, ENSG00000204520, ENSG00000100330, ENSG00000188322, ENSG00000110852, ENSG00000004534, ENSG00000204301, ENSG00000181915, ENSG00000179344, ENSG00000161395, ENSG00000240053, ENSG00000204308, ENSG00000182264, ENSG00000180176, ENSG00000085978, ENSG0000…	110	16478	18224	1.06574	0.997389	0.0861815	21.1985
GOTERM_CC_ALL	GO:0031985~Golgi cisterna	4	2.96296	0.018829	ENSG00000148384, ENSG00000176920, ENSG00000206503, ENSG00000175164	110	94	18224	7.0499	0.99844	0.0919547	22.8065
GOTERM_CC_ALL	GO:0005622~intracellular	95	70.3704	0.0206088	ENSG00000139531, ENSG00000148384, ENSG00000185010, ENSG00000184110, ENSG00000073605, ENSG00000184117, ENSG00000138092, ENSG00000138031, ENSG00000153774, ENSG00000171862, ENSG00000176909, ENSG00000185973, ENSG00000180488, ENSG00000204525, ENSG00000111540, ENSG00000231852, ENSG00000204520, ENSG00000169682, ENSG00000100330, ENSG00000205609, ENSG00000204632, ENSG00000004534, ENSG00000176476, ENSG0000…	110	14216	18224	1.10713	0.999158	0.0988833	24.6917
GOTERM_CC_ALL	GO:0048770~pigment granule	4	2.96296	0.0257485	ENSG00000111540, ENSG00000137312, ENSG00000105281, ENSG00000180176	110	106	18224	6.2518	0.999859	0.120621	29.8989
GOTERM_CC_ALL	GO:0042470~melanosome	4	2.96296	0.0257485	ENSG00000111540, ENSG00000137312, ENSG00000105281, ENSG00000180176	110	106	18224	6.2518	0.999859	0.120621	29.8989
GOTERM_CC_ALL	GO:0043229~intracellular organelle	83	61.4815	0.0293454	ENSG00000139531, ENSG00000148384, ENSG00000185010, ENSG00000184117, ENSG00000138092, ENSG00000138031, ENSG00000153774, ENSG00000171862, ENSG00000176909, ENSG00000185973, ENSG00000180488, ENSG00000204525, ENSG00000111540, ENSG00000231852, ENSG00000100330, ENSG00000169682, ENSG00000204632, ENSG00000004534, ENSG00000176476, ENSG00000204301, ENSG00000173531, ENSG00000181915, ENSG00000179344, ENSG0000…	110	12099	18224	1.13653	0.99996	0.13469	33.3424
GOTERM_CC_ALL	GO:0031902~late endosome membrane	4	2.96296	0.0303338	ENSG00000196126, ENSG00000204257, ENSG00000198502, ENSG00000242574	110	113	18224	5.86452	0.999972	0.137145	34.2608
GOTERM_CC_ALL	GO:0031901~early endosome membrane	4	2.96296	0.033855	ENSG00000204632, ENSG00000111540, ENSG00000204525, ENSG00000206503	110	118	18224	5.61602	0.999992	0.150103	37.4383
GOTERM_CC_ALL	GO:0044425~membrane part	53	39.2593	0.0344661	ENSG00000185010, ENSG00000184117, ENSG00000171862, ENSG00000138031, ENSG00000180488, ENSG00000204525, ENSG00000231852, ENSG00000204520, ENSG00000100330, ENSG00000169682, ENSG00000204444, ENSG00000204632, ENSG00000110852, ENSG00000204301, ENSG00000179344, ENSG00000161395, ENSG00000204308, ENSG00000182264, ENSG00000180176, ENSG00000160360, ENSG00000176920, ENSG00000163599, ENSG00000136153, ENSG0000…	110	7057	18224	1.24425	0.999993	0.150713	37.975
GOTERM_CC_ALL	GO:0009986~cell surface	10	7.40741	0.0398136	ENSG00000196126, ENSG00000204525, ENSG00000163599, ENSG00000204257, ENSG00000204301, ENSG00000204520, ENSG00000206503, ENSG00000198502, ENSG00000204516, ENSG00000150637	110	765	18224	2.16566	0.999999	0.170281	42.493
GOTERM_CC_ALL	GO:0016020~membrane	67	49.6296	0.0429438	ENSG00000148384, ENSG00000185010, ENSG00000073605, ENSG00000184117, ENSG00000171862, ENSG00000138031, ENSG00000180488, ENSG00000204525, ENSG00000111540, ENSG00000231852, ENSG00000204520, ENSG00000100330, ENSG00000169682, ENSG00000204444, ENSG00000204632, ENSG00000110852, ENSG00000204301, ENSG00000179344, ENSG00000161395, ENSG00000204308, ENSG00000180176, ENSG00000182264, ENSG00000160360, ENSG0000…	110	9462	18224	1.17312	1	0.180436	44.9941
GOTERM_CC_ALL	GO:0043226~organelle	88	65.1852	0.0435078	ENSG00000139531, ENSG00000148384, ENSG00000185010, ENSG00000184117, ENSG00000138092, ENSG00000138031, ENSG00000153774, ENSG00000171862, ENSG00000176909, ENSG00000185973, ENSG00000180488, ENSG00000204525, ENSG00000111540, ENSG00000231852, ENSG00000169682, ENSG00000100330, ENSG00000204632, ENSG00000204444, ENSG00000185614, ENSG00000004534, ENSG00000176476, ENSG00000204301, ENSG00000173531, ENSG0000…	110	13154	18224	1.10835	1	0.180451	45.4339
GOTERM_CC_ALL	GO:0005770~late endosome	5	3.7037	0.0437407	ENSG00000196126, ENSG00000103811, ENSG00000204257, ENSG00000198502, ENSG00000242574	110	221	18224	3.74825	1	0.179213	45.6146
GOTERM_CC_ALL	GO:0030670~phagocytic vesicle membrane	3	2.22222	0.050125	ENSG00000204632, ENSG00000204525, ENSG00000206503	110	60	18224	8.28364	1	0.200812	50.3561
GOTERM_CC_ALL	GO:0005829~cytosol	28	20.7407	0.0676252	ENSG00000148384, ENSG00000184110, ENSG00000197165, ENSG00000233276, ENSG00000166949, ENSG00000073605, ENSG00000138092, ENSG00000197728, ENSG00000156711, ENSG00000171862, ENSG00000005020, ENSG00000178188, ENSG00000105397, ENSG00000167914, ENSG00000164062, ENSG00000100330, ENSG00000196502, ENSG00000103811, ENSG00000148396, ENSG00000204301, ENSG00000137411, ENSG00000181915, ENSG00000187796, ENSG0000…	110	3399	18224	1.36477	1	0.260184	61.462
GOTERM_CC_ALL	GO:0032580~Golgi cisterna membrane	3	2.22222	0.0759456	ENSG00000148384, ENSG00000176920, ENSG00000175164	110	76	18224	6.53971	1	0.285151	65.8905
GOTERM_CC_ALL	GO:0016282~eukaryotic 43S preinitiation complex	2	1.48148	0.0860879	ENSG00000184110, ENSG00000205609	110	15	18224	22.0897	1	0.314677	70.6504
GOTERM_CC_ALL	GO:0033290~eukaryotic 48S preinitiation complex	2	1.48148	0.0860879	ENSG00000184110, ENSG00000205609	110	15	18224	22.0897	1	0.314677	70.6504
GOTERM_CC_ALL	GO:0043234~protein complex	32	23.7037	0.0911006	ENSG00000203760, ENSG00000184110, ENSG00000073584, ENSG00000237541, ENSG00000166949, ENSG00000181027, ENSG00000172057, ENSG00000198502, ENSG00000138092, ENSG00000242574, ENSG00000153774, ENSG00000204525, ENSG00000100296, ENSG00000165689, ENSG00000165684, ENSG00000205609, ENSG00000204632, ENSG00000196126, ENSG00000176476, ENSG00000179344, ENSG00000232629, ENSG00000196735, ENSG00000240053, ENSG0000…	110	4118	18224	1.2874	1	0.327035	72.7683
GOTERM_CC_ALL	GO:0070993~translation preinitiation complex	2	1.48148	0.0915587	ENSG00000184110, ENSG00000205609	110	16	18224	20.7091	1	0.325211	72.9546
GOTERM_CC_ALL	GO:0016021~integral component of membrane	43	31.8519	0.096131	ENSG00000185010, ENSG00000237541, ENSG00000181027, ENSG00000198502, ENSG00000172057, ENSG00000242574, ENSG00000138031, ENSG00000180488, ENSG00000204525, ENSG00000160856, ENSG00000204520, ENSG00000197375, ENSG00000169682, ENSG00000196502, ENSG00000100314, ENSG00000204444, ENSG00000204632, ENSG00000196126, ENSG00000110852, ENSG00000204301, ENSG00000184293, ENSG00000179344, ENSG00000232629, ENSG0000…	110	5872	18224	1.2132	1	0.33575	74.7506
GOTERM_CC_ALL	GO:0005852~eukaryotic translation initiation factor 3 complex	2	1.48148	0.0969969	ENSG00000184110, ENSG00000205609	110	17	18224	19.4909	1	0.335099	75.078
GOTERM_CC_ALL	GO:0045335~phagocytic vesicle	3	2.22222	0.0993544	ENSG00000204632, ENSG00000204525, ENSG00000206503	110	89	18224	5.58447	1	0.338805	75.9496
GOTERM_MF_ALL	GO:0023026~MHC class II protein complex binding	3	2.22222	0.00394943	ENSG00000196126, ENSG00000204257, ENSG00000242574	101	16	16881	31.3385	0.786331	0.320115	5.35078
GOTERM_MF_ALL	GO:0023023~MHC protein complex binding	3	2.22222	0.00556327	ENSG00000196126, ENSG00000204257, ENSG00000242574	101	19	16881	26.3903	0.886475	0.35283	7.45977
GOTERM_MF_ALL	GO:0016702~oxidoreductase activity, acting on single donors with incorporation of molecular oxygen, incorporation of two atoms of oxygen	3	2.22222	0.0110736	ENSG00000072682, ENSG00000181915, ENSG00000185973	101	27	16881	18.571	0.987	0.515094	14.3366
GOTERM_MF_ALL	GO:0034593~phosphatidylinositol bisphosphate phosphatase activity	3	2.22222	0.0110736	ENSG00000148384, ENSG00000100330, ENSG00000171862	101	27	16881	18.571	0.987	0.515094	14.3366
GOTERM_MF_ALL	GO:0016701~oxidoreductase activity, acting on single donors with incorporation of molecular oxygen	3	2.22222	0.0118798	ENSG00000072682, ENSG00000181915, ENSG00000185973	101	28	16881	17.9077	0.990542	0.486157	15.302
GOTERM_MF_ALL	GO:0052866~phosphatidylinositol phosphate phosphatase activity	3	2.22222	0.0135668	ENSG00000148384, ENSG00000100330, ENSG00000171862	101	30	16881	16.7139	0.995143	0.486194	17.2895
GOTERM_MF_ALL	GO:0042277~peptide binding	6	4.44444	0.0136162	ENSG00000196126, ENSG00000204525, ENSG00000206503, ENSG00000198502, ENSG00000179344, ENSG00000196735	101	238	16881	4.21358	0.995237	0.447934	17.347
GOTERM_MF_ALL	GO:0047894~flavonol 3-sulfotransferase activity	2	1.48148	0.0176674	ENSG00000197165, ENSG00000196502	101	3	16881	111.426	0.999043	0.50102	21.9416
GOTERM_MF_ALL	GO:0004252~serine-type endopeptidase activity	6	4.44444	0.0178346	ENSG00000185010, ENSG00000103811, ENSG00000224389, ENSG00000173531, ENSG00000164062, ENSG00000244731	101	255	16881	3.93267	0.999105	0.471664	22.126
GOTERM_MF_ALL	GO:0033218~amide binding	6	4.44444	0.019223	ENSG00000196126, ENSG00000204525, ENSG00000206503, ENSG00000198502, ENSG00000179344, ENSG00000196735	101	260	16881	3.85704	0.999484	0.467851	23.642
GOTERM_MF_ALL	GO:0008236~serine-type peptidase activity	6	4.44444	0.0261739	ENSG00000185010, ENSG00000103811, ENSG00000224389, ENSG00000173531, ENSG00000164062, ENSG00000244731	101	282	16881	3.55614	0.999968	0.548723	30.828
GOTERM_MF_ALL	GO:0017171~serine hydrolase activity	6	4.44444	0.0272313	ENSG00000185010, ENSG00000103811, ENSG00000224389, ENSG00000173531, ENSG00000164062, ENSG00000244731	101	285	16881	3.51871	0.999979	0.536573	31.8645
GOTERM_MF_ALL	GO:0046977~TAP binding	2	1.48148	0.0407442	ENSG00000204525, ENSG00000206503	101	7	16881	47.7539	1	0.660925	43.9018
GOTERM_MF_ALL	GO:0005102~receptor binding	15	11.1111	0.0492396	ENSG00000204632, ENSG00000073584, ENSG00000173531, ENSG00000166949, ENSG00000206052, ENSG00000204516, ENSG00000177548, ENSG00000182264, ENSG00000171862, ENSG00000197272, ENSG00000105397, ENSG00000204520, ENSG00000206503, ENSG00000137312, ENSG00000150637	101	1462	16881	1.71483	1	0.707933	50.4252
GOTERM_MF_ALL	GO:0046703~natural killer cell lectin-like receptor binding	2	1.48148	0.0520804	ENSG00000204520, ENSG00000204516	101	9	16881	37.1419	1	0.706836	52.4444
GOTERM_MF_ALL	GO:0001849~complement component C1q binding	2	1.48148	0.0520804	ENSG00000224389, ENSG00000244731	101	9	16881	37.1419	1	0.706836	52.4444
GOTERM_MF_ALL	GO:0030881~beta-2-microglobulin binding	2	1.48148	0.0632841	ENSG00000204520, ENSG00000206503	101	11	16881	30.3888	1	0.757429	59.687
GOTERM_MF_ALL	GO:0004062~aryl sulfotransferase activity	2	1.48148	0.0688366	ENSG00000197165, ENSG00000196502	101	12	16881	27.8564	1	0.768679	62.8838
GOTERM_MF_ALL	GO:0001846~opsonin binding	2	1.48148	0.0743566	ENSG00000224389, ENSG00000244731	101	13	16881	25.7136	1	0.778358	65.8273
GOTERM_MF_ALL	GO:0016705~oxidoreductase activity, acting on paired donors, with incorporation or reduction of molecular oxygen	4	2.96296	0.0758033	ENSG00000072682, ENSG00000231852, ENSG00000180176, ENSG00000185973	101	166	16881	4.02744	1	0.768689	66.5621
GOTERM_MF_ALL	GO:0035591~signaling adaptor activity	3	2.22222	0.0780895	ENSG00000005020, ENSG00000178188, ENSG00000213658	101	78	16881	6.42841	1	0.763393	67.6934
GOTERM_MF_ALL	GO:0005506~iron ion binding	4	2.96296	0.0790289	ENSG00000072682, ENSG00000231852, ENSG00000180176, ENSG00000185973	101	169	16881	3.95594	1	0.752408	68.1478
GOTERM_MF_ALL	GO:0004438~phosphatidylinositol-3-phosphatase activity	2	1.48148	0.0798442	ENSG00000100330, ENSG00000171862	101	14	16881	23.8769	1	0.741329	68.5374
GOTERM_MF_ALL	GO:0052744~phosphatidylinositol monophosphate phosphatase activity	2	1.48148	0.0798442	ENSG00000100330, ENSG00000171862	101	14	16881	23.8769	1	0.741329	68.5374
GOTERM_MF_ALL	GO:0016491~oxidoreductase activity	9	6.66667	0.0799749	ENSG00000139531, ENSG00000185010, ENSG00000072682, ENSG00000233276, ENSG00000231852, ENSG00000181915, ENSG00000111275, ENSG00000180176, ENSG00000185973	101	757	16881	1.98712	1	0.727557	68.5995
GOTERM_MF_ALL	GO:0032403~protein complex binding	9	6.66667	0.0842862	ENSG00000196126, ENSG00000073584, ENSG00000204257, ENSG00000166949, ENSG00000206503, ENSG00000206052, ENSG00000242574, ENSG00000171862, ENSG00000150637	101	766	16881	1.96377	1	0.733071	70.5837
KEGG_PATHWAY	hsa05164:Influenza A	9	6.66667	8.18e-05	ENSG00000196126, ENSG00000237541, ENSG00000204257, ENSG00000105397, ENSG00000198502, ENSG00000179344, ENSG00000196735, ENSG00000156711, ENSG00000242574	58	174	6879	6.13466	0.0128491	0.000616	0.0985727
KEGG_PATHWAY	hsa04925:Aldosterone synthesis and secretion	4	2.96296	0.0291926	ENSG00000231852, ENSG00000213676, ENSG00000105287, ENSG00000138031	58	81	6879	5.85696	0.990731	0.191664	30.0211
KEGG_PATHWAY	hsa04660:T cell receptor signaling pathway	4	2.96296	0.0496029	ENSG00000172575, ENSG00000163599, ENSG00000213658, ENSG00000156711	58	100	6879	4.74414	0.999677	0.294954	45.8274
KEGG_PATHWAY	hsa05030:Cocaine addiction	3	2.22222	0.0619172	ENSG00000213676, ENSG00000180176, ENSG00000160360	58	49	6879	7.26144	0.999959	0.34347	53.7048
GOTERM_BP_ALL	GO:0002682~regulation of immune system process	14	20.8955	0.00058	ENSG00000204287, ENSG00000167244, ENSG00000103811, ENSG00000106004, ENSG00000110852, ENSG00000105287, ENSG00000197272, ENSG00000005020, ENSG00000172575, ENSG00000163599, ENSG00000137312, ENSG00000244731, ENSG00000112062, ENSG00000150637	58	1378	16792	2.94139	0.717806	0.717806	1.00278
GOTERM_BP_ALL	GO:0050776~regulation of immune response	11	16.4179	0.000895	ENSG00000005020, ENSG00000197272, ENSG00000204287, ENSG00000103811, ENSG00000172575, ENSG00000110852, ENSG00000163599, ENSG00000244731, ENSG00000137312, ENSG00000105287, ENSG00000150637	58	912	16792	3.49198	0.857873	0.623003	1.54221
GOTERM_BP_ALL	GO:0002684~positive regulation of immune system process	11	16.4179	0.00132106	ENSG00000005020, ENSG00000204287, ENSG00000167244, ENSG00000106004, ENSG00000172575, ENSG00000163599, ENSG00000244731, ENSG00000137312, ENSG00000105287, ENSG00000112062, ENSG00000150637	58	960	16792	3.31739	0.943968	0.61734	2.26955
GOTERM_BP_ALL	GO:0030155~regulation of cell adhesion	9	13.4328	0.00139409	ENSG00000197272, ENSG00000204287, ENSG00000167244, ENSG00000204544, ENSG00000172575, ENSG00000136153, ENSG00000163599, ENSG00000137312, ENSG00000105287	58	643	16792	4.05234	0.952224	0.532479	2.39358
GOTERM_BP_ALL	GO:0001819~positive regulation of cytokine production	7	10.4478	0.00191581	ENSG00000197272, ENSG00000172575, ENSG00000137312, ENSG00000156711, ENSG00000105287, ENSG00000112062, ENSG00000150637	58	386	16792	5.25031	0.984709	0.5666	3.27539
GOTERM_BP_ALL	GO:0022407~regulation of cell-cell adhesion	7	10.4478	0.00191581	ENSG00000197272, ENSG00000204287, ENSG00000167244, ENSG00000204544, ENSG00000172575, ENSG00000163599, ENSG00000137312	58	386	16792	5.25031	0.984709	0.5666	3.27539
GOTERM_BP_ALL	GO:0002376~immune system process	18	26.8657	0.00258541	ENSG00000204287, ENSG00000096063, ENSG00000167244, ENSG00000103811, ENSG00000106004, ENSG00000110852, ENSG00000111252, ENSG00000105287, ENSG00000204616, ENSG00000197272, ENSG00000005020, ENSG00000068745, ENSG00000172575, ENSG00000163599, ENSG00000137312, ENSG00000244731, ENSG00000112062, ENSG00000150637	58	2465	16792	2.11412	0.99646	0.609599	4.39613
GOTERM_BP_ALL	GO:0016337~single organismal cell-cell adhesion	9	13.4328	0.00295156	ENSG00000197272, ENSG00000204287, ENSG00000167244, ENSG00000204544, ENSG00000172575, ENSG00000136153, ENSG00000163599, ENSG00000159176, ENSG00000137312	58	725	16792	3.59401	0.99841	0.601704	5.00379
GOTERM_BP_ALL	GO:0006950~response to stress	23	34.3284	0.00313241	ENSG00000204287, ENSG00000096063, ENSG00000185010, ENSG00000111252, ENSG00000159176, ENSG00000204410, ENSG00000156711, ENSG00000180176, ENSG00000204616, ENSG00000184719, ENSG00000188906, ENSG00000197272, ENSG00000068745, ENSG00000172575, ENSG00000163599, ENSG00000178188, ENSG00000244731, ENSG00000137312, ENSG00000162616, ENSG00000112062, ENSG00000145386, ENSG00000150637, ENSG00000139540	58	3677	16792	1.81096	0.998929	0.574683	5.30258
GOTERM_BP_ALL	GO:0001817~regulation of cytokine production	8	11.9403	0.00325252	ENSG00000197272, ENSG00000172575, ENSG00000115138, ENSG00000137312, ENSG00000156711, ENSG00000105287, ENSG00000112062, ENSG00000150637	58	577	16792	4.0141	0.999177	0.545755	5.50054
GOTERM_BP_ALL	GO:0098602~single organism cell adhesion	9	13.4328	0.00456337	ENSG00000197272, ENSG00000204287, ENSG00000167244, ENSG00000204544, ENSG00000172575, ENSG00000136153, ENSG00000163599, ENSG00000159176, ENSG00000137312	58	779	16792	3.34487	0.999953	0.631049	7.6357
GOTERM_BP_ALL	GO:0060441~epithelial tube branching involved in lung morphogenesis	3	4.47761	0.00463309	ENSG00000103811, ENSG00000106004, ENSG00000173402	58	30	16792	28.9517	0.99996	0.601612	7.74799
GOTERM_BP_ALL	GO:0010831~positive regulation of myotube differentiation	3	4.47761	0.00463309	ENSG00000137312, ENSG00000176909, ENSG00000112062	58	30	16792	28.9517	0.99996	0.601612	7.74799
GOTERM_BP_ALL	GO:0006955~immune response	13	19.403	0.00517579	ENSG00000204287, ENSG00000096063, ENSG00000103811, ENSG00000105287, ENSG00000204616, ENSG00000005020, ENSG00000197272, ENSG00000068745, ENSG00000172575, ENSG00000163599, ENSG00000137312, ENSG00000244731, ENSG00000150637	58	1551	16792	2.42664	0.999988	0.61043	8.61759
GOTERM_BP_ALL	GO:0001816~cytokine production	8	11.9403	0.0052997	ENSG00000197272, ENSG00000172575, ENSG00000115138, ENSG00000137312, ENSG00000156711, ENSG00000105287, ENSG00000112062, ENSG00000150637	58	631	16792	3.67058	0.999991	0.589789	8.81506
GOTERM_BP_ALL	GO:0098609~cell-cell adhesion	11	16.4179	0.00535797	ENSG00000197272, ENSG00000204287, ENSG00000167244, ENSG00000204544, ENSG00000172575, ENSG00000136153, ENSG00000163599, ENSG00000159176, ENSG00000137312, ENSG00000197728, ENSG00000150637	58	1164	16792	2.73599	0.999992	0.5668	8.90777
GOTERM_BP_ALL	GO:0048584~positive regulation of response to stimulus	15	22.3881	0.00680441	ENSG00000204287, ENSG00000167244, ENSG00000103811, ENSG00000111252, ENSG00000105287, ENSG00000156711, ENSG00000188906, ENSG00000005020, ENSG00000172575, ENSG00000163599, ENSG00000178188, ENSG00000137312, ENSG00000244731, ENSG00000112062, ENSG00000150637	58	2030	16792	2.13929	1	0.629272	11.1811
GOTERM_BP_ALL	GO:0045087~innate immune response	9	13.4328	0.00693022	ENSG00000197272, ENSG00000204287, ENSG00000096063, ENSG00000068745, ENSG00000172575, ENSG00000244731, ENSG00000137312, ENSG00000204616, ENSG00000150637	58	836	16792	3.11681	1	0.612303	11.3763
GOTERM_BP_ALL	GO:0050778~positive regulation of immune response	8	11.9403	0.00813622	ENSG00000005020, ENSG00000204287, ENSG00000172575, ENSG00000163599, ENSG00000244731, ENSG00000137312, ENSG00000105287, ENSG00000150637	58	684	16792	3.38617	1	0.649228	13.2269
GOTERM_BP_ALL	GO:0016485~protein processing	5	7.46269	0.00839351	ENSG00000103811, ENSG00000115138, ENSG00000244731, ENSG00000188603, ENSG00000188906	58	236	16792	6.13384	1	0.639707	13.6169
GOTERM_BP_ALL	GO:0002764~immune response-regulating signaling pathway	7	10.4478	0.00900929	ENSG00000005020, ENSG00000204287, ENSG00000103811, ENSG00000163599, ENSG00000137312, ENSG00000105287, ENSG00000150637	58	531	16792	3.81661	1	0.645973	14.5438
GOTERM_BP_ALL	GO:0045785~positive regulation of cell adhesion	6	8.95522	0.00973896	ENSG00000204287, ENSG00000167244, ENSG00000172575, ENSG00000163599, ENSG00000137312, ENSG00000105287	58	385	16792	4.51196	1	0.655875	15.6299
GOTERM_BP_ALL	GO:0022409~positive regulation of cell-cell adhesion	5	7.46269	0.00994647	ENSG00000204287, ENSG00000167244, ENSG00000172575, ENSG00000163599, ENSG00000137312	58	248	16792	5.83704	1	0.645734	15.9364
GOTERM_BP_ALL	GO:0007155~cell adhesion	13	19.403	0.0105238	ENSG00000204287, ENSG00000167244, ENSG00000159176, ENSG00000197728, ENSG00000105287, ENSG00000197272, ENSG00000204544, ENSG00000172575, ENSG00000163599, ENSG00000136153, ENSG00000173402, ENSG00000137312, ENSG00000150637	58	1699	16792	2.21526	1	0.649481	16.7837
GOTERM_BP_ALL	GO:0002253~activation of immune response	7	10.4478	0.0106014	ENSG00000005020, ENSG00000204287, ENSG00000163599, ENSG00000244731, ENSG00000137312, ENSG00000105287, ENSG00000150637	58	550	16792	3.68476	1	0.635851	16.8969
GOTERM_BP_ALL	GO:0022610~biological adhesion	13	19.403	0.0108085	ENSG00000204287, ENSG00000167244, ENSG00000159176, ENSG00000197728, ENSG00000105287, ENSG00000197272, ENSG00000204544, ENSG00000172575, ENSG00000163599, ENSG00000136153, ENSG00000173402, ENSG00000137312, ENSG00000150637	58	1705	16792	2.20746	1	0.62735	17.1985
GOTERM_BP_ALL	GO:0044710~single-organism metabolic process	23	34.3284	0.0109081	ENSG00000139531, ENSG00000167244, ENSG00000185010, ENSG00000103811, ENSG00000197165, ENSG00000067829, ENSG00000115138, ENSG00000184730, ENSG00000172057, ENSG00000204427, ENSG00000156711, ENSG00000105287, ENSG00000188603, ENSG00000180176, ENSG00000184719, ENSG00000188906, ENSG00000204544, ENSG00000068745, ENSG00000176920, ENSG00000172575, ENSG00000173402, ENSG00000084710, ENSG00000112062	58	4063	16792	1.63891	1	0.615732	17.3432
GOTERM_BP_ALL	GO:0001775~cell activation	9	13.4328	0.0112793	ENSG00000005020, ENSG00000197272, ENSG00000204287, ENSG00000167244, ENSG00000185010, ENSG00000172575, ENSG00000163599, ENSG00000159176, ENSG00000150637	58	910	16792	2.86336	1	0.613684	17.8803
GOTERM_BP_ALL	GO:0006952~defense response	12	17.9104	0.0120653	ENSG00000197272, ENSG00000204287, ENSG00000096063, ENSG00000185010, ENSG00000068745, ENSG00000172575, ENSG00000244731, ENSG00000137312, ENSG00000156711, ENSG00000112062, ENSG00000204616, ENSG00000150637	58	1518	16792	2.28867	1	0.624722	19.0067
GOTERM_BP_ALL	GO:0051604~protein maturation	5	7.46269	0.0134217	ENSG00000103811, ENSG00000115138, ENSG00000244731, ENSG00000188603, ENSG00000188906	58	271	16792	5.34165	1	0.65078	20.9162
GOTERM_BP_ALL	GO:0002250~adaptive immune response	6	8.95522	0.0137928	ENSG00000197272, ENSG00000103811, ENSG00000163599, ENSG00000244731, ENSG00000105287, ENSG00000150637	58	420	16792	4.13596	1	0.647975	21.4312
GOTERM_BP_ALL	GO:0060425~lung morphogenesis	3	4.47761	0.0144692	ENSG00000103811, ENSG00000106004, ENSG00000173402	58	54	16792	16.0843	1	0.653235	22.3617
GOTERM_BP_ALL	GO:0044763~single-organism cellular process	50	74.6269	0.0153349	ENSG00000139531, ENSG00000096063, ENSG00000185010, ENSG00000204410, ENSG00000188603, ENSG00000176909, ENSG00000188906, ENSG00000180488, ENSG00000112062, ENSG00000145386, ENSG00000038295, ENSG00000067829, ENSG00000159176, ENSG00000184730, ENSG00000180176, ENSG00000176920, ENSG00000163599, ENSG00000186395, ENSG00000112053, ENSG00000084710, ENSG00000150637, ENSG00000203760, ENSG00000204287, ENSG0000…	58	12256	16792	1.18112	1	0.662686	23.5376
GOTERM_BP_ALL	GO:0044699~single-organism process	53	79.1045	0.0159248	ENSG00000139531, ENSG00000185010, ENSG00000096063, ENSG00000204410, ENSG00000188603, ENSG00000176909, ENSG00000188906, ENSG00000180488, ENSG00000112062, ENSG00000145386, ENSG00000038295, ENSG00000067829, ENSG00000159176, ENSG00000184730, ENSG00000180176, ENSG00000176920, ENSG00000163599, ENSG00000136153, ENSG00000186395, ENSG00000244731, ENSG00000112053, ENSG00000084710, ENSG00000150637, ENSG0000…	58	13377	16792	1.14707	1	0.664994	24.3293
GOTERM_BP_ALL	GO:0010830~regulation of myotube differentiation	3	4.47761	0.0160333	ENSG00000137312, ENSG00000176909, ENSG00000112062	58	57	16792	15.2377	1	0.65622	24.4741
GOTERM_BP_ALL	GO:0051155~positive regulation of striated muscle cell differentiation	3	4.47761	0.0160333	ENSG00000137312, ENSG00000176909, ENSG00000112062	58	57	16792	15.2377	1	0.65622	24.4741
GOTERM_BP_ALL	GO:0048518~positive regulation of biological process	27	40.2985	0.017375	ENSG00000204287, ENSG00000167244, ENSG00000096063, ENSG00000111252, ENSG00000156711, ENSG00000176909, ENSG00000188906, ENSG00000197272, ENSG00000005020, ENSG00000137343, ENSG00000178188, ENSG00000173402, ENSG00000112062, ENSG00000145386, ENSG00000162613, ENSG00000103811, ENSG00000106004, ENSG00000115138, ENSG00000105287, ENSG00000204616, ENSG00000068745, ENSG00000172575, ENSG00000163599, ENSG0000…	58	5285	16792	1.47909	1	0.67497	26.2427
GOTERM_BP_ALL	GO:0050863~regulation of T cell activation	5	7.46269	0.0185933	ENSG00000197272, ENSG00000204287, ENSG00000167244, ENSG00000172575, ENSG00000163599	58	299	16792	4.84143	1	0.689322	27.8147
GOTERM_BP_ALL	GO:0032729~positive regulation of interferon-gamma production	3	4.47761	0.0205382	ENSG00000197272, ENSG00000172575, ENSG00000150637	58	65	16792	13.3623	1	0.715395	30.2592
GOTERM_BP_ALL	GO:0009967~positive regulation of signal transduction	11	16.4179	0.0208021	ENSG00000005020, ENSG00000167244, ENSG00000103811, ENSG00000172575, ENSG00000111252, ENSG00000178188, ENSG00000137312, ENSG00000105287, ENSG00000112062, ENSG00000188906, ENSG00000150637	58	1428	16792	2.23017	1	0.710199	30.5847
GOTERM_BP_ALL	GO:0002694~regulation of leukocyte activation	6	8.95522	0.0210217	ENSG00000197272, ENSG00000204287, ENSG00000167244, ENSG00000172575, ENSG00000163599, ENSG00000150637	58	468	16792	3.71176	1	0.704426	30.8546
GOTERM_BP_ALL	GO:0002696~positive regulation of leukocyte activation	5	7.46269	0.0211419	ENSG00000204287, ENSG00000167244, ENSG00000172575, ENSG00000163599, ENSG00000150637	58	311	16792	4.65462	1	0.69713	31.0019
GOTERM_BP_ALL	GO:1903037~regulation of leukocyte cell-cell adhesion	5	7.46269	0.0215866	ENSG00000197272, ENSG00000204287, ENSG00000167244, ENSG00000172575, ENSG00000163599	58	313	16792	4.62488	1	0.695582	31.5442
GOTERM_BP_ALL	GO:0000165~MAPK cascade	8	11.9403	0.0230768	ENSG00000167244, ENSG00000103811, ENSG00000172575, ENSG00000173402, ENSG00000156711, ENSG00000105287, ENSG00000112062, ENSG00000188906	58	841	16792	2.75403	1	0.711018	33.3325
GOTERM_BP_ALL	GO:0050867~positive regulation of cell activation	5	7.46269	0.0231883	ENSG00000204287, ENSG00000167244, ENSG00000172575, ENSG00000163599, ENSG00000150637	58	320	16792	4.52371	1	0.704106	33.4645
GOTERM_BP_ALL	GO:1903706~regulation of hemopoiesis	5	7.46269	0.0251057	ENSG00000197272, ENSG00000106004, ENSG00000172575, ENSG00000163599, ENSG00000112062	58	328	16792	4.41337	1	0.724468	35.6966
GOTERM_BP_ALL	GO:0031347~regulation of defense response	7	10.4478	0.0265281	ENSG00000197272, ENSG00000172575, ENSG00000244731, ENSG00000137312, ENSG00000156711, ENSG00000112062, ENSG00000150637	58	676	16792	2.99796	1	0.736077	37.3066
GOTERM_BP_ALL	GO:0002757~immune response-activating signal transduction	6	8.95522	0.0266114	ENSG00000005020, ENSG00000204287, ENSG00000163599, ENSG00000137312, ENSG00000105287, ENSG00000150637	58	498	16792	3.48816	1	0.729271	37.3996
GOTERM_BP_ALL	GO:0050865~regulation of cell activation	6	8.95522	0.027218	ENSG00000197272, ENSG00000204287, ENSG00000167244, ENSG00000172575, ENSG00000163599, ENSG00000150637	58	501	16792	3.46727	1	0.72958	38.0737
GOTERM_BP_ALL	GO:0023014~signal transduction by protein phosphorylation	8	11.9403	0.0282041	ENSG00000167244, ENSG00000103811, ENSG00000172575, ENSG00000173402, ENSG00000156711, ENSG00000105287, ENSG00000112062, ENSG00000188906	58	877	16792	2.64098	1	0.734726	39.1548
GOTERM_BP_ALL	GO:0001763~morphogenesis of a branching structure	4	5.97015	0.0285354	ENSG00000103811, ENSG00000106004, ENSG00000173402, ENSG00000188906	58	195	16792	5.93882	1	0.731481	39.514
GOTERM_BP_ALL	GO:0071287~cellular response to manganese ion	2	2.98507	0.0301458	ENSG00000180176, ENSG00000188906	58	9	16792	64.3372	1	0.743804	41.2319
GOTERM_BP_ALL	GO:0035751~regulation of lysosomal lumen pH	2	2.98507	0.0301458	ENSG00000188603, ENSG00000188906	58	9	16792	64.3372	1	0.743804	41.2319
GOTERM_BP_ALL	GO:1901698~response to nitrogen compound	8	11.9403	0.0310405	ENSG00000167244, ENSG00000173402, ENSG00000137312, ENSG00000180176, ENSG00000112062, ENSG00000184719, ENSG00000145386, ENSG00000188906	58	895	16792	2.58786	1	0.747113	42.1663
GOTERM_BP_ALL	GO:0001909~leukocyte mediated cytotoxicity	3	4.47761	0.0316152	ENSG00000103811, ENSG00000172575, ENSG00000150637	58	82	16792	10.5921	1	0.74671	42.7592
GOTERM_BP_ALL	GO:0048522~positive regulation of cellular process	24	35.8209	0.0327146	ENSG00000204287, ENSG00000096063, ENSG00000167244, ENSG00000103811, ENSG00000106004, ENSG00000111252, ENSG00000115138, ENSG00000105287, ENSG00000176909, ENSG00000188906, ENSG00000197272, ENSG00000005020, ENSG00000068745, ENSG00000172575, ENSG00000137343, ENSG00000163599, ENSG00000178188, ENSG00000244731, ENSG00000137312, ENSG00000173402, ENSG00000112062, ENSG00000150637, ENSG00000139540, ENSG0000…	58	4744	16792	1.46467	1	0.752026	43.8772
GOTERM_BP_ALL	GO:0016310~phosphorylation	14	20.8955	0.0334367	ENSG00000096063, ENSG00000167244, ENSG00000103811, ENSG00000188322, ENSG00000105287, ENSG00000156711, ENSG00000188906, ENSG00000068745, ENSG00000172575, ENSG00000173402, ENSG00000137312, ENSG00000084710, ENSG00000112062, ENSG00000145386	58	2229	16792	1.81841	1	0.753117	44.6004
GOTERM_BP_ALL	GO:0050870~positive regulation of T cell activation	4	5.97015	0.0344413	ENSG00000204287, ENSG00000167244, ENSG00000172575, ENSG00000163599	58	210	16792	5.51461	1	0.757054	45.5919
GOTERM_BP_ALL	GO:0010647~positive regulation of cell communication	11	16.4179	0.0349766	ENSG00000005020, ENSG00000167244, ENSG00000103811, ENSG00000172575, ENSG00000111252, ENSG00000178188, ENSG00000137312, ENSG00000105287, ENSG00000112062, ENSG00000188906, ENSG00000150637	58	1555	16792	2.04803	1	0.756143	46.1134
GOTERM_BP_ALL	GO:0051453~regulation of intracellular pH	3	4.47761	0.0359761	ENSG00000188603, ENSG00000112053, ENSG00000188906	58	88	16792	9.86991	1	0.759807	47.0744
GOTERM_BP_ALL	GO:0023056~positive regulation of signaling	11	16.4179	0.0360546	ENSG00000005020, ENSG00000167244, ENSG00000103811, ENSG00000172575, ENSG00000111252, ENSG00000178188, ENSG00000137312, ENSG00000105287, ENSG00000112062, ENSG00000188906, ENSG00000150637	58	1563	16792	2.03755	1	0.754486	47.1492
GOTERM_BP_ALL	GO:0048010~vascular endothelial growth factor receptor signaling pathway	3	4.47761	0.0374787	ENSG00000156711, ENSG00000105287, ENSG00000112062	58	90	16792	9.65057	1	0.762065	48.4889
GOTERM_BP_ALL	GO:0030641~regulation of cellular pH	3	4.47761	0.0374787	ENSG00000188603, ENSG00000112053, ENSG00000188906	58	90	16792	9.65057	1	0.762065	48.4889
GOTERM_BP_ALL	GO:1903039~positive regulation of leukocyte cell-cell adhesion	4	5.97015	0.0378314	ENSG00000204287, ENSG00000167244, ENSG00000172575, ENSG00000163599	58	218	16792	5.31224	1	0.759484	48.8157
GOTERM_BP_ALL	GO:0051149~positive regulation of muscle cell differentiation	3	4.47761	0.038239	ENSG00000137312, ENSG00000176909, ENSG00000112062	58	91	16792	9.54452	1	0.757465	49.1909
GOTERM_BP_ALL	GO:0051153~regulation of striated muscle cell differentiation	3	4.47761	0.0397772	ENSG00000137312, ENSG00000176909, ENSG00000112062	58	93	16792	9.33927	1	0.765568	50.5838
GOTERM_BP_ALL	GO:0045321~leukocyte activation	7	10.4478	0.0403145	ENSG00000005020, ENSG00000197272, ENSG00000204287, ENSG00000167244, ENSG00000172575, ENSG00000163599, ENSG00000150637	58	747	16792	2.71301	1	0.764695	51.0618
GOTERM_BP_ALL	GO:0006885~regulation of pH	3	4.47761	0.0429232	ENSG00000188603, ENSG00000112053, ENSG00000188906	58	97	16792	8.95414	1	0.780872	53.3213
GOTERM_BP_ALL	GO:0032649~regulation of interferon-gamma production	3	4.47761	0.0429232	ENSG00000197272, ENSG00000172575, ENSG00000150637	58	97	16792	8.95414	1	0.780872	53.3213
GOTERM_BP_ALL	GO:0019318~hexose metabolic process	4	5.97015	0.0436924	ENSG00000167244, ENSG00000176920, ENSG00000115138, ENSG00000112062	58	231	16792	5.01329	1	0.781674	53.9686
GOTERM_BP_ALL	GO:0016032~viral process	8	11.9403	0.0441099	ENSG00000197272, ENSG00000204287, ENSG00000096063, ENSG00000173402, ENSG00000197728, ENSG00000112062, ENSG00000204616, ENSG00000145386	58	966	16792	2.39766	1	0.779751	54.3163
GOTERM_BP_ALL	GO:0006468~protein phosphorylation	12	17.9104	0.0448548	ENSG00000096063, ENSG00000167244, ENSG00000103811, ENSG00000188322, ENSG00000172575, ENSG00000173402, ENSG00000137312, ENSG00000156711, ENSG00000105287, ENSG00000112062, ENSG00000145386, ENSG00000188906	58	1852	16792	1.87592	1	0.780372	54.9306
GOTERM_BP_ALL	GO:0044764~multi-organism cellular process	8	11.9403	0.0455671	ENSG00000197272, ENSG00000204287, ENSG00000096063, ENSG00000173402, ENSG00000197728, ENSG00000112062, ENSG00000204616, ENSG00000145386	58	973	16792	2.38041	1	0.780735	55.5108
GOTERM_BP_ALL	GO:0021700~developmental maturation	4	5.97015	0.0460613	ENSG00000106004, ENSG00000173402, ENSG00000112053, ENSG00000188906	58	236	16792	4.90707	1	0.779479	55.9091
GOTERM_BP_ALL	GO:0005975~carbohydrate metabolic process	7	10.4478	0.0475509	ENSG00000167244, ENSG00000204544, ENSG00000176920, ENSG00000067829, ENSG00000115138, ENSG00000173402, ENSG00000112062	58	778	16792	2.60491	1	0.785453	57.0896
GOTERM_BP_ALL	GO:0019538~protein metabolic process	26	38.806	0.0475792	ENSG00000185010, ENSG00000096063, ENSG00000167244, ENSG00000103811, ENSG00000176476, ENSG00000188322, ENSG00000038295, ENSG00000115138, ENSG00000188603, ENSG00000197728, ENSG00000105287, ENSG00000156711, ENSG00000204616, ENSG00000188906, ENSG00000197272, ENSG00000204544, ENSG00000176920, ENSG00000172575, ENSG00000137343, ENSG00000136153, ENSG00000164062, ENSG00000244731, ENSG00000173402, ENSG0000…	58	5457	16792	1.37941	1	0.780886	57.1118
GOTERM_BP_ALL	GO:0032609~interferon-gamma production	3	4.47761	0.0478103	ENSG00000197272, ENSG00000172575, ENSG00000150637	58	103	16792	8.43254	1	0.777812	57.2921
GOTERM_BP_ALL	GO:0051650~establishment of vesicle localization	4	5.97015	0.048987	ENSG00000185010, ENSG00000172575, ENSG00000188603, ENSG00000188906	58	242	16792	4.78541	1	0.781458	58.1995
GOTERM_BP_ALL	GO:0010634~positive regulation of epithelial cell migration	3	4.47761	0.0494827	ENSG00000103811, ENSG00000105287, ENSG00000112062	58	105	16792	8.27192	1	0.780305	58.5763
GOTERM_BP_ALL	GO:0005996~monosaccharide metabolic process	4	5.97015	0.0494833	ENSG00000167244, ENSG00000176920, ENSG00000115138, ENSG00000112062	58	243	16792	4.76572	1	0.775764	58.5767
GOTERM_BP_ALL	GO:0010042~response to manganese ion	2	2.98507	0.0497451	ENSG00000180176, ENSG00000188906	58	15	16792	38.6023	1	0.773073	58.7744
GOTERM_BP_ALL	GO:0010243~response to organonitrogen compound	7	10.4478	0.0503026	ENSG00000167244, ENSG00000173402, ENSG00000180176, ENSG00000112062, ENSG00000184719, ENSG00000145386, ENSG00000188906	58	789	16792	2.56859	1	0.772464	59.1924
GOTERM_BP_ALL	GO:0051240~positive regulation of multicellular organismal process	10	14.9254	0.0506287	ENSG00000197272, ENSG00000103811, ENSG00000106004, ENSG00000172575, ENSG00000173402, ENSG00000137312, ENSG00000156711, ENSG00000105287, ENSG00000112062, ENSG00000150637	58	1431	16792	2.02318	1	0.770291	59.435
GOTERM_BP_ALL	GO:0051249~regulation of lymphocyte activation	5	7.46269	0.0506389	ENSG00000197272, ENSG00000204287, ENSG00000167244, ENSG00000172575, ENSG00000163599	58	411	16792	3.52211	1	0.765988	59.4426
GOTERM_BP_ALL	GO:0018105~peptidyl-serine phosphorylation	4	5.97015	0.0509873	ENSG00000156711, ENSG00000105287, ENSG00000112062, ENSG00000188906	58	246	16792	4.7076	1	0.764048	59.7003
GOTERM_BP_ALL	GO:0044419~interspecies interaction between organisms	8	11.9403	0.051027	ENSG00000197272, ENSG00000204287, ENSG00000096063, ENSG00000173402, ENSG00000197728, ENSG00000112062, ENSG00000204616, ENSG00000145386	58	998	16792	2.32078	1	0.760024	59.7296
GOTERM_BP_ALL	GO:0044403~symbiosis, encompassing mutualism through parasitism	8	11.9403	0.051027	ENSG00000197272, ENSG00000204287, ENSG00000096063, ENSG00000173402, ENSG00000197728, ENSG00000112062, ENSG00000204616, ENSG00000145386	58	998	16792	2.32078	1	0.760024	59.7296
GOTERM_BP_ALL	GO:0014902~myotube differentiation	3	4.47761	0.0511762	ENSG00000137312, ENSG00000176909, ENSG00000112062	58	107	16792	8.11731	1	0.75679	59.8394
GOTERM_BP_ALL	GO:0043484~regulation of RNA splicing	3	4.47761	0.0528905	ENSG00000096063, ENSG00000197728, ENSG00000139540	58	109	16792	7.96836	1	0.764175	61.0811
GOTERM_BP_ALL	GO:0071822~protein complex subunit organization	11	16.4179	0.0535201	ENSG00000005020, ENSG00000204287, ENSG00000203760, ENSG00000185010, ENSG00000073584, ENSG00000172575, ENSG00000137343, ENSG00000164062, ENSG00000137312, ENSG00000129680, ENSG00000188906	58	1674	16792	1.90244	1	0.764189	61.5279
GOTERM_BP_ALL	GO:0030004~cellular monovalent inorganic cation homeostasis	3	4.47761	0.0537553	ENSG00000188603, ENSG00000112053, ENSG00000188906	58	110	16792	7.89592	1	0.761641	61.6936
GOTERM_BP_ALL	GO:0051648~vesicle localization	4	5.97015	0.0551063	ENSG00000185010, ENSG00000172575, ENSG00000188603, ENSG00000188906	58	254	16792	4.55933	1	0.766307	62.6324
GOTERM_BP_ALL	GO:0001906~cell killing	3	4.47761	0.0555001	ENSG00000103811, ENSG00000172575, ENSG00000150637	58	112	16792	7.75493	1	0.764821	62.9019
GOTERM_BP_ALL	GO:1901741~positive regulation of myoblast fusion	2	2.98507	0.0561913	ENSG00000137312, ENSG00000112062	58	17	16792	34.0609	1	0.765223	63.3706
GOTERM_BP_ALL	GO:0045580~regulation of T cell differentiation	3	4.47761	0.0563799	ENSG00000197272, ENSG00000172575, ENSG00000163599	58	113	16792	7.6863	1	0.762503	63.4975
GOTERM_BP_ALL	GO:0018209~peptidyl-serine modification	4	5.97015	0.0577598	ENSG00000156711, ENSG00000105287, ENSG00000112062, ENSG00000188906	58	259	16792	4.47131	1	0.767135	64.4135
GOTERM_BP_ALL	GO:0044281~small molecule metabolic process	12	17.9104	0.06131	ENSG00000139531, ENSG00000167244, ENSG00000068745, ENSG00000176920, ENSG00000197165, ENSG00000067829, ENSG00000115138, ENSG00000184730, ENSG00000188603, ENSG00000180176, ENSG00000112062, ENSG00000188906	58	1951	16792	1.78073	1	0.784014	66.6716
GOTERM_BP_ALL	GO:0044255~cellular lipid metabolic process	8	11.9403	0.0618783	ENSG00000068745, ENSG00000184730, ENSG00000172057, ENSG00000204427, ENSG00000188603, ENSG00000180176, ENSG00000112062, ENSG00000084710	58	1043	16792	2.22065	1	0.783509	67.0203
GOTERM_BP_ALL	GO:1901739~regulation of myoblast fusion	2	2.98507	0.0625946	ENSG00000137312, ENSG00000112062	58	19	16792	30.4755	1	0.783826	67.4548
GOTERM_BP_ALL	GO:0045954~positive regulation of natural killer cell mediated cytotoxicity	2	2.98507	0.0625946	ENSG00000172575, ENSG00000150637	58	19	16792	30.4755	1	0.783826	67.4548
GOTERM_BP_ALL	GO:0048878~chemical homeostasis	8	11.9403	0.063426	ENSG00000103811, ENSG00000115138, ENSG00000172057, ENSG00000188603, ENSG00000180176, ENSG00000112053, ENSG00000139540, ENSG00000188906	58	1049	16792	2.20795	1	0.78476	67.9525
GOTERM_BP_ALL	GO:1901652~response to peptide	5	7.46269	0.063682	ENSG00000167244, ENSG00000173402, ENSG00000180176, ENSG00000112062, ENSG00000145386	58	444	16792	3.26033	1	0.782597	68.1042
GOTERM_BP_ALL	GO:0006954~inflammatory response	6	8.95522	0.064418	ENSG00000197272, ENSG00000185010, ENSG00000172575, ENSG00000244731, ENSG00000156711, ENSG00000112062	58	637	16792	2.72701	1	0.783027	68.5369
GOTERM_BP_ALL	GO:0042110~T cell activation	5	7.46269	0.0645248	ENSG00000197272, ENSG00000204287, ENSG00000167244, ENSG00000172575, ENSG00000163599	58	446	16792	3.24571	1	0.780117	68.5992
GOTERM_BP_ALL	GO:0070489~T cell aggregation	5	7.46269	0.0645248	ENSG00000197272, ENSG00000204287, ENSG00000167244, ENSG00000172575, ENSG00000163599	58	446	16792	3.24571	1	0.780117	68.5992
GOTERM_BP_ALL	GO:0071593~lymphocyte aggregation	5	7.46269	0.0649484	ENSG00000197272, ENSG00000204287, ENSG00000167244, ENSG00000172575, ENSG00000163599	58	447	16792	3.23845	1	0.778919	68.8452
GOTERM_BP_ALL	GO:0043933~macromolecular complex subunit organization	14	20.8955	0.0658025	ENSG00000203760, ENSG00000204287, ENSG00000073584, ENSG00000185010, ENSG00000096063, ENSG00000176476, ENSG00000105287, ENSG00000129680, ENSG00000188906, ENSG00000005020, ENSG00000137343, ENSG00000172575, ENSG00000164062, ENSG00000137312	58	2461	16792	1.64699	1	0.780005	69.3357
GOTERM_BP_ALL	GO:0046649~lymphocyte activation	6	8.95522	0.0665081	ENSG00000005020, ENSG00000197272, ENSG00000204287, ENSG00000167244, ENSG00000172575, ENSG00000163599	58	643	16792	2.70156	1	0.780301	69.7355
GOTERM_BP_ALL	GO:0070486~leukocyte aggregation	5	7.46269	0.0679551	ENSG00000197272, ENSG00000204287, ENSG00000167244, ENSG00000172575, ENSG00000163599	58	454	16792	3.18852	1	0.784363	70.5399
GOTERM_BP_ALL	GO:0002717~positive regulation of natural killer cell mediated immunity	2	2.98507	0.0689552	ENSG00000172575, ENSG00000150637	58	21	16792	27.5731	1	0.786077	71.0841
GOTERM_BP_ALL	GO:0044723~single-organism carbohydrate metabolic process	6	8.95522	0.0711676	ENSG00000167244, ENSG00000204544, ENSG00000176920, ENSG00000115138, ENSG00000173402, ENSG00000112062	58	656	16792	2.64802	1	0.793586	72.2544
GOTERM_BP_ALL	GO:0044707~single-multicellular organism process	27	40.2985	0.0714054	ENSG00000167244, ENSG00000073584, ENSG00000185010, ENSG00000111252, ENSG00000156711, ENSG00000188603, ENSG00000188906, ENSG00000197272, ENSG00000137343, ENSG00000178188, ENSG00000173402, ENSG00000112062, ENSG00000145386, ENSG00000103811, ENSG00000106004, ENSG00000038295, ENSG00000159176, ENSG00000115138, ENSG00000105287, ENSG00000180176, ENSG00000172575, ENSG00000163599, ENSG00000186395, ENSG0000…	58	5943	16792	1.31532	1	0.791532	72.3775
GOTERM_BP_ALL	GO:0002449~lymphocyte mediated immunity	4	5.97015	0.0725113	ENSG00000103811, ENSG00000172575, ENSG00000244731, ENSG00000150637	58	285	16792	4.0634	1	0.793586	72.9433
GOTERM_BP_ALL	GO:0002460~adaptive immune response based on somatic recombination of immune receptors built from immunoglobulin superfamily domains	4	5.97015	0.0731097	ENSG00000197272, ENSG00000103811, ENSG00000244731, ENSG00000150637	58	286	16792	4.04919	1	0.79325	73.2448
GOTERM_BP_ALL	GO:0051251~positive regulation of lymphocyte activation	4	5.97015	0.0737104	ENSG00000204287, ENSG00000167244, ENSG00000172575, ENSG00000163599	58	287	16792	4.03508	1	0.792932	73.5443
GOTERM_BP_ALL	GO:0045055~regulated exocytosis	4	5.97015	0.0743133	ENSG00000167244, ENSG00000185010, ENSG00000172575, ENSG00000188906	58	288	16792	4.02107	1	0.792631	73.8418
GOTERM_BP_ALL	GO:0051094~positive regulation of developmental process	8	11.9403	0.0743566	ENSG00000103811, ENSG00000106004, ENSG00000172575, ENSG00000173402, ENSG00000137312, ENSG00000105287, ENSG00000176909, ENSG00000112062	58	1089	16792	2.12685	1	0.789787	73.863
GOTERM_BP_ALL	GO:0045595~regulation of cell differentiation	10	14.9254	0.0746752	ENSG00000197272, ENSG00000106004, ENSG00000172575, ENSG00000137343, ENSG00000163599, ENSG00000173402, ENSG00000137312, ENSG00000176909, ENSG00000112062, ENSG00000188906	58	1544	16792	1.87511	1	0.788221	74.0188
GOTERM_BP_ALL	GO:0060143~positive regulation of syncytium formation by plasma membrane fusion	2	2.98507	0.0752733	ENSG00000137312, ENSG00000112062	58	23	16792	25.1754	1	0.787946	74.3089
GOTERM_BP_ALL	GO:0009719~response to endogenous stimulus	10	14.9254	0.0756394	ENSG00000167244, ENSG00000103811, ENSG00000173402, ENSG00000105287, ENSG00000180176, ENSG00000112062, ENSG00000184719, ENSG00000145386, ENSG00000139540, ENSG00000188906	58	1548	16792	1.87027	1	0.786628	74.485
GOTERM_BP_ALL	GO:0042127~regulation of cell proliferation	10	14.9254	0.0766115	ENSG00000005020, ENSG00000197272, ENSG00000167244, ENSG00000103811, ENSG00000106004, ENSG00000163599, ENSG00000105287, ENSG00000112062, ENSG00000145386, ENSG00000188906	58	1552	16792	1.86545	1	0.78805	74.947
GOTERM_BP_ALL	GO:0071840~cellular component organization or biogenesis	28	41.791	0.0768919	ENSG00000203760, ENSG00000204287, ENSG00000185010, ENSG00000096063, ENSG00000167244, ENSG00000073584, ENSG00000172057, ENSG00000204410, ENSG00000197728, ENSG00000188603, ENSG00000188906, ENSG00000005020, ENSG00000180488, ENSG00000137343, ENSG00000178188, ENSG00000164062, ENSG00000173402, ENSG00000112062, ENSG00000145386, ENSG00000176476, ENSG00000038295, ENSG00000105287, ENSG00000129680, ENSG0000…	58	6265	16792	1.29393	1	0.786375	75.0788
GOTERM_BP_ALL	GO:0071900~regulation of protein serine/threonine kinase activity	5	7.46269	0.0778709	ENSG00000167244, ENSG00000172575, ENSG00000112062, ENSG00000145386, ENSG00000188906	58	476	16792	3.04115	1	0.787813	75.5338
GOTERM_BP_ALL	GO:1902580~single-organism cellular localization	8	11.9403	0.0781393	ENSG00000172575, ENSG00000173402, ENSG00000137312, ENSG00000197728, ENSG00000188603, ENSG00000112062, ENSG00000084710, ENSG00000188906	58	1102	16792	2.10176	1	0.786117	75.6572
GOTERM_BP_ALL	GO:0016242~negative regulation of macroautophagy	2	2.98507	0.0784166	ENSG00000188603, ENSG00000188906	58	24	16792	24.1264	1	0.784476	75.784
GOTERM_BP_ALL	GO:0006629~lipid metabolic process	9	13.4328	0.0789055	ENSG00000068745, ENSG00000197165, ENSG00000184730, ENSG00000172057, ENSG00000204427, ENSG00000188603, ENSG00000180176, ENSG00000112062, ENSG00000084710	58	1330	16792	1.95914	1	0.783779	76.0062
GOTERM_BP_ALL	GO:0043408~regulation of MAPK cascade	6	8.95522	0.0794584	ENSG00000167244, ENSG00000172575, ENSG00000173402, ENSG00000105287, ENSG00000112062, ENSG00000188906	58	678	16792	2.5621	1	0.78337	76.255
GOTERM_BP_ALL	GO:0043536~positive regulation of blood vessel endothelial cell migration	2	2.98507	0.0815494	ENSG00000105287, ENSG00000112062	58	25	16792	23.1614	1	0.789522	77.1745
GOTERM_BP_ALL	GO:0060142~regulation of syncytium formation by plasma membrane fusion	2	2.98507	0.0815494	ENSG00000137312, ENSG00000112062	58	25	16792	23.1614	1	0.789522	77.1745
GOTERM_BP_ALL	GO:0071902~positive regulation of protein serine/threonine kinase activity	4	5.97015	0.0817202	ENSG00000167244, ENSG00000172575, ENSG00000112062, ENSG00000188906	58	300	16792	3.86023	1	0.78749	77.2481
GOTERM_BP_ALL	GO:0045619~regulation of lymphocyte differentiation	3	4.47761	0.0818648	ENSG00000197272, ENSG00000172575, ENSG00000163599	58	140	16792	6.20394	1	0.785362	77.3103
GOTERM_BP_ALL	GO:0043410~positive regulation of MAPK cascade	5	7.46269	0.0821283	ENSG00000167244, ENSG00000172575, ENSG00000105287, ENSG00000112062, ENSG00000188906	58	485	16792	2.98471	1	0.78375	77.4231
GOTERM_BP_ALL	GO:0055067~monovalent inorganic cation homeostasis	3	4.47761	0.084884	ENSG00000188603, ENSG00000112053, ENSG00000188906	58	143	16792	6.07379	1	0.792404	78.5717
GOTERM_BP_ALL	GO:0007159~leukocyte cell-cell adhesion	5	7.46269	0.0850302	ENSG00000197272, ENSG00000204287, ENSG00000167244, ENSG00000172575, ENSG00000163599	58	491	16792	2.94824	1	0.790345	78.6311
GOTERM_BP_ALL	GO:0010033~response to organic substance	15	22.3881	0.0864218	ENSG00000204287, ENSG00000167244, ENSG00000103811, ENSG00000105287, ENSG00000180176, ENSG00000204616, ENSG00000184719, ENSG00000188906, ENSG00000068745, ENSG00000173402, ENSG00000137312, ENSG00000162616, ENSG00000112062, ENSG00000139540, ENSG00000145386	58	2822	16792	1.53889	1	0.793269	79.1885
GOTERM_BP_ALL	GO:0006796~phosphate-containing compound metabolic process	16	23.8806	0.0873534	ENSG00000096063, ENSG00000167244, ENSG00000103811, ENSG00000188322, ENSG00000197165, ENSG00000188603, ENSG00000105287, ENSG00000156711, ENSG00000188906, ENSG00000068745, ENSG00000172575, ENSG00000173402, ENSG00000137312, ENSG00000084710, ENSG00000112062, ENSG00000145386	58	3083	16792	1.50252	1	0.794329	79.554
GOTERM_BP_ALL	GO:0060562~epithelial tube morphogenesis	4	5.97015	0.087479	ENSG00000103811, ENSG00000106004, ENSG00000173402, ENSG00000105287	58	309	16792	3.7478	1	0.792244	79.6028
GOTERM_BP_ALL	GO:0001963~synaptic transmission, dopaminergic	2	2.98507	0.0877835	ENSG00000137312, ENSG00000180176	58	27	16792	21.4457	1	0.790869	79.7207
GOTERM_BP_ALL	GO:0006793~phosphorus metabolic process	16	23.8806	0.0885237	ENSG00000096063, ENSG00000167244, ENSG00000103811, ENSG00000188322, ENSG00000197165, ENSG00000188603, ENSG00000105287, ENSG00000156711, ENSG00000188906, ENSG00000068745, ENSG00000172575, ENSG00000173402, ENSG00000137312, ENSG00000084710, ENSG00000112062, ENSG00000145386	58	3089	16792	1.4996	1	0.791201	80.0046
GOTERM_BP_ALL	GO:0048754~branching morphogenesis of an epithelial tube	3	4.47761	0.088962	ENSG00000103811, ENSG00000106004, ENSG00000173402	58	147	16792	5.90852	1	0.790368	80.1709
GOTERM_BP_ALL	GO:1902578~single-organism localization	18	26.8657	0.0892398	ENSG00000167244, ENSG00000185010, ENSG00000115138, ENSG00000184730, ENSG00000197728, ENSG00000188603, ENSG00000180176, ENSG00000188906, ENSG00000068745, ENSG00000172575, ENSG00000151229, ENSG00000244731, ENSG00000173402, ENSG00000137312, ENSG00000112053, ENSG00000084710, ENSG00000112062, ENSG00000139540	58	3614	16792	1.44198	1	0.788926	80.2756
GOTERM_BP_ALL	GO:0042129~regulation of T cell proliferation	3	4.47761	0.0930977	ENSG00000197272, ENSG00000167244, ENSG00000163599	58	151	16792	5.752	1	0.800885	81.6774
GOTERM_BP_ALL	GO:0048583~regulation of response to stimulus	18	26.8657	0.093361	ENSG00000204287, ENSG00000167244, ENSG00000103811, ENSG00000110852, ENSG00000111252, ENSG00000105287, ENSG00000156711, ENSG00000188906, ENSG00000197272, ENSG00000005020, ENSG00000172575, ENSG00000163599, ENSG00000178188, ENSG00000173402, ENSG00000137312, ENSG00000244731, ENSG00000112062, ENSG00000150637	58	3636	16792	1.43325	1	0.79941	81.7695
GOTERM_BP_ALL	GO:0055082~cellular chemical homeostasis	6	8.95522	0.0936847	ENSG00000172057, ENSG00000188603, ENSG00000180176, ENSG00000112053, ENSG00000139540, ENSG00000188906	58	713	16792	2.43633	1	0.798167	81.8823
GOTERM_BP_ALL	GO:0042133~neurotransmitter metabolic process	2	2.98507	0.0939761	ENSG00000188603, ENSG00000180176	58	29	16792	19.9667	1	0.796818	81.9832
GOTERM_BP_ALL	GO:0008283~cell proliferation	11	16.4179	0.0944501	ENSG00000005020, ENSG00000197272, ENSG00000167244, ENSG00000103811, ENSG00000106004, ENSG00000163599, ENSG00000105287, ENSG00000112062, ENSG00000145386, ENSG00000139540, ENSG00000188906	58	1861	16792	1.71128	1	0.796141	82.1461
GOTERM_BP_ALL	GO:0007265~Ras protein signal transduction	4	5.97015	0.0947465	ENSG00000172575, ENSG00000137312, ENSG00000112062, ENSG00000145386	58	320	16792	3.61897	1	0.794832	82.2474
GOTERM_BP_ALL	GO:0048469~cell maturation	3	4.47761	0.0951866	ENSG00000106004, ENSG00000112053, ENSG00000188906	58	153	16792	5.67681	1	0.794051	82.3966
GOTERM_BP_ALL	GO:0016043~cellular component organization	27	40.2985	0.0956972	ENSG00000203760, ENSG00000204287, ENSG00000185010, ENSG00000096063, ENSG00000167244, ENSG00000073584, ENSG00000204410, ENSG00000197728, ENSG00000188603, ENSG00000188906, ENSG00000005020, ENSG00000180488, ENSG00000137343, ENSG00000178188, ENSG00000164062, ENSG00000173402, ENSG00000112062, ENSG00000145386, ENSG00000176476, ENSG00000038295, ENSG00000105287, ENSG00000129680, ENSG00000068745, ENSG0000…	58	6109	16792	1.27958	1	0.793533	82.5684
GOTERM_BP_ALL	GO:0030154~cell differentiation	18	26.8657	0.096437	ENSG00000096063, ENSG00000073584, ENSG00000106004, ENSG00000111252, ENSG00000038295, ENSG00000180176, ENSG00000176909, ENSG00000188906, ENSG00000197272, ENSG00000172575, ENSG00000137343, ENSG00000163599, ENSG00000186395, ENSG00000173402, ENSG00000137312, ENSG00000112053, ENSG00000112062, ENSG00000139540	58	3652	16792	1.42697	1	0.793838	82.8144
GOTERM_BP_ALL	GO:0010259~multicellular organism aging	2	2.98507	0.0970569	ENSG00000180176, ENSG00000188906	58	30	16792	19.3011	1	0.793716	83.018
GOTERM_BP_ALL	GO:0006665~sphingolipid metabolic process	3	4.47761	0.097289	ENSG00000172057, ENSG00000188603, ENSG00000180176	58	155	16792	5.60356	1	0.792232	83.0936
GOTERM_BP_ALL	GO:0071241~cellular response to inorganic substance	3	4.47761	0.097289	ENSG00000180176, ENSG00000145386, ENSG00000188906	58	155	16792	5.60356	1	0.792232	83.0936
GOTERM_BP_ALL	GO:0044238~primary metabolic process	41	61.194	0.0976664	ENSG00000185010, ENSG00000167244, ENSG00000096063, ENSG00000073584, ENSG00000197165, ENSG00000172057, ENSG00000204410, ENSG00000188603, ENSG00000156711, ENSG00000197728, ENSG00000176909, ENSG00000188906, ENSG00000197272, ENSG00000204544, ENSG00000137343, ENSG00000178188, ENSG00000164062, ENSG00000173402, ENSG00000112062, ENSG00000145386, ENSG00000162613, ENSG00000103811, ENSG00000106004, ENSG0000…	58	10243	16792	1.15886	1	0.791271	83.2159
GOTERM_BP_ALL	GO:0002697~regulation of immune effector process	4	5.97015	0.0981308	ENSG00000197272, ENSG00000172575, ENSG00000244731, ENSG00000150637	58	325	16792	3.56329	1	0.790626	83.3653
GOTERM_CC_ALL	GO:0099503~secretory vesicle	7	10.4478	0.00462967	ENSG00000167244, ENSG00000185010, ENSG00000103811, ENSG00000115138, ENSG00000188603, ENSG00000180176, ENSG00000188906	62	467	18224	4.40589	0.780723	0.780723	6.08917
GOTERM_CC_ALL	GO:0098589~membrane region	6	8.95522	0.00657129	ENSG00000137343, ENSG00000173402, ENSG00000137312, ENSG00000188603, ENSG00000188906, ENSG00000150637	62	354	18224	4.98196	0.884202	0.659708	8.53915
GOTERM_CC_ALL	GO:0031988~membrane-bounded vesicle	21	31.3433	0.0115851	ENSG00000204287, ENSG00000167244, ENSG00000185010, ENSG00000103811, ENSG00000159176, ENSG00000115138, ENSG00000188603, ENSG00000197728, ENSG00000180176, ENSG00000188906, ENSG00000204544, ENSG00000176920, ENSG00000163599, ENSG00000186395, ENSG00000164062, ENSG00000244731, ENSG00000173402, ENSG00000137312, ENSG00000162616, ENSG00000112062, ENSG00000139540	62	3611	18224	1.7094	0.977862	0.71921	14.5946
GOTERM_CC_ALL	GO:0045121~membrane raft	5	7.46269	0.0138407	ENSG00000173402, ENSG00000137312, ENSG00000188603, ENSG00000188906, ENSG00000150637	62	277	18224	5.30569	0.989512	0.679982	17.1958
GOTERM_CC_ALL	GO:0098857~membrane microdomain	5	7.46269	0.0140083	ENSG00000173402, ENSG00000137312, ENSG00000188603, ENSG00000188906, ENSG00000150637	62	278	18224	5.28661	0.990079	0.602523	17.3861
GOTERM_CC_ALL	GO:0016023~cytoplasmic, membrane-bounded vesicle	10	14.9254	0.0163095	ENSG00000204287, ENSG00000167244, ENSG00000185010, ENSG00000103811, ENSG00000163599, ENSG00000115138, ENSG00000137312, ENSG00000188603, ENSG00000180176, ENSG00000188906	62	1183	18224	2.48466	0.995379	0.591882	19.9587
GOTERM_CC_ALL	GO:0031982~vesicle	21	31.3433	0.0175334	ENSG00000204287, ENSG00000167244, ENSG00000185010, ENSG00000103811, ENSG00000159176, ENSG00000115138, ENSG00000188603, ENSG00000197728, ENSG00000180176, ENSG00000188906, ENSG00000204544, ENSG00000176920, ENSG00000163599, ENSG00000186395, ENSG00000164062, ENSG00000244731, ENSG00000173402, ENSG00000137312, ENSG00000162616, ENSG00000112062, ENSG00000139540	62	3754	18224	1.64428	0.996925	0.562346	21.2965
GOTERM_CC_ALL	GO:0044462~external encapsulating structure part	2	2.98507	0.0199188	ENSG00000180488, ENSG00000173402	62	6	18224	97.9785	0.998611	0.560624	23.8445
GOTERM_CC_ALL	GO:0009279~cell outer membrane	2	2.98507	0.0199188	ENSG00000180488, ENSG00000173402	62	6	18224	97.9785	0.998611	0.560624	23.8445
GOTERM_CC_ALL	GO:0005615~extracellular space	11	16.4179	0.0207931	ENSG00000197272, ENSG00000167244, ENSG00000185010, ENSG00000103811, ENSG00000186395, ENSG00000115138, ENSG00000184730, ENSG00000173402, ENSG00000244731, ENSG00000184719, ENSG00000188906	62	1444	18224	2.23912	0.998963	0.533943	24.7591
GOTERM_CC_ALL	GO:0005794~Golgi apparatus	11	16.4179	0.024425	ENSG00000204287, ENSG00000185010, ENSG00000204544, ENSG00000176920, ENSG00000172575, ENSG00000137343, ENSG00000163599, ENSG00000105287, ENSG00000188603, ENSG00000145386, ENSG00000188906	62	1482	18224	2.18171	0.999692	0.554524	28.4507
GOTERM_CC_ALL	GO:0044421~extracellular region part	21	31.3433	0.0244841	ENSG00000204287, ENSG00000167244, ENSG00000185010, ENSG00000103811, ENSG00000159176, ENSG00000115138, ENSG00000184730, ENSG00000197728, ENSG00000184719, ENSG00000188906, ENSG00000197272, ENSG00000204544, ENSG00000176920, ENSG00000186395, ENSG00000164062, ENSG00000173402, ENSG00000137312, ENSG00000244731, ENSG00000162616, ENSG00000112062, ENSG00000139540	62	3878	18224	1.59171	0.999698	0.521407	28.5094
GOTERM_CC_ALL	GO:0043233~organelle lumen	23	34.3284	0.0246209	ENSG00000162613, ENSG00000139531, ENSG00000203760, ENSG00000096063, ENSG00000167244, ENSG00000185010, ENSG00000073584, ENSG00000103811, ENSG00000176476, ENSG00000067829, ENSG00000115138, ENSG00000204410, ENSG00000105287, ENSG00000197728, ENSG00000129680, ENSG00000188906, ENSG00000005020, ENSG00000204544, ENSG00000068745, ENSG00000173402, ENSG00000162616, ENSG00000112062, ENSG00000145386	62	4400	18224	1.53648	0.999712	0.493036	28.645
GOTERM_CC_ALL	GO:0005901~caveola	3	4.47761	0.0248746	ENSG00000137312, ENSG00000188603, ENSG00000188906	62	73	18224	12.0795	0.999735	0.469325	28.8958
GOTERM_CC_ALL	GO:0005913~cell-cell adherens junction	5	7.46269	0.0250485	ENSG00000136153, ENSG00000173402, ENSG00000137312, ENSG00000197728, ENSG00000150637	62	332	18224	4.42674	0.99975	0.447064	29.0673
GOTERM_CC_ALL	GO:0031410~cytoplasmic vesicle	10	14.9254	0.0262446	ENSG00000204287, ENSG00000167244, ENSG00000185010, ENSG00000103811, ENSG00000163599, ENSG00000115138, ENSG00000137312, ENSG00000188603, ENSG00000180176, ENSG00000188906	62	1284	18224	2.28922	0.999833	0.439975	30.2365
GOTERM_CC_ALL	GO:0030313~cell envelope	2	2.98507	0.0264713	ENSG00000180488, ENSG00000173402	62	8	18224	73.4839	0.999845	0.422066	30.456
GOTERM_CC_ALL	GO:0097708~intracellular vesicle	10	14.9254	0.0264772	ENSG00000204287, ENSG00000167244, ENSG00000185010, ENSG00000103811, ENSG00000163599, ENSG00000115138, ENSG00000137312, ENSG00000188603, ENSG00000180176, ENSG00000188906	62	1286	18224	2.28566	0.999845	0.403193	30.4618
GOTERM_CC_ALL	GO:0071944~cell periphery	26	38.806	0.0279906	ENSG00000204287, ENSG00000185010, ENSG00000096063, ENSG00000167244, ENSG00000188603, ENSG00000188906, ENSG00000005020, ENSG00000180488, ENSG00000204544, ENSG00000160856, ENSG00000151229, ENSG00000173402, ENSG00000162616, ENSG00000110852, ENSG00000184730, ENSG00000105287, ENSG00000180176, ENSG00000172575, ENSG00000136153, ENSG00000163599, ENSG00000137312, ENSG00000244731, ENSG00000112053, ENSG0000…	62	5256	18224	1.45402	0.999907	0.402946	31.9111
GOTERM_CC_ALL	GO:0005912~adherens junction	7	10.4478	0.0281568	ENSG00000137343, ENSG00000136153, ENSG00000159176, ENSG00000173402, ENSG00000137312, ENSG00000197728, ENSG00000150637	62	694	18224	2.96477	0.999912	0.388321	32.0686
GOTERM_CC_ALL	GO:0031974~membrane-enclosed lumen	23	34.3284	0.0282811	ENSG00000162613, ENSG00000139531, ENSG00000203760, ENSG00000096063, ENSG00000167244, ENSG00000185010, ENSG00000073584, ENSG00000103811, ENSG00000176476, ENSG00000067829, ENSG00000115138, ENSG00000204410, ENSG00000105287, ENSG00000197728, ENSG00000129680, ENSG00000188906, ENSG00000005020, ENSG00000204544, ENSG00000068745, ENSG00000173402, ENSG00000162616, ENSG00000112062, ENSG00000145386	62	4457	18224	1.51683	0.999916	0.374411	32.1861
GOTERM_CC_ALL	GO:0030133~transport vesicle	5	7.46269	0.028575	ENSG00000204287, ENSG00000185010, ENSG00000188603, ENSG00000180176, ENSG00000188906	62	346	18224	4.24762	0.999924	0.363286	32.4633
GOTERM_CC_ALL	GO:0044853~plasma membrane raft	3	4.47761	0.0308392	ENSG00000137312, ENSG00000188603, ENSG00000188906	62	82	18224	10.7537	0.999964	0.372241	34.5635
GOTERM_CC_ALL	GO:0070161~anchoring junction	7	10.4478	0.03119	ENSG00000137343, ENSG00000136153, ENSG00000159176, ENSG00000173402, ENSG00000137312, ENSG00000197728, ENSG00000150637	62	711	18224	2.89388	0.999968	0.362692	34.8834
GOTERM_CC_ALL	GO:0030312~external encapsulating structure	2	2.98507	0.0329807	ENSG00000180488, ENSG00000173402	62	10	18224	58.7871	0.999983	0.366781	36.4942
GOTERM_CC_ALL	GO:0034774~secretory granule lumen	3	4.47761	0.0336542	ENSG00000167244, ENSG00000185010, ENSG00000115138	62	86	18224	10.2536	0.999986	0.360952	37.0904
GOTERM_CC_ALL	GO:0000323~lytic vacuole	6	8.95522	0.0352365	ENSG00000204287, ENSG00000103811, ENSG00000172575, ENSG00000137312, ENSG00000188603, ENSG00000188906	62	544	18224	3.24194	0.999992	0.363113	38.4708
GOTERM_CC_ALL	GO:0005764~lysosome	6	8.95522	0.0352365	ENSG00000204287, ENSG00000103811, ENSG00000172575, ENSG00000137312, ENSG00000188603, ENSG00000188906	62	544	18224	3.24194	0.999992	0.363113	38.4708
GOTERM_CC_ALL	GO:0005770~late endosome	4	5.97015	0.0378736	ENSG00000204287, ENSG00000103811, ENSG00000188603, ENSG00000188906	62	221	18224	5.3201	0.999997	0.373498	40.7092
GOTERM_CC_ALL	GO:0070013~intracellular organelle lumen	22	32.8358	0.0388285	ENSG00000162613, ENSG00000139531, ENSG00000203760, ENSG00000096063, ENSG00000185010, ENSG00000073584, ENSG00000103811, ENSG00000176476, ENSG00000067829, ENSG00000115138, ENSG00000204410, ENSG00000105287, ENSG00000197728, ENSG00000129680, ENSG00000188906, ENSG00000005020, ENSG00000204544, ENSG00000068745, ENSG00000173402, ENSG00000162616, ENSG00000112062, ENSG00000145386	62	4328	18224	1.49413	0.999998	0.370293	41.5009
GOTERM_CC_ALL	GO:0005886~plasma membrane	25	37.3134	0.0394884	ENSG00000204287, ENSG00000185010, ENSG00000096063, ENSG00000167244, ENSG00000188603, ENSG00000188906, ENSG00000005020, ENSG00000204544, ENSG00000160856, ENSG00000151229, ENSG00000173402, ENSG00000162616, ENSG00000110852, ENSG00000184730, ENSG00000105287, ENSG00000180176, ENSG00000172575, ENSG00000136153, ENSG00000163599, ENSG00000137312, ENSG00000244731, ENSG00000112053, ENSG00000084710, ENSG0000…	62	5141	18224	1.42937	0.999998	0.365105	42.0423
GOTERM_CC_ALL	GO:0070062~extracellular exosome	16	23.8806	0.0412332	ENSG00000204287, ENSG00000167244, ENSG00000103811, ENSG00000159176, ENSG00000197728, ENSG00000188906, ENSG00000204544, ENSG00000176920, ENSG00000186395, ENSG00000164062, ENSG00000173402, ENSG00000137312, ENSG00000244731, ENSG00000162616, ENSG00000112062, ENSG00000139540	62	2811	18224	1.67306	0.999999	0.368067	43.4516
GOTERM_CC_ALL	GO:0005576~extracellular region	23	34.3284	0.0414104	ENSG00000204287, ENSG00000167244, ENSG00000185010, ENSG00000103811, ENSG00000038295, ENSG00000159176, ENSG00000115138, ENSG00000184730, ENSG00000197728, ENSG00000184719, ENSG00000188906, ENSG00000197272, ENSG00000204544, ENSG00000176920, ENSG00000186395, ENSG00000142233, ENSG00000164062, ENSG00000244731, ENSG00000173402, ENSG00000137312, ENSG00000162616, ENSG00000112062, ENSG00000139540	62	4623	18224	1.46237	0.999999	0.35989	43.5929
GOTERM_CC_ALL	GO:0005925~focal adhesion	5	7.46269	0.0418412	ENSG00000137343, ENSG00000136153, ENSG00000159176, ENSG00000173402, ENSG00000137312	62	391	18224	3.75877	0.999999	0.353878	43.9351
GOTERM_CC_ALL	GO:1903561~extracellular vesicle	16	23.8806	0.0428291	ENSG00000204287, ENSG00000167244, ENSG00000103811, ENSG00000159176, ENSG00000197728, ENSG00000188906, ENSG00000204544, ENSG00000176920, ENSG00000186395, ENSG00000164062, ENSG00000173402, ENSG00000137312, ENSG00000244731, ENSG00000162616, ENSG00000112062, ENSG00000139540	62	2825	18224	1.66477	0.999999	0.351928	44.7126
GOTERM_CC_ALL	GO:0005924~cell-substrate adherens junction	5	7.46269	0.0428315	ENSG00000137343, ENSG00000136153, ENSG00000159176, ENSG00000173402, ENSG00000137312	62	394	18224	3.73015	0.999999	0.343623	44.7145
GOTERM_CC_ALL	GO:0043230~extracellular organelle	16	23.8806	0.0429447	ENSG00000204287, ENSG00000167244, ENSG00000103811, ENSG00000159176, ENSG00000197728, ENSG00000188906, ENSG00000204544, ENSG00000176920, ENSG00000186395, ENSG00000164062, ENSG00000173402, ENSG00000137312, ENSG00000244731, ENSG00000162616, ENSG00000112062, ENSG00000139540	62	2826	18224	1.66418	0.999999	0.336414	44.803
GOTERM_CC_ALL	GO:0030055~cell-substrate junction	5	7.46269	0.0445114	ENSG00000137343, ENSG00000136153, ENSG00000159176, ENSG00000173402, ENSG00000137312	62	399	18224	3.6834	1	0.338726	46.0138
GOTERM_CC_ALL	GO:0012505~endomembrane system	20	29.8507	0.046266	ENSG00000204287, ENSG00000096063, ENSG00000167244, ENSG00000185010, ENSG00000103811, ENSG00000115138, ENSG00000172057, ENSG00000105287, ENSG00000188603, ENSG00000180176, ENSG00000188906, ENSG00000204544, ENSG00000176920, ENSG00000172575, ENSG00000137343, ENSG00000163599, ENSG00000165689, ENSG00000164062, ENSG00000137312, ENSG00000145386	62	3878	18224	1.51591	1	0.342068	47.3407
GOTERM_CC_ALL	GO:0060205~cytoplasmic membrane-bounded vesicle lumen	3	4.47761	0.0482956	ENSG00000167244, ENSG00000185010, ENSG00000115138	62	105	18224	8.39816	1	0.346862	48.8377
GOTERM_CC_ALL	GO:0031983~vesicle lumen	3	4.47761	0.0491207	ENSG00000167244, ENSG00000185010, ENSG00000115138	62	106	18224	8.31893	1	0.344474	49.4349
GOTERM_CC_ALL	GO:0030424~axon	5	7.46269	0.0512315	ENSG00000137343, ENSG00000173402, ENSG00000244731, ENSG00000180176, ENSG00000188906	62	418	18224	3.51597	1	0.349443	50.9337
GOTERM_CC_ALL	GO:0044433~cytoplasmic vesicle part	6	8.95522	0.054598	ENSG00000204287, ENSG00000167244, ENSG00000185010, ENSG00000115138, ENSG00000180176, ENSG00000188906	62	615	18224	2.86766	1	0.360962	53.239
GOTERM_CC_ALL	GO:0098552~side of membrane	5	7.46269	0.0612857	ENSG00000204287, ENSG00000163599, ENSG00000180176, ENSG00000188906, ENSG00000150637	62	444	18224	3.31008	1	0.388842	57.524
GOTERM_CC_ALL	GO:0044446~intracellular organelle part	35	52.2388	0.0631808	ENSG00000139531, ENSG00000203760, ENSG00000204287, ENSG00000185010, ENSG00000167244, ENSG00000096063, ENSG00000073584, ENSG00000172057, ENSG00000204410, ENSG00000188603, ENSG00000197728, ENSG00000188906, ENSG00000180488, ENSG00000005020, ENSG00000204544, ENSG00000137343, ENSG00000164062, ENSG00000173402, ENSG00000162616, ENSG00000112062, ENSG00000145386, ENSG00000162613, ENSG00000103811, ENSG0000…	62	8233	18224	1.24957	1	0.391232	58.6704
GOTERM_CC_ALL	GO:0008021~synaptic vesicle	3	4.47761	0.0675728	ENSG00000188603, ENSG00000180176, ENSG00000188906	62	127	18224	6.94336	1	0.405457	61.2179
GOTERM_CC_ALL	GO:0070382~exocytic vesicle	3	4.47761	0.0809509	ENSG00000188603, ENSG00000180176, ENSG00000188906	62	141	18224	6.25395	1	0.458505	68.1095
GOTERM_CC_ALL	GO:0098791~Golgi subcompartment	4	5.97015	0.0810702	ENSG00000204287, ENSG00000176920, ENSG00000188603, ENSG00000188906	62	303	18224	3.88034	1	0.451742	68.1656
GOTERM_CC_ALL	GO:0044444~cytoplasmic part	34	50.7463	0.0812731	ENSG00000139531, ENSG00000204287, ENSG00000185010, ENSG00000167244, ENSG00000096063, ENSG00000197165, ENSG00000111252, ENSG00000172057, ENSG00000188603, ENSG00000156711, ENSG00000197728, ENSG00000188906, ENSG00000180488, ENSG00000005020, ENSG00000204544, ENSG00000137343, ENSG00000178188, ENSG00000165689, ENSG00000164062, ENSG00000173402, ENSG00000162616, ENSG00000112062, ENSG00000145386, ENSG0000…	62	8090	18224	1.23533	1	0.445538	68.2606
GOTERM_CC_ALL	GO:0044431~Golgi apparatus part	7	10.4478	0.083052	ENSG00000204287, ENSG00000185010, ENSG00000204544, ENSG00000176920, ENSG00000172575, ENSG00000188603, ENSG00000188906	62	910	18224	2.26104	1	0.446046	69.0826
GOTERM_CC_ALL	GO:0098805~whole membrane	9	13.4328	0.0833466	ENSG00000180488, ENSG00000204287, ENSG00000137343, ENSG00000173402, ENSG00000137312, ENSG00000188603, ENSG00000180176, ENSG00000188906, ENSG00000150637	62	1363	18224	1.94088	1	0.440529	69.2168
GOTERM_CC_ALL	GO:0044422~organelle part	35	52.2388	0.0852318	ENSG00000139531, ENSG00000203760, ENSG00000204287, ENSG00000185010, ENSG00000167244, ENSG00000096063, ENSG00000073584, ENSG00000172057, ENSG00000204410, ENSG00000188603, ENSG00000197728, ENSG00000188906, ENSG00000180488, ENSG00000005020, ENSG00000204544, ENSG00000137343, ENSG00000164062, ENSG00000173402, ENSG00000162616, ENSG00000112062, ENSG00000145386, ENSG00000162613, ENSG00000103811, ENSG0000…	62	8415	18224	1.22255	1	0.441563	70.063
GOTERM_CC_ALL	GO:0030054~cell junction	9	13.4328	0.0878115	ENSG00000137343, ENSG00000136153, ENSG00000159176, ENSG00000173402, ENSG00000244731, ENSG00000137312, ENSG00000197728, ENSG00000188906, ENSG00000150637	62	1379	18224	1.91836	1	0.445283	71.1859
GOTERM_CC_ALL	GO:0005829~cytosol	17	25.3731	0.0909618	ENSG00000103811, ENSG00000197165, ENSG00000111252, ENSG00000156711, ENSG00000197728, ENSG00000180176, ENSG00000204616, ENSG00000188906, ENSG00000005020, ENSG00000172575, ENSG00000137343, ENSG00000178188, ENSG00000164062, ENSG00000173402, ENSG00000162616, ENSG00000084710, ENSG00000112062	62	3399	18224	1.47011	1	0.451034	72.5044
GOTERM_CC_ALL	GO:0031984~organelle subcompartment	4	5.97015	0.0932075	ENSG00000204287, ENSG00000176920, ENSG00000188603, ENSG00000188906	62	322	18224	3.65137	1	0.453196	73.4099
GOTERM_MF_ALL	GO:0004252~serine-type endopeptidase activity	5	7.46269	0.0107399	ENSG00000185010, ENSG00000103811, ENSG00000038295, ENSG00000164062, ENSG00000244731	58	255	16881	5.7069	0.977889	0.977889	13.7456
GOTERM_MF_ALL	GO:0008236~serine-type peptidase activity	5	7.46269	0.0150607	ENSG00000185010, ENSG00000103811, ENSG00000038295, ENSG00000164062, ENSG00000244731	58	282	16881	5.16049	0.995284	0.931329	18.764
GOTERM_MF_ALL	GO:0017171~serine hydrolase activity	5	7.46269	0.0155995	ENSG00000185010, ENSG00000103811, ENSG00000038295, ENSG00000164062, ENSG00000244731	58	285	16881	5.10617	0.996113	0.842763	19.3704
GOTERM_MF_ALL	GO:0004674~protein serine/threonine kinase activity	6	8.95522	0.0181682	ENSG00000096063, ENSG00000188322, ENSG00000156711, ENSG00000105287, ENSG00000112062, ENSG00000188906	58	453	16881	3.85499	0.998454	0.801722	22.2044
GOTERM_MF_ALL	GO:0050662~coenzyme binding	4	5.97015	0.0245908	ENSG00000139531, ENSG00000137343, ENSG00000067829, ENSG00000180176	58	185	16881	6.29301	0.999848	0.827578	28.8912
GOTERM_MF_ALL	GO:0035591~signaling adaptor activity	3	4.47761	0.0285558	ENSG00000005020, ENSG00000111252, ENSG00000178188	58	78	16881	11.1943	0.999964	0.818134	32.749
GOTERM_MF_ALL	GO:0004708~MAP kinase kinase activity	2	2.98507	0.0430321	ENSG00000112062, ENSG00000188906	58	13	16881	44.7772	1	0.891187	45.2473
GOTERM_MF_ALL	GO:0032403~protein complex binding	7	10.4478	0.0437135	ENSG00000204287, ENSG00000167244, ENSG00000073584, ENSG00000173402, ENSG00000206052, ENSG00000188906, ENSG00000150637	58	766	16881	2.65974	1	0.860862	45.7787
GOTERM_MF_ALL	GO:0004707~MAP kinase activity	2	2.98507	0.0462659	ENSG00000156711, ENSG00000112062	58	14	16881	41.5788	1	0.844011	47.7273
GOTERM_MF_ALL	GO:0016773~phosphotransferase activity, alcohol group as acceptor	7	10.4478	0.0480125	ENSG00000096063, ENSG00000068745, ENSG00000188322, ENSG00000156711, ENSG00000105287, ENSG00000112062, ENSG00000188906	58	784	16881	2.59868	1	0.823931	49.0232
GOTERM_MF_ALL	GO:0048037~cofactor binding	4	5.97015	0.0646912	ENSG00000139531, ENSG00000137343, ENSG00000067829, ENSG00000180176	58	273	16881	4.26449	1	0.883072	59.9822
GOTERM_MF_ALL	GO:0004672~protein kinase activity	6	8.95522	0.0684817	ENSG00000096063, ENSG00000188322, ENSG00000156711, ENSG00000105287, ENSG00000112062, ENSG00000188906	58	652	16881	2.67839	1	0.875917	62.1468
GOTERM_MF_ALL	GO:0005515~protein binding	43	64.1791	0.0806899	ENSG00000204287, ENSG00000203760, ENSG00000185010, ENSG00000073584, ENSG00000167244, ENSG00000096063, ENSG00000197165, ENSG00000111252, ENSG00000172057, ENSG00000206052, ENSG00000204410, ENSG00000188603, ENSG00000156711, ENSG00000197728, ENSG00000188906, ENSG00000197272, ENSG00000180488, ENSG00000005020, ENSG00000178188, ENSG00000165689, ENSG00000164062, ENSG00000173402, ENSG00000162616, ENSG0000…	58	10806	16881	1.15817	1	0.898175	68.4031
GOTERM_MF_ALL	GO:0004175~endopeptidase activity	5	7.46269	0.0857116	ENSG00000185010, ENSG00000103811, ENSG00000038295, ENSG00000164062, ENSG00000244731	58	495	16881	2.93992	1	0.89559	70.6865
GOTERM_MF_ALL	GO:0016301~kinase activity	7	10.4478	0.0903381	ENSG00000096063, ENSG00000068745, ENSG00000188322, ENSG00000156711, ENSG00000105287, ENSG00000112062, ENSG00000188906	58	924	16881	2.20494	1	0.892277	72.6538
GOTERM_MF_ALL	GO:0005158~insulin receptor binding	2	2.98507	0.0996255	ENSG00000167244, ENSG00000206052	58	31	16881	18.7775	1	0.901267	76.239
KEGG_PATHWAY	hsa04660:T cell receptor signaling pathway	4	5.97015	0.00676891	ENSG00000172575, ENSG00000163599, ENSG00000156711, ENSG00000112062	28	100	6879	9.82714	0.44617	0.44617	7.0775
KEGG_PATHWAY	hsa04722:Neurotrophin signaling pathway	4	5.97015	0.01116	ENSG00000111252, ENSG00000178188, ENSG00000156711, ENSG00000112062	28	120	6879	8.18929	0.623329	0.386264	11.4224
KEGG_PATHWAY	hsa05169:Epstein-Barr virus infection	4	5.97015	0.0116714	ENSG00000204287, ENSG00000156711, ENSG00000112062, ENSG00000145386	28	122	6879	8.05504	0.639905	0.288558	11.9162
KEGG_PATHWAY	hsa04917:Prolactin signaling pathway	3	4.47761	0.031222	ENSG00000156711, ENSG00000180176, ENSG00000112062	28	71	6879	10.3808	0.936684	0.498377	29.023
KEGG_PATHWAY	hsa05140:Leishmaniasis	3	4.47761	0.031222	ENSG00000204287, ENSG00000156711, ENSG00000112062	28	71	6879	10.3808	0.936684	0.498377	29.023
KEGG_PATHWAY	hsa05133:Pertussis	3	4.47761	0.0345337	ENSG00000244731, ENSG00000156711, ENSG00000112062	28	75	6879	9.82714	0.952997	0.457467	31.6017
KEGG_PATHWAY	hsa04914:Progesterone-mediated oocyte maturation	3	4.47761	0.0452404	ENSG00000156711, ENSG00000112062, ENSG00000145386	28	87	6879	8.47167	0.982185	0.48895	39.3679
KEGG_PATHWAY	hsa05145:Toxoplasmosis	3	4.47761	0.0686397	ENSG00000204287, ENSG00000156711, ENSG00000112062	28	110	6879	6.70032	0.997943	0.586784	53.63
KEGG_PATHWAY	hsa04728:Dopaminergic synapse	3	4.47761	0.0891802	ENSG00000156711, ENSG00000180176, ENSG00000112062	28	128	6879	5.75809	0.999704	0.6379	63.5613
KEGG_PATHWAY	hsa04611:Platelet activation	3	4.47761	0.0915666	ENSG00000172575, ENSG00000156711, ENSG00000112062	28	130	6879	5.66951	0.999765	0.604785	64.58
