# Supplementary material for: A comprehensive integrated post-GWAS analysis of Type 1 diabetes reveals enhancer-based immune dysregulation
Source: PLoS One. 2021 Sep 16;16(9):e0257265. doi: 10.1371/journal.pone.0257265 (PMC8445446; doi:10.1371/journal.pone.0257265)
Supplement: S8 Table — (XLSX) [file pone.0257265.s011.xlsx]

## Sheet: Table S8
S8 Table. SNPsea results
* Dataset: Tissue/cell type-specific gene expression data including GeneAtlas2004 and FANTOM5
condition	pvalue	nulls_observed	nulls_tested	Dataset*
PB-CD4+T_cells	1e-07	0	10000000	GA2004
CD4+CD25+CD45RA- memory regulatory T cells expanded	1e-07	0	10000000	FANTOM5
CD4+CD25-CD45RA- memory conventional T cells expanded	3e-07	2	10000000	FANTOM5
CD8+ T Cells (pluriselect)	4e-07	3	10000000	FANTOM5
CD4+CD25+CD45RA- memory regulatory T cells	5e-07	4	10000000	FANTOM5
CD4+CD25-CD45RA- memory conventional T cells	5e-07	4	10000000	FANTOM5
PB-CD8+T_cells	3.2e-06	31	10000000	GA2004
CD4+CD25-CD45RA+ naive conventional T cells expanded	8.1e-06	80	10000000	FANTOM5
ycosis fungoides	1.16e-05	115	10000000	FANTOM5
CD4+CD25+CD45RA+ naive regulatory T cells expanded	3.60118e-05	117	3276700	FANTOM5
CD4+ T Cells	5.37126e-05	175	3276700	FANTOM5
Peripheral Blood Mononuclear Cells	0.000141619	115	819100	FANTOM5
Whole blood (ribopure)	0.000181907	148	819100	FANTOM5
vein	0.000208765	170	819100	FANTOM5
PB-CD19+B_cells	0.000383393	156	409500	GA2004
CD4+CD25-CD45RA+ naive conventional T cells	0.000500609	204	409500	FANTOM5
Natural Killer Cells	0.000576451	117	204700	FANTOM5
lymph node	0.000595991	121	204700	FANTOM5
PB-CD56+NK_cells	0.000718121	146	204700	GA2004
CD14+ monocytes - treated with IFN + N-hexane	0.000766972	156	204700	FANTOM5
CD19+ B Cells	0.000806054	164	204700	FANTOM5
xeroderma pigentosum b cell line:XPL 17.CNhs11813.10563-108A5	0.00098192	200	204700	FANTOM5
CD4+CD25+CD45RA+ naive regulatory T cells	0.00146626	149	102300	FANTOM5
b cell line:RPMI1788.CNhs10744.10427-106D4	0.00207432	105	51100	FANTOM5
CD19+ B Cells (pluriselect)	0.00209389	106	51100	FANTOM5
onsil	0.00256355	130	51100	FANTOM5
CD14+ monocytes - treated with Group A streptococci	0.00281795	143	51100	FANTOM5
appendix	0.00324847	165	51100	FANTOM5
CD8+ T Cells	0.00517627	131	25500	FANTOM5
CD14+ monocytes - treated with BCG	0.00584291	148	25500	FANTOM5
CD14+ monocytes - treated with Salmonella	0.00733305	186	25500	FANTOM5
spleen	0.00944807	119	12700	FANTOM5
lasma cell leukemia cell line:ARH-77.CNhs12807.10840-111E3	0.00960554	121	12700	FANTOM5
CD14+ monocytes - treated with Trehalose dimycolate (TDM)	0.0106291	134	12700	FANTOM5
igratory langerhans cells	0.0135422	171	12700	FANTOM5
Lymph_Node	0.0146445	185	12700	GA2004
CD14+ monocytes - treated with lipopolysaccharide	0.0151169	191	12700	FANTOM5
blood	0.0159043	201	12700	FANTOM5
Neutrophils	0.0199968	125	6300	FANTOM5
cord blood derived cell line:COBL-a 24h infection.CNhs11050.10453-106G3	0.0215839	135	6300	FANTOM5
hymus	0.0225361	141	6300	FANTOM5
cord blood derived cell line:COBL-a untreated.CNhs11045.10449-106F8	0.0279321	175	6300	FANTOM5
Whole_Blood	0.0318997	200	6300	GA2004
lung	0.0347564	218	6300	FANTOM5
CD14+ monocytes - treated with Candida	0.03515	108	3100	FANTOM5
splenic lymphoma with villous lymphocytes cell line:SLVL.CNhs10741.10424-106D1	0.0355499	223	6300	FANTOM5
anaplastic large cell lymphoma cell line:Ki-JK.CNhs11881.10795-110I3	0.0364399	112	3100	FANTOM5
BM-CD33+Myeloid	0.0493389	152	3100	GA2004
lymphangiectasia cell line:DS-1.CNhs11852.10727-110A7	0.0499839	154	3100	FANTOM5
CD14+ Monocytes	0.0515963	159	3100	FANTOM5
hairy cell leukemia cell line:Mo.CNhs11843.10712-109I1	0.0544985	168	3100	FANTOM5
lymphoma	0.0586907	181	3100	FANTOM5
amniotic membrane cells	0.0732845	109	1500	FANTOM5
Eosinophils	0.0759494	113	1500	FANTOM5
leukemia	0.0772818	115	1500	FANTOM5
PB-CD14+Monocytes	0.0826116	123	1500	GA2004
721_B_Lymphoblasts	0.0932712	139	1500	GA2004
Placental Epithelial Cells	0.0946036	141	1500	FANTOM5
immature langerhans cells	0.0966023	144	1500	FANTOM5
Dendritic Cells - monocyte immature derived	0.104597	156	1500	FANTOM5
acute myeloid leukemia (FAB M2) cell line:NKM-1.CNhs11864.10765-110E9	0.106596	159	1500	FANTOM5
Burkitt's lymphoma cell line:RAJI.CNhs11268.10476-106I8	0.10926	163	1500	FANTOM5
apillotubular adenocarcinoma cell line:TGBC18TKB.CNhs10734.10417-106C3	0.110593	165	1500	FANTOM5
CD14+CD16+ Monocytes	0.115256	172	1500	FANTOM5
small intestine	0.116589	174	1500	FANTOM5
CD34+ Progenitors	0.127915	191	1500	FANTOM5
adult T-cell leukemia cell line:ATN-1.CNhs10738.10421-106C7	0.138574	207	1500	FANTOM5
CD14+ monocytes - mock treated	0.139241	208	1500	FANTOM5
B lymphoblastoid cell line: GM12878 ENCODE	0.149786	104	700	FANTOM5
Cingulate_Cortex	0.166904	116	700	GA2004
Basophils	0.194009	135	700	FANTOM5
CD14-CD16+ Monocytes	0.201141	140	700	FANTOM5
CD14+ monocytes - treated with B-glucan	0.203994	142	700	FANTOM5
acute myeloid leukemia (FAB M6) cell line:F-36P.CNhs13505.10837-111D9	0.203994	142	700	FANTOM5
NK T cell leukemia cell line:KHYG-1.CNhs11867.10777-110G3	0.208274	145	700	FANTOM5
Lymphoma_Burkitts_Raji	0.215407	150	700	GA2004
large cell non-keratinizing squamous carcinoma cell line:SKG-II-SF.CNhs11825.10692-109F8	0.228245	159	700	FANTOM5
PB-BDCA4+Dentritic_cells	0.229672	160	700	GA2004
Monocyte-derived macrophages response to udorn influenza infection	0.229672	160	700	FANTOM5
Fibroblast - Lymphatic	0.239658	167	700	FANTOM5
Mesenchymal Stem Cells - bone marrow	0.25107	175	700	FANTOM5
Smooth Muscle Cells - Esophageal	0.286733	200	700	FANTOM5
Amniotic Epithelial Cells	0.28816	201	700	FANTOM5
Lung	0.296719	207	700	GA2004
esothelioma cell line:ONE58.CNhs13075.10858-111G3	0.313837	219	700	FANTOM5
CD14+CD16- Monocytes	0.31669	221	700	FANTOM5
Pons	0.328103	229	700	GA2004
rectal cancer cell line:TT1TKB.CNhs11255.10469-106I1	0.335548	100	300	FANTOM5
Astrocyte - cerebellum	0.336662	235	700	FANTOM5
Trabecular Meshwork Cells	0.33887	101	300	FANTOM5
acute myeloid leukemia (FAB M7) cell line:MKPL-1.CNhs11888.10802-111A1	0.33887	101	300	FANTOM5
Tonsil	0.345515	103	300	GA2004
Hepatic Sinusoidal Endothelial Cells	0.358804	107	300	FANTOM5
gall bladder carcinoma cell line:TGBC14TKB.CNhs11256.10470-106I2	0.358804	107	300	FANTOM5
acute lymphoblastic leukemia (B-ALL) cell line:BALL-1.CNhs11251.10455-106G5	0.365449	109	300	FANTOM5
Colorectal_Adenocarcinoma	0.368771	110	300	GA2004
Appendix	0.372093	111	300	GA2004
Mast cell	0.372093	111	300	FANTOM5
CD14+ monocytes - treated with Cryptococcus	0.378738	113	300	FANTOM5
Lymphoma_Burkitts_Daudi	0.38206	114	300	GA2004
Burkitt's lymphoma cell line:DAUDI.CNhs10739.10422-106C8	0.385382	115	300	FANTOM5
acute myeloid leukemia (FAB M5) cell line:NOMO-1.CNhs13050.10764-110E8	0.385382	115	300	FANTOM5
Nucleus Pulposus Cell	0.398671	119	300	FANTOM5
Trigeminal_Ganglion	0.401993	120	300	GA2004
liposarcoma cell line:SW 872.CNhs11851.10726-110A6	0.408638	122	300	FANTOM5
Pancreatic_Islets	0.41196	123	300	GA2004
cord blood derived cell line:COBL-a 24h infection(-C).CNhs11049.10452-106G2	0.41196	123	300	FANTOM5
bile duct carcinoma cell line:HuCCT1.CNhs10750.10432-106D9	0.428571	128	300	FANTOM5
duodenum	0.435216	130	300	FANTOM5
Uterus_Corpus	0.44186	132	300	GA2004
diffuse large B-cell lymphoma cell line:CTB-1.CNhs11741.10631-108I1	0.445183	133	300	FANTOM5
normal intestinal epithelial cell line:FHs 74 Int.CNhs11950.10812-111B2	0.461794	138	300	FANTOM5
Macrophage - monocyte derived	0.468439	140	300	FANTOM5
ucinous cystadenocarcinoma cell line:MCAS.CNhs11873.10784-110H1	0.468439	140	300	FANTOM5
chronic myeloblastic leukemia (CML) cell line:KCL-22.CNhs11886.10801-110I9	0.471761	141	300	FANTOM5
gall bladder carcinoma cell line:TGBC2TKB.CNhs10733.10415-106C1	0.488372	146	300	FANTOM5
Mesenchymal Stem Cells - umbilical	0.491694	147	300	FANTOM5
Thymus	0.495017	148	300	GA2004
Ciliary_Ganglion	0.495017	148	300	GA2004
Pituitary	0.495017	148	300	GA2004
Parietal_Lobe	0.501661	150	300	GA2004
Smooth Muscle Cells - Tracheal	0.501661	150	300	FANTOM5
Smooth Muscle Cells - Uterine	0.508306	152	300	FANTOM5
renal cell carcinoma cell line:OS-RC-2.CNhs10729.10411-106B6	0.51495	154	300	FANTOM5
fibrous histiocytoma cell line:GCT TIB-223.CNhs11842.10711-109H9	0.518272	155	300	FANTOM5
Cardiac_Myocytes	0.521595	156	300	GA2004
ucinous adenocarcinoma cell line:JHOM-1.CNhs11752.10648-109A9	0.524917	157	300	FANTOM5
granulocyte macrophage progenitor	0.531561	159	300	FANTOM5
Pericytes	0.534884	160	300	FANTOM5
BM-CD71+Early_Erythroid	0.538206	161	300	GA2004
signet ring carcinoma cell line:NUGC-4.CNhs11270.10483-107A6	0.541528	162	300	FANTOM5
Adrenal_Cortex	0.54485	163	300	GA2004
small cell cervical cancer cell line:HCSC-1.CNhs11885.10800-110I8	0.54485	163	300	FANTOM5
BM-CD105+Endothelial	0.55814	167	300	GA2004
epidermoid carcinoma cell line:A431.CNhs10743.10426-106D3	0.55814	167	300	FANTOM5
Testis_Seminiferous_Tubule	0.568106	170	300	GA2004
acute myeloid leukemia (FAB M3) cell line:HL60.CNhs13055.10829-111D1	0.568106	170	300	FANTOM5
Renal Proximal Tubular Epithelial Cell	0.574751	172	300	FANTOM5
Atrioventricular_Node	0.578073	173	300	GA2004
Mesenchymal Stem Cells - amniotic membrane	0.58804	176	300	FANTOM5
Endothelial Cells - Thoracic	0.591362	177	300	FANTOM5
Urothelial Cells	0.591362	177	300	FANTOM5
acute myeloid leukemia (FAB M2) cell line:Kasumi-6.CNhs13052.10792-110H9	0.594684	178	300	FANTOM5
Skeletal_Muscle	0.601329	180	300	GA2004
alveolar cell carcinoma cell line:SW 1573.CNhs11838.10708-109H6	0.601329	180	300	FANTOM5
Hep-2 cells treated with Streptococci strain JRS4	0.604651	181	300	FANTOM5
Testis_Leydig_cell	0.611296	183	300	GA2004
acute myeloid leukemia (FAB M0) cell line:Kasumi-3.CNhs13241.10789-110H6	0.611296	183	300	FANTOM5
Tongue	0.61794	185	300	GA2004
Fibroblast - Gingival	0.624585	187	300	FANTOM5
Smooth Muscle Cells - Bronchial	0.627907	188	300	FANTOM5
Renal Glomerular Endothelial Cells	0.631229	189	300	FANTOM5
ancreas	0.631229	189	300	FANTOM5
osteoclastoma cell line:Hs 706.T.CNhs11835.10704-109H2	0.631229	189	300	FANTOM5
ongue	0.634551	190	300	FANTOM5
lens epithelial cell line:SRA 01/04.CNhs11750.10647-109A8	0.637874	191	300	FANTOM5
Fibroblast - Aortic Adventitial	0.644518	193	300	FANTOM5
Renal Mesangial Cells	0.644518	193	300	FANTOM5
acute myeloid leukemia (FAB M0) cell line:KG-1.CNhs13053.10827-111C8	0.647841	194	300	FANTOM5
Alveolar Epithelial Cells	0.654485	196	300	FANTOM5
Endothelial Cells - Vein	0.654485	196	300	FANTOM5
esothelioma cell line:Mero-48a.CNhs13068.10852-111F6	0.664452	199	300	FANTOM5
heart - tricuspid valve	0.664452	199	300	FANTOM5
Superior_Cervical_Ganglion	0.667774	200	300	GA2004
CD34+ stem cells - adult bone marrow derived	0.671096	201	300	FANTOM5
CD14+ monocyte derived endothelial progenitor cells	0.674419	202	300	FANTOM5
Hodgkin's lymphoma cell line:HD-Mar2.CNhs11715.10435-106E3	0.674419	202	300	FANTOM5
Skeletal muscle cells differentiated into Myotubes - multinucleated	0.674419	202	300	FANTOM5
Fetal_Thyroid	0.681063	204	300	GA2004
Anulus Pulposus Cell	0.681063	204	300	FANTOM5
Hepatic Stellate Cells (lipocyte)	0.681063	204	300	FANTOM5
esothelioma cell line:Mero-84.CNhs13072.10855-111F9	0.681063	204	300	FANTOM5
Fibroblast - Periodontal Ligament	0.687708	206	300	FANTOM5
epidermoid carcinoma cell line:Ca Ski.CNhs10748.10431-106D8	0.69103	207	300	FANTOM5
Thalamus	0.697674	209	300	GA2004
Lymphatic Endothelial cells response to VEGFC	0.700997	210	300	FANTOM5
Osteoblast - differentiated	0.700997	210	300	FANTOM5
glassy cell carcinoma cell line:HOKUG.CNhs11824.10688-109F4	0.700997	210	300	FANTOM5
Kidney	0.710963	213	300	GA2004
Mesenchymal Stem Cells - adipose	0.714286	214	300	FANTOM5
Skin	0.717608	215	300	GA2004
submaxillary gland	0.717608	215	300	FANTOM5
Hep-2 cells treated with Streptococci strain 5448	0.72093	216	300	FANTOM5
acute myeloid leukemia (FAB M4) cell line:HNT-34.CNhs13504.10831-111D3	0.72093	216	300	FANTOM5
kidney	0.72093	216	300	FANTOM5
serous cystadenocarcinoma cell line:HTOA.CNhs11827.10693-109F9	0.724252	217	300	FANTOM5
Endothelial Cells - Artery	0.727575	218	300	FANTOM5
yeloma cell line:PCM6.CNhs11258.10474-106I6	0.727575	218	300	FANTOM5
acute myeloid leukemia (FAB M5) cell line:U-937 DE-4.CNhs13058.10834-111D6	0.730897	219	300	FANTOM5
hepatocellular carcinoma cell line: HepG2 ENCODE	0.734219	220	300	FANTOM5
rachea	0.737542	221	300	FANTOM5
Prostate	0.740864	222	300	GA2004
esenchymal precursor cell - ovarian cancer metastasis	0.740864	222	300	FANTOM5
Cerebellum	0.744186	223	300	GA2004
Hep-2 cells mock treated	0.744186	223	300	FANTOM5
biphenotypic B myelomonocytic leukemia cell line:MV-4-11.CNhs11845.10718-109I7	0.747508	224	300	FANTOM5
ubular adenocarcinoma cell line:SUIT-2.CNhs11883.10797-110I5	0.747508	224	300	FANTOM5
liposarcoma cell line:KMLS-1.CNhs11870.10782-110G8	0.750831	225	300	FANTOM5
Hepatocyte	0.754153	226	300	FANTOM5
Mesothelial Cells	0.757475	227	300	FANTOM5
Keratocytes	0.760797	228	300	FANTOM5
Sebocyte	0.760797	228	300	FANTOM5
seminal vesicle	0.760797	228	300	FANTOM5
Corneal Epithelial Cells	0.76412	229	300	FANTOM5
Intestinal epithelial cells (polarized)	0.76412	229	300	FANTOM5
esothelioma cell line:NCI-H2452.CNhs13064.10848-111F2	0.76412	229	300	FANTOM5
esenchymal precursor cell - ovarian cancer right ovary	0.767442	230	300	FANTOM5
ovary	0.767442	230	300	FANTOM5
acute lymphoblastic leukemia (B-ALL) cell line:NALM-6.CNhs11282.10534-107G3	0.770764	231	300	FANTOM5
breast carcinoma cell line:MCF7.CNhs11943.10482-107A5	0.770764	231	300	FANTOM5
cervical cancer cell line:D98-AH2.CNhs11288.10552-107I3	0.770764	231	300	FANTOM5
giant cell carcinoma cell line:LU65.CNhs11274.10487-107B1	0.770764	231	300	FANTOM5
Uterus	0.780731	234	300	GA2004
Synoviocyte	0.780731	234	300	FANTOM5
hereditary spherocytic anemia cell line:WIL2-NS.CNhs11891.10808-111A7	0.780731	234	300	FANTOM5
leomorphic hepatocellular carcinoma cell line:SNU-387.CNhs11933.10706-109H4	0.784053	235	300	FANTOM5
ons	0.784053	235	300	FANTOM5
Smooth Muscle Cells - Aortic	0.787375	236	300	FANTOM5
acute lymphoblastic leukemia (T-ALL) cell line:HPB-ALL.CNhs10746.10429-106D6	0.787375	236	300	FANTOM5
squamous cell lung carcinoma cell line:EBC-1.CNhs11273.10486-107A9	0.787375	236	300	FANTOM5
Globus_Pallidus	0.790698	237	300	GA2004
Endothelial Cells - Microvascular	0.790698	237	300	FANTOM5
eningioma cell line:HKBMM.CNhs11945.10691-109F7	0.790698	237	300	FANTOM5
Fetal_Liver	0.79402	238	300	GA2004
Endothelial Cells - Umbilical vein	0.79402	238	300	FANTOM5
Smooth Muscle Cells - Carotid	0.79402	238	300	FANTOM5
lung adenocarcinoma cell line:PC-14.CNhs10726.10408-106B3	0.79402	238	300	FANTOM5
Testis_Interstitial	0.797342	239	300	GA2004
Mast cell - stimulated	0.797342	239	300	FANTOM5
colon	0.797342	239	300	FANTOM5
esenchymal precursor cell - ovarian cancer left ovary	0.797342	239	300	FANTOM5
Clontech Human Universal Reference Total RNA	0.800664	240	300	FANTOM5
choriocarcinoma cell line:SCH.CNhs11875.10785-110H2	0.800664	240	300	FANTOM5
esenchymal precursor cell - bone marrow	0.800664	240	300	FANTOM5
hepatoblastoma cell line:HuH-6.CNhs11742.10633-108I3	0.800664	240	300	FANTOM5
giant cell carcinoma cell line:Lu99B.CNhs10751.10433-106E1	0.807309	242	300	FANTOM5
liver	0.807309	242	300	FANTOM5
acute myeloid leukemia (FAB M6) cell line:F-36E.CNhs13060.10836-111D8	0.810631	243	300	FANTOM5
choriocarcinoma cell line:BeWo.CNhs10740.10423-106C9	0.810631	243	300	FANTOM5
gall bladder	0.810631	243	300	FANTOM5
alignant trichilemmal cyst cell line:DJM-1.CNhs10730.10412-106B7	0.813953	244	300	FANTOM5
acute myeloid leukemia (FAB M5) cell line:THP-1 (revived).CNhs10723.10400-106A4	0.817276	245	300	FANTOM5
cervical cancer cell line:ME-180.CNhs11289.10553-107I4	0.820598	246	300	FANTOM5
Smooth Muscle Cells - Subclavian Artery	0.82392	247	300	FANTOM5
keratoacanthoma cell line:HKA-1.CNhs11880.10791-110H8	0.82392	247	300	FANTOM5
rostate cancer cell line:DU145.CNhs11260.10490-107B4	0.82392	247	300	FANTOM5
Chondrocyte - de diff	0.830565	249	300	FANTOM5
Cerebellum_Peduncles	0.833887	250	300	GA2004
Heart	0.833887	250	300	GA2004
acute myeloid leukemia (FAB M4eo) cell line:EoL-3.CNhs13057.10833-111D5	0.833887	250	300	FANTOM5
esothelioma cell line:Mero-95.CNhs13073.10856-111G1	0.833887	250	300	FANTOM5
Keratinocyte - epidermal	0.837209	251	300	FANTOM5
Mesenchymal stem cells - umbilical	0.837209	251	300	FANTOM5
Mammary Epithelial Cell	0.840532	252	300	FANTOM5
hippocampus - adult	0.840532	252	300	FANTOM5
renal cell carcinoma cell line:TUHR10TKB.CNhs11257.10471-106I3	0.840532	252	300	FANTOM5
Testis	0.843854	253	300	GA2004
Prostate Stromal Cells	0.843854	253	300	FANTOM5
cholangiocellular carcinoma cell line:HuH-28.CNhs11283.10536-107G5	0.847176	254	300	FANTOM5
edial frontal gyrus - adult	0.847176	254	300	FANTOM5
ransitional-cell carcinoma cell line:5637.CNhs10735.10418-106C4	0.850498	255	300	FANTOM5
serous adenocarcinoma cell line:JHOS-2.CNhs11746.10639-108I9	0.850498	255	300	FANTOM5
Occipital_Lobe	0.853821	256	300	GA2004
Preadipocyte - visceral	0.853821	256	300	FANTOM5
glioblastoma cell line:A172	0.853821	256	300	FANTOM5
CD133+ stem cells - adult bone marrow derived	0.857143	257	300	FANTOM5
Dendritic Cells - plasmacytoid	0.857143	257	300	FANTOM5
esothelioma cell line:Mero-25.CNhs13066.10850-111F4	0.857143	257	300	FANTOM5
esticular germ cell embryonal carcinoma cell line:ITO-II.CNhs11876.10786-110H3	0.857143	257	300	FANTOM5
Fetal_Lung	0.860465	258	300	GA2004
Preadipocyte - omental	0.860465	258	300	FANTOM5
haryngeal carcinoma cell line:Detroit 562.CNhs11849.10723-110A3	0.860465	258	300	FANTOM5
lacenta	0.860465	258	300	FANTOM5
signet ring carcinoma cell line:Kato III.CNhs10753.10436-106E4	0.860465	258	300	FANTOM5
Temporal_Lobe	0.863787	259	300	GA2004
bone marrow stromal cell line:StromaNKtert.CNhs11931.10686-109F2	0.863787	259	300	FANTOM5
bronchial squamous cell carcinoma cell line:KNS-62.CNhs11862.10760-110E4	0.863787	259	300	FANTOM5
edial temporal gyrus	0.86711	260	300	FANTOM5
acute myeloid leukemia (FAB M5) cell line:P31/FUJ.CNhs13051.10770-110F5	0.870432	261	300	FANTOM5
acute myeloid leukemia (FAB M7) cell line:M-MOK.CNhs13049.10699-109G6	0.870432	261	300	FANTOM5
chronic myelogenous leukemia cell line:K562 ENCODE	0.870432	261	300	FANTOM5
oral squamous cell carcinoma cell line:SAS.CNhs11810.10544-107H4	0.870432	261	300	FANTOM5
Trachea	0.877076	263	300	GA2004
glioblastoma cell line:A172.CNhs11185.10444-106F3	0.877076	263	300	FANTOM5
Myoblast differentiation to myotubes	0.880399	264	300	FANTOM5
Neurons	0.880399	264	300	FANTOM5
Preadipocyte - breast	0.880399	264	300	FANTOM5
embryonic pancreas cell line:1C3D3.CNhs11732.10605-108F2	0.880399	264	300	FANTOM5
esothelioma cell line:Mero-82.CNhs13069.10853-111F7	0.880399	264	300	FANTOM5
skeletal muscle	0.880399	264	300	FANTOM5
granulosa cell tumor cell line:KGN.CNhs11740.10624-108H3	0.883721	265	300	FANTOM5
Leukemia_Promyelocytic(hl60)	0.887043	266	300	GA2004
Fibroblast - Conjunctival	0.887043	266	300	FANTOM5
MCF7 breast cancer cell line response to EGF1	0.887043	266	300	FANTOM5
Osteoblast	0.887043	266	300	FANTOM5
Tracheal Epithelial Cells	0.887043	266	300	FANTOM5
Adrenal_Gland	0.890365	267	300	GA2004
Endothelial Cells - Aortic	0.890365	267	300	FANTOM5
Preadipocyte - subcutaneous	0.890365	267	300	FANTOM5
acute myeloid leukemia (FAB M4eo) cell line:EoL-1.CNhs13056.10832-111D4	0.890365	267	300	FANTOM5
chronic myelogenous leukemia cell line:KU812.CNhs10727.10409-106B4	0.890365	267	300	FANTOM5
Smooth Muscle Cells - Coronary Artery	0.893688	268	300	FANTOM5
esticular germ cell embryonal carcinoma cell line:NEC8.CNhs11726.10590-108D5	0.893688	268	300	FANTOM5
Smooth Muscle Cells - Umbilical Vein	0.89701	269	300	FANTOM5
chronic myelogenous leukemia (CML) cell line:MEG-A2.CNhs11865.10766-110F1	0.89701	269	300	FANTOM5
normal embryonic palatal mesenchymal cell line:HEPM.CNhs11894.10813-111B3	0.89701	269	300	FANTOM5
Placenta	0.900332	270	300	GA2004
Esophageal Epithelial Cells	0.900332	270	300	FANTOM5
Smooth Muscle Cells - Pulmonary Artery	0.900332	270	300	FANTOM5
acute myeloid leukemia (FAB M6) cell line:EEB.CNhs13059.10835-111D7	0.900332	270	300	FANTOM5
chorionic membrane cells	0.900332	270	300	FANTOM5
yelodysplastic syndrome cell line:SKM-1.CNhs11934.10772-110F7	0.900332	270	300	FANTOM5
Testis_Germ_cell	0.903654	271	300	GA2004
Hair Follicle Dermal Papilla Cells	0.903654	271	300	FANTOM5
embryonic kidney cell line: HEK293/SLAM infection	0.903654	271	300	FANTOM5
clear cell carcinoma cell line:TEN.CNhs11930.10636-108I6	0.906977	272	300	FANTOM5
embryonic pancreas cell line:1B2C6.CNhs11731.10604-108F1	0.906977	272	300	FANTOM5
esothelioma cell line:NCI-H28.CNhs13061.10845-111E8	0.906977	272	300	FANTOM5
leiomyoma cell line:15242A.CNhs11723.10570-108B3	0.906977	272	300	FANTOM5
olfactory region	0.906977	272	300	FANTOM5
Salivary_Gland	0.910299	273	300	GA2004
Mesenchymal Stem Cells - Wharton's Jelly	0.910299	273	300	FANTOM5
Sertoli Cells	0.910299	273	300	FANTOM5
Smooth Muscle Cells - Internal Thoracic Artery	0.910299	273	300	FANTOM5
axillary sinus tumor cell line:HSQ-89.CNhs10732.10414-106B9	0.910299	273	300	FANTOM5
bile duct carcinoma cell line:TFK-1.CNhs11265.10496-107C1	0.910299	273	300	FANTOM5
chronic lymphocytic leukemia (T-CLL) cell line:SKW-3.CNhs11714.10416-106C2	0.910299	273	300	FANTOM5
esticular germ cell embryonal carcinoma cell line:NEC15.CNhs12362.10593-108D8	0.910299	273	300	FANTOM5
Melanocyte - light	0.913621	274	300	FANTOM5
large cell lung carcinoma cell line:NCI-H460.CNhs12806.10839-111E2	0.913621	274	300	FANTOM5
Subthalamic_Nucleus	0.916944	275	300	GA2004
Liver	0.916944	275	300	GA2004
Aortic smooth muscle cell response to IL1b	0.916944	275	300	FANTOM5
Olfactory epithelial cells	0.916944	275	300	FANTOM5
Reticulocytes	0.916944	275	300	FANTOM5
Smooth Muscle Cells - Prostate	0.916944	275	300	FANTOM5
amygdala - adult	0.916944	275	300	FANTOM5
esenchymal stem cells (adipose derived)	0.916944	275	300	FANTOM5
leiomyoma cell line:10964C.CNhs11722.10569-108B2	0.916944	275	300	FANTOM5
leiomyoma cell line:15425.CNhs11724.10571-108B4	0.916944	275	300	FANTOM5
nasal epithelial cells	0.916944	275	300	FANTOM5
Medulla_Oblongata	0.920266	276	300	GA2004
Aortic smooth muscle cell response to FGF2	0.920266	276	300	FANTOM5
Ewing's sarcoma cell line:Hs 863.T.CNhs11836.10705-109H3	0.920266	276	300	FANTOM5
Mesenchymal stem cells - adipose	0.920266	276	300	FANTOM5
esothelioma cell line:NCI-H226.CNhs13062.10846-111E9	0.920266	276	300	FANTOM5
esticular germ cell embryonal carcinoma cell line:NEC14.CNhs12351.10591-108D6	0.920266	276	300	FANTOM5
ixed mullerian tumor cell line:HTMMT.CNhs11944.10689-109F5	0.920266	276	300	FANTOM5
Spinal_Cord	0.923588	277	300	GA2004
acute myeloid leukemia (FAB M5) cell line:THP-1 (fresh).CNhs10722.10399-106A3	0.923588	277	300	FANTOM5
fibrosarcoma cell line:HT-1080.CNhs11860.10758-110E2	0.923588	277	300	FANTOM5
Bone_Marrow	0.92691	278	300	GA2004
Preadipocyte - perirenal	0.92691	278	300	FANTOM5
choriocarcinoma cell line:T3M-3.CNhs11820.10618-108G6	0.92691	278	300	FANTOM5
esothelioma cell line:Mero-41.CNhs13067.10851-111F5	0.92691	278	300	FANTOM5
rectum	0.92691	278	300	FANTOM5
rostate cancer cell line:PC-3.CNhs11243.10439-106E7	0.92691	278	300	FANTOM5
Olfactory_Bulb	0.930233	279	300	GA2004
Keratinocyte - oral	0.930233	279	300	FANTOM5
Prostate Epithelial Cells (polarized)	0.930233	279	300	FANTOM5
acute myeloid leukemia (FAB M5) cell line:THP-1 (thawed).CNhs10724.10405-106A9	0.930233	279	300	FANTOM5
esothelioma cell line:ACC-MESO-4.CNhs11264.10494-107B8	0.930233	279	300	FANTOM5
endometrial carcinoma cell line:OMC-2.CNhs11266.10497-107C2	0.933555	280	300	FANTOM5
esothelioma cell line:Mero-83.CNhs13070.10854-111F8	0.933555	280	300	FANTOM5
hyroid	0.933555	280	300	FANTOM5
iddle temporal gyrus	0.933555	280	300	FANTOM5
lung adenocarcinoma cell line:A549.CNhs11275.10499-107C4	0.933555	280	300	FANTOM5
Fibroblast - skin normal	0.936877	281	300	FANTOM5
Smooth Muscle Cells - Colonic	0.936877	281	300	FANTOM5
acute lymphoblastic leukemia (T-ALL) cell line:Jurkat.CNhs11253.10464-106H5	0.936877	281	300	FANTOM5
aorta	0.936877	281	300	FANTOM5
bronchogenic carcinoma cell line:ChaGo-K-1.CNhs11841.10710-109H8	0.936877	281	300	FANTOM5
dura mater	0.936877	281	300	FANTOM5
embryonic pancreas cell line:2C6.CNhs11814.10603-108E9	0.936877	281	300	FANTOM5
ituitary gland	0.936877	281	300	FANTOM5
smooth muscle	0.936877	281	300	FANTOM5
utamen	0.936877	281	300	FANTOM5
vagina	0.936877	281	300	FANTOM5
yxofibrosarcoma	0.936877	281	300	FANTOM5
epitheloid carcinoma cell line: HelaS3 ENCODE	0.940199	282	300	FANTOM5
extraskeletal myxoid chondrosarcoma cell line:H-EMC-SS.CNhs10728.10410-106B5	0.940199	282	300	FANTOM5
ransitional-cell carcinoma cell line:JMSU1.CNhs11261.10492-107B6	0.940199	282	300	FANTOM5
small cell lung carcinoma cell line:LK-2.CNhs11285.10541-107H1	0.940199	282	300	FANTOM5
Caudate_Nucleus	0.943522	283	300	GA2004
embryonic pancreas cell line:1C3IKEI.CNhs11733.10606-108F3	0.943522	283	300	FANTOM5
Smooth Muscle Cells - Umbilical artery	0.946844	284	300	FANTOM5
Universal RNA - Human Normal Tissues Biochain	0.946844	284	300	FANTOM5
acute myeloid leukemia (FAB M1) cell line:HYT-1.CNhs13054.10828-111C9	0.946844	284	300	FANTOM5
acute myeloid leukemia (FAB M2) cell line:Kasumi-1.CNhs13502.10788-110H5	0.946844	284	300	FANTOM5
astrocytoma cell line:TM-31.CNhs10742.10425-106D2	0.946844	284	300	FANTOM5
estis	0.946844	284	300	FANTOM5
rhabdomyosarcoma cell line:RMS-YM.CNhs11269.10477-106I9	0.946844	284	300	FANTOM5
sacrococcigeal teratoma cell line:HTST.CNhs11829.10695-109G2	0.946844	284	300	FANTOM5
Pancreas	0.950166	285	300	GA2004
Multipotent Cord Blood Unrestricted Somatic Stem Cells	0.950166	285	300	FANTOM5
SABiosciences XpressRef Human Universal Total RNA	0.950166	285	300	FANTOM5
ancreatic carcinoma cell line:NOR-P1.CNhs11832.10698-109G5	0.950166	285	300	FANTOM5
hepatic mesenchymal tumor cell line:LI90.CNhs11868.10778-110G4	0.950166	285	300	FANTOM5
neurofibroma cell line:Hs 53.T.CNhs11854.10729-110A9	0.950166	285	300	FANTOM5
occipital cortex - adult	0.950166	285	300	FANTOM5
Fibroblast - skin walker warburg	0.953488	286	300	FANTOM5
Pancreatic stromal cells	0.953488	286	300	FANTOM5
Smooth Muscle Cells - Umbilical Artery	0.953488	286	300	FANTOM5
hepatoma cell line:Li-7.CNhs11271.10484-107A7	0.953488	286	300	FANTOM5
Neural stem cells	0.956811	287	300	FANTOM5
cerebral meninges	0.956811	287	300	FANTOM5
colon carcinoma cell line:CACO-2.CNhs11280.10513-107D9	0.956811	287	300	FANTOM5
esenchymal stem cell line:Hu5/E18.CNhs11718.10568-108B1	0.956811	287	300	FANTOM5
Smooth_Muscle	0.960133	288	300	GA2004
adenocarcinoma cell line:IM95m.CNhs11882.10796-110I4	0.960133	288	300	FANTOM5
aracentral gyrus	0.960133	288	300	FANTOM5
chronic myelogenous leukemia cell line:K562.CNhs11250.10454-106G4	0.960133	288	300	FANTOM5
gastrointestinal carcinoma cell line:ECC12.CNhs11738.10615-108G3	0.960133	288	300	FANTOM5
neuroblastoma cell line:NH-12.CNhs11811.10555-107I6	0.960133	288	300	FANTOM5
BM-CD34+	0.963455	289	300	GA2004
Ciliary Epithelial Cells	0.963455	289	300	FANTOM5
Fibroblast - skin dystrophia myotonica	0.963455	289	300	FANTOM5
ductal cell carcinoma cell line:KLM-1.CNhs11100.10438-106E6	0.963455	289	300	FANTOM5
glioblastoma cell line:T98G.CNhs11272.10485-107A8	0.963455	289	300	FANTOM5
spindle cell sarcoma cell line:Hs 132.T.CNhs11857.10737-110B8	0.963455	289	300	FANTOM5
diencephalon	0.966777	290	300	FANTOM5
edulla oblongata - adult	0.966777	290	300	FANTOM5
hroat	0.966777	290	300	FANTOM5
squamous cell carcinoma cell line:EC-GI-10.CNhs11252.10463-106H4	0.966777	290	300	FANTOM5
Fetal_Brain	0.9701	291	300	GA2004
Endothelial Cells - Lymphatic	0.9701	291	300	FANTOM5
acute myeloid leukemia (FAB M4) cell line:FKH-1.CNhs13503.10830-111D2	0.9701	291	300	FANTOM5
bladder	0.9701	291	300	FANTOM5
ridermal teratoma cell line:HGRT.CNhs11828.10694-109G1	0.9701	291	300	FANTOM5
salivary gland	0.9701	291	300	FANTOM5
small-cell gastrointestinal carcinoma cell line:ECC4.CNhs11734.10609-108F6	0.9701	291	300	FANTOM5
uterus	0.9701	291	300	FANTOM5
Adipocyte - breast	0.973422	292	300	FANTOM5
H9 Embryonic Stem cells	0.973422	292	300	FANTOM5
Hair Follicle Outer Root Sheath Cells	0.973422	292	300	FANTOM5
Urothelial cells	0.973422	292	300	FANTOM5
argyrophil small cell carcinoma cell line:TC-YIK.CNhs11725.10589-108D4	0.973422	292	300	FANTOM5
basal cell carcinoma cell line:TE 354.T.CNhs11932.10702-109G9	0.973422	292	300	FANTOM5
edial temporal gyrus - adult	0.973422	292	300	FANTOM5
eripheral neuroectodermal tumor cell line:KU-SN.CNhs11830.10697-109G4	0.973422	292	300	FANTOM5
occipital pole	0.973422	292	300	FANTOM5
Bronchial Epithelial Cell	0.976744	293	300	FANTOM5
Myoblast	0.976744	293	300	FANTOM5
arotid gland	0.976744	293	300	FANTOM5
carcinoid cell line:SK-PN-DW.CNhs11846.10719-109I8	0.976744	293	300	FANTOM5
esothelioma cell line:ACC-MESO-1.CNhs11263.10493-107B7	0.976744	293	300	FANTOM5
esothelioma cell line:No36.CNhs13074.10857-111G2	0.976744	293	300	FANTOM5
non-small cell lung cancer cell line:NCI-H1385.CNhs12193.10730-110B1	0.976744	293	300	FANTOM5
retina	0.976744	293	300	FANTOM5
Adipocyte - perirenal	0.980066	294	300	FANTOM5
Chondrocyte - re diff	0.980066	294	300	FANTOM5
breast	0.980066	294	300	FANTOM5
breast carcinoma cell line:MDA-MB-453.CNhs10736.10419-106C5	0.980066	294	300	FANTOM5
caudate nucleus	0.980066	294	300	FANTOM5
cervix	0.980066	294	300	FANTOM5
enocyte	0.980066	294	300	FANTOM5
gastric cancer cell line:AZ521.CNhs11286.10549-107H9	0.980066	294	300	FANTOM5
ineal gland - adult	0.980066	294	300	FANTOM5
edulla oblongata	0.983389	295	300	FANTOM5
epididymis	0.983389	295	300	FANTOM5
iPS differentiation to neuron	0.983389	295	300	FANTOM5
leiomyoblastoma cell line:G-402.CNhs11848.10721-110A1	0.983389	295	300	FANTOM5
oral squamous cell carcinoma cell line:HSC-3.CNhs11717.10545-107H5	0.983389	295	300	FANTOM5
ostcentral gyrus	0.983389	295	300	FANTOM5
small cell gastrointestinal carcinoma cell line:ECC10.CNhs11736.10610-108F7	0.983389	295	300	FANTOM5
stomach	0.983389	295	300	FANTOM5
Ovary	0.986711	296	300	GA2004
Melanocyte	0.986711	296	300	FANTOM5
acantholytic squamous carcinoma cell line:HCC1806.CNhs11844.10717-109I6	0.986711	296	300	FANTOM5
apillary adenocarcinoma cell line:8505C.CNhs11716.10437-106E5	0.986711	296	300	FANTOM5
esenchymal precursor cell - adipose	0.986711	296	300	FANTOM5
left ventricle	0.986711	296	300	FANTOM5
locus coeruleus - adult	0.986711	296	300	FANTOM5
DRG	0.990033	297	300	GA2004
Fibroblast - Pulmonary Artery	0.990033	297	300	FANTOM5
Small Airway Epithelial Cells	0.990033	297	300	FANTOM5
Smooth Muscle Cells - Brain Vascular	0.990033	297	300	FANTOM5
adipose tissue	0.990033	297	300	FANTOM5
adrenal cortex adenocarcinoma cell line:SW-13.CNhs11893.10810-111A9	0.990033	297	300	FANTOM5
bronchioalveolar carcinoma cell line:NCI-H358.CNhs11840.10709-109H7	0.990033	297	300	FANTOM5
corpus callosum	0.990033	297	300	FANTOM5
ductus deferens	0.990033	297	300	FANTOM5
eratocarcinoma cell line:NCR-G1.CNhs11884.10798-110I6	0.990033	297	300	FANTOM5
heart	0.990033	297	300	FANTOM5
left atrium	0.990033	297	300	FANTOM5
neuroectodermal tumor cell line:FU-RPNT-2.CNhs11753.10663-109C6	0.990033	297	300	FANTOM5
optic nerve	0.990033	297	300	FANTOM5
oral squamous cell carcinoma cell line:Ca9-22.CNhs10752.10434-106E2	0.990033	297	300	FANTOM5
rostate	0.990033	297	300	FANTOM5
salivary acinar cells	0.990033	297	300	FANTOM5
serous adenocarcinoma cell line:SK-OV-3-R	0.990033	297	300	FANTOM5
Leukemia_Chronic_Myelogenous(k562)	0.993355	298	300	GA2004
Prefrontal_Cortex	0.993355	298	300	GA2004
Retinal Pigment Epithelial Cells	0.993355	298	300	FANTOM5
Skeletal Muscle Satellite Cells	0.993355	298	300	FANTOM5
amygdala	0.993355	298	300	FANTOM5
anaplastic carcinoma cell line:8305C.CNhs10745.10428-106D5	0.993355	298	300	FANTOM5
hyroid carcinoma cell line:TCO-1.CNhs11872.10783-110G9	0.993355	298	300	FANTOM5
neuroectodermal tumor cell line:TASK1.CNhs11866.10774-110F9	0.993355	298	300	FANTOM5
neuroepithelioma cell line:SK-N-MC.CNhs11853.10728-110A8	0.993355	298	300	FANTOM5
oral squamous cell carcinoma cell line:HO-1-u-1.CNhs11287.10550-107I1	0.993355	298	300	FANTOM5
somatostatinoma cell line:QGP-1.CNhs11869.10781-110G7	0.993355	298	300	FANTOM5
HES3-GFP Embryonic Stem cells	0.996678	299	300	FANTOM5
Melanocyte - dark	0.996678	299	300	FANTOM5
Renal Epithelial Cells	0.996678	299	300	FANTOM5
agetoid sarcoma cell line:Hs 925.T.CNhs11856.10732-110B3	0.996678	299	300	FANTOM5
diaphragm	0.996678	299	300	FANTOM5
erkel cell carcinoma cell line:MKL-1.CNhs12838.10843-111E6	0.996678	299	300	FANTOM5
insula	0.996678	299	300	FANTOM5
locus coeruleus	0.996678	299	300	FANTOM5
rhabdomyosarcoma cell line:KYM-1.CNhs11877.10787-110H4	0.996678	299	300	FANTOM5
schwannoma cell line:HS-PSS.CNhs11183.10442-106F1	0.996678	299	300	FANTOM5
Leukemia_Lymphoblastic(molt4)	1	100	100	GA2004
Whole_Brain	1	100	100	GA2004
Amygdala	1	100	100	GA2004
Hypothalamus	1	100	100	GA2004
Thyroid	1	100	100	GA2004
Bronchial_Epithelial_cells	1	100	100	GA2004
Adipocyte	1	100	100	GA2004
Adipocyte - omental	1	100	100	FANTOM5
Adipocyte - subcutaneous	1	100	100	FANTOM5
Astrocyte - cerebral cortex	1	100	100	FANTOM5
Cardiac Myocyte	1	100	100	FANTOM5
Fibroblast - Cardiac	1	100	100	FANTOM5
Fibroblast - Choroid Plexus	1	100	100	FANTOM5
Fibroblast - Dermal	1	100	100	FANTOM5
Fibroblast - skin spinal muscular atrophy	1	100	100	FANTOM5
Gingival epithelial cells	1	100	100	FANTOM5
H9 Embryoid body cells	1	100	100	FANTOM5
Iris Pigment Epithelial Cells	1	100	100	FANTOM5
Lens Epithelial Cells	1	100	100	FANTOM5
Mallassez-derived cells	1	100	100	FANTOM5
Meningeal Cells	1	100	100	FANTOM5
Mesenchymal Stem Cells - hepatic	1	100	100	FANTOM5
Mesenchymal stem cells - hepatic	1	100	100	FANTOM5
Prostate Epithelial Cells	1	100	100	FANTOM5
Renal Cortical Epithelial Cells	1	100	100	FANTOM5
Saos-2 osteosarcoma treated with ascorbic acid and BGP to induce calcification	1	100	100	FANTOM5
Skeletal Muscle Cells	1	100	100	FANTOM5
Smooth Muscle Cells - Brachiocephalic	1	100	100	FANTOM5
Wilms' tumor cell line:G-401.CNhs11892.10809-111A8	1	100	100	FANTOM5
Wilms' tumor cell line:HFWT.CNhs11728.10597-108E3	1	100	100	FANTOM5
anaplastic squamous cell carcinoma cell line:RPMI 2650.CNhs11889.10805-111A4	1	100	100	FANTOM5
arietal lobe	1	100	100	FANTOM5
arietal lobe - adult	1	100	100	FANTOM5
ature adipocyte	1	100	100	FANTOM5
brain	1	100	100	FANTOM5
carcinoid cell line:NCI-H1770.CNhs11834.10703-109H1	1	100	100	FANTOM5
carcinosarcoma cell line:JHUCS-1.CNhs11747.10642-109A3	1	100	100	FANTOM5
caudate nucleus - adult	1	100	100	FANTOM5
cerebellum	1	100	100	FANTOM5
cerebellum - adult	1	100	100	FANTOM5
clear cell carcinoma cell line:JHOC-5.CNhs11745.10638-108I8	1	100	100	FANTOM5
colon carcinoma cell line:COLO-320.CNhs10737.10420-106C6	1	100	100	FANTOM5
ductal cell carcinoma cell line:MIA Paca2.CNhs11259.10488-107B2	1	100	100	FANTOM5
edulloblastoma cell line:D283 Med.CNhs12805.10838-111E1	1	100	100	FANTOM5
edulloblastoma cell line:ONS-76.CNhs11861.10759-110E3	1	100	100	FANTOM5
elanoma cell line:COLO 679.CNhs11281.10514-107E1	1	100	100	FANTOM5
elanoma cell line:G-361.CNhs11254.10465-106H6	1	100	100	FANTOM5
embryonic kidney cell line: HEK293/SLAM untreated.CNhs11046.10450-106F9	1	100	100	FANTOM5
emporal lobe	1	100	100	FANTOM5
endometrial stromal sarcoma cell line:OMC-9.CNhs11249.10448-106F7	1	100	100	FANTOM5
endometrioid adenocarcinoma cell line:JHUEM-1.CNhs11748.10643-109A4	1	100	100	FANTOM5
enis	1	100	100	FANTOM5
epithelioid sarcoma cell line:HS-ES-1.CNhs11247.10443-106F2	1	100	100	FANTOM5
eratocarcinoma cell line:NCC-IT-A3.CNhs11878.10790-110H7	1	100	100	FANTOM5
eratocarcinoma cell line:PA-1.CNhs11890.10807-111A6	1	100	100	FANTOM5
erkel cell carcinoma cell line:MS-1.CNhs12839.10844-111E7	1	100	100	FANTOM5
esenchymal precursor cell - cardiac	1	100	100	FANTOM5
esodermal tumor cell line:HIRS-BM.CNhs12191.10696-109G3	1	100	100	FANTOM5
esophagus	1	100	100	FANTOM5
esothelioma cell line:NCI-H2052.CNhs13063.10847-111F1	1	100	100	FANTOM5
eye	1	100	100	FANTOM5
frontal lobe	1	100	100	FANTOM5
gastric adenocarcinoma cell line:MKN1.CNhs11737.10614-108G2	1	100	100	FANTOM5
gastric adenocarcinoma cell line:MKN45.CNhs11819.10612-108F9	1	100	100	FANTOM5
glioma cell line:GI-1.CNhs10731.10413-106B8	1	100	100	FANTOM5
globus pallidus	1	100	100	FANTOM5
globus pallidus - adult	1	100	100	FANTOM5
halamus	1	100	100	FANTOM5
halamus - adult	1	100	100	FANTOM5
heart - mitral valve	1	100	100	FANTOM5
heart - pulmonic valve	1	100	100	FANTOM5
hippocampus	1	100	100	FANTOM5
ineal gland	1	100	100	FANTOM5
ituitary gland - adult	1	100	100	FANTOM5
large cell lung carcinoma cell line:IA-LM.CNhs11277.10509-107D5	1	100	100	FANTOM5
neuroblastoma cell line:CHP-134.CNhs11276.10508-107D4	1	100	100	FANTOM5
neuroblastoma cell line:NB-1.CNhs11284.10539-107G8	1	100	100	FANTOM5
neuroblastoma cell line:NBsusSR.CNhs11818.10607-108F4	1	100	100	FANTOM5
neuroectodermal tumor cell line:FU-RPNT-1.CNhs11744.10637-108I7	1	100	100	FANTOM5
non T non B acute lymphoblastic leukemia (ALL) cell line:P30/OHK.CNhs10747.10430-106D7	1	100	100	FANTOM5
nucleus accumbens	1	100	100	FANTOM5
occipital cortex	1	100	100	FANTOM5
occipital lobe	1	100	100	FANTOM5
osteosarcoma cell line:143B/TK^(-)neo^(R).CNhs11279.10510-107D6	1	100	100	FANTOM5
osteosarcoma cell line:HS-Os-1.CNhs11290.10558-107I9	1	100	100	FANTOM5
retinoblastoma cell line:Y79.CNhs11267.10475-106I7	1	100	100	FANTOM5
schwannoma cell line:HS-PSS	1	100	100	FANTOM5
serous adenocarcinoma cell line:SK-OV-3-R after co-culture with SOC-57-02-G	1	100	100	FANTOM5
skeletal muscle - soleus muscle	1	100	100	FANTOM5
skin	1	100	100	FANTOM5
small cell lung carcinoma cell line:DMS 144.CNhs12808.10841-111E4	1	100	100	FANTOM5
small cell lung carcinoma cell line:NCI-H82.CNhs12809.10842-111E5	1	100	100	FANTOM5
small cell lung carcinoma cell line:WA-hT.CNhs11812.10562-108A4	1	100	100	FANTOM5
spinal cord	1	100	100	FANTOM5
spinal cord - adult	1	100	100	FANTOM5
squamous cell carcinoma cell line:T3M-5.CNhs11739.10616-108G4	1	100	100	FANTOM5
substantia nigra	1	100	100	FANTOM5
synovial sarcoma cell line:HS-SY-II.CNhs11244.10441-106E9	1	100	100	FANTOM5
umbilical cord	1	100	100	FANTOM5
yxofibrosarcoma cell line:MFH-ino.CNhs11729.10600-108E6	1	100	100	FANTOM5
